# Supplementary material for: Keratin 18 functions as a lactyltransferase to trigger necroptosis in diabetic kidney disease by modulating Fas transcription
Source: Exp Mol Med. 2026 Jun 12;58(6):2007–23. doi: 10.1038/s12276-026-01737-9 (PMC13323999; doi:10.1038/s12276-026-01737-9)
Supplement: Supplementary file 2 — Supplementary Tables [file 12276_2026_1737_MOESM2_ESM.xlsx]

## Sheet: Supplementary Table 6
	Supplementary Table 6. Metabolomic analysis in DKD mice
id	compound name	KEGG COMPOUND ID	Con_1	Con_2	Con_3	Con_4	Con_5	MEAN Con	DN_1	DN_2	DN_3	DN_4	MEAN DN	VIP	P-VALUE	Q-VALUE	FOLD CHANGE	LOG_FOLDCHANGE
2	2-Hydroxyglutaric acid	C03196	96.9469	120.215	118.053	83.7871	119.28	107.656	62.1747	129.455	102.96	66.5758	90.2914	0.68727	0.322067	0.447316	0.8387	-0.253773
3	2-Isopropylmalic acid	C02504	0.493611	0.761475	0.897935	0.491582	0.90082	0.709084	1.18585	19.1489	1.21189	0.52818	5.5187	0.822707	0.367753	0.496963	7.78286	2.9603
4	2-Ketobutyric acid	C00109	4.39208	6.93337	5.54425	1.98439	4.37129	4.64507	1.77891	2.38068	2.58607	4.53555	2.8203	0.919018	0.129388	0.246174	0.60716	-0.719852
5	3-Phosphoglyceric acid	C00597	71.2416	50.7248	118.194	68.5573	89.6481	79.6732	93.5828	70.6379	81.1511	75.3557	80.1819	0.0477512	0.971378	0.971378	1.00638	0.00918097
6	4-Hydroxyphenylpyruvic acid	C01179	34.0908	41.4628	34.8822	30.5365	41.6275	36.52	56.3557	194.152	149.823	43.9119	111.061	1.20994	0.132934	0.246174	3.04109	1.60459
7	6-Phosphogluconic acid	C00345	1.91803	0.887874	2.83049	2.55321	3.17153	2.27223	3.58029	6.06544	3.99271	2.46095	4.02485	0.987825	0.0655933	0.191486	1.77132	0.824827
8	Adenosine diphosphate	C00008	179.354	129.641	259.003	224.813	63.7122	171.305	93.742	59.543	68.8423	134.155	89.0706	0.98093	0.0902629	0.227159	0.519955	-0.943542
9	Adenosine triphosphate	C00002	16.6818	17.8123	35.6117	16.4609	18.8041	21.0742	8.31445	6.14869	5.80357	8.21184	7.11964	1.53466	0.0177429	0.0723977	0.337837	-1.5656
10	alpha-Ketoglutaric acid	C00026	14.5675	6.22778	9.09207	18.2381	9.04575	11.4342	13.1101	14.2978	14.8405	10.2376	13.1215	0.597772	0.54062	0.643595	1.14756	0.198573
11	alpha-Ketoisovaleric acid	C00141	0.558064	0.417677	0.559452	0.506278	0.559374	0.520169	0.500726	0.74527	0.585851	0.431113	0.56574	0.382832	0.51933	0.643595	1.08761	0.121159
12	cis-Aconitic acid	C00417	2.17535	3.2557	2.48935	1.59434	5.46876	2.9967	3.71389	4.68703	5.19394	4.37565	4.49263	0.967308	0.107558	0.227159	1.49919	0.584185
13	Citric acid	C00158	142.556	179.957	196.502	110.391	304.314	186.744	166.883	250.695	212.276	209.276	209.783	0.437421	0.585449	0.680755	1.12337	0.167832
14	Cyclic 3',5'-AMP	C00575	0.138325	0.000738607	0.118226	0.15359	0.177468	0.117669	0.165	0.294052	0.188305	0.153082	0.20011	0.659393	0.109036	0.227159	1.70061	0.766052
15	Cysteic acid	C00506	5.85086	9.1759	6.9	6.39364	6.17698	6.89948	5.12197	3.21433	3.85585	4.91641	4.27714	1.36278	0.0121252	0.0684401	0.619922	-0.689841
17	Erythrose 4-phosphate	C00279	3.73719	4.52919	9.82921	9.03539	10.3439	7.49497	6.11269	8.80317	8.89418	7.90665	7.92917	0.252238	0.803373	0.854652	1.05793	0.0812474
18	Flavin mononucleotide	C00061	2.7928	1.43017	3.1432	2.93302	2.87601	2.63504	0.807519	0.611359	1.4839	0.998835	0.975404	1.40681	0.00350294	0.0437868	0.370167	-1.43375
19	Flavine-adenine dinucleotide	C00016	42.4261	39.9251	41.5913	45.5648	42.5799	42.4174	29.0949	22.7464	30.8289	27.3505	27.5052	1.52645	8.59773e-05	0.00429887	0.64844	-0.624955
21	Fructose 6-phosphate	C00085	25.3122	16.0099	28.9983	10.0262	36.3806	23.3454	111.861	155.808	98.0775	73.0262	109.693	1.45099	0.0124632	0.0684401	4.6987	2.23226
22	Fumaric acid	C00122	346.247	160.246	253.334	296.065	131.282	237.435	233.356	395.819	311.303	340.774	320.313	0.833813	0.173415	0.289025	1.34906	0.43195
24	Glucaric acid	C00818	6.25306	6.916	4.871	5.14369	5.29083	5.69492	7.14187	6.19972	6.18647	5.75247	6.32013	0.761344	0.256223	0.376799	1.10978	0.15028
25	Gluconic acid	C00257	149.742	90.1446	155.285	171.388	153.035	143.919	105.337	127.088	127.797	69.2323	107.364	0.832687	0.10876	0.227159	0.746002	-0.422748
26	Glucose 1-phosphate	C00103	17.3569	14.7248	24.0057	18.8815	27.9993	20.5936	23.3691	15.35	18.1073	19.6204	19.1117	0.299736	0.645434	0.733447	0.928039	-0.107743
27	Glucose 6-phosphate	C00092	21.158	13.2548	14.7827	9.22956	24.2615	16.5373	34.4514	79.7148	28.9795	27.9955	42.7853	1.27726	0.122301	0.244603	2.5872	1.37139
28	Glucuronic acid	C00191	102.671	75.1599	146.245	85.4134	190.569	120.012	117.278	105.287	121.479	66.3305	102.594	0.355929	0.534663	0.643595	0.854866	-0.226229
29	Glyceric acid	C00258	50.6054	29.6205	59.2301	42.3097	48.2071	45.9946	29.6641	27.614	24.995	28.2401	27.6283	1.32652	0.0188234	0.0723977	0.600686	-0.735316
30	Glycerol 3-phosphate	C00093	872.876	476.874	831.539	898.019	701.597	756.181	398.091	134.274	405.419	254.328	298.028	1.35133	0.00325868	0.0437868	0.394122	-1.34328
31	Glycolic acid	C00160	17.1792	17.3853	17.7359	14.6628	16.8908	16.7708	14.0618	22.8416	19.8761	12.325	17.2761	0.0142928	0.852752	0.888283	1.03013	0.0428292
32	Glyoxylic acid	C00048	6.88737	5.3885	7.48922	7.02946	8.54019	7.06695	7.47467	8.35243	7.98835	6.8628	7.66956	0.572153	0.38073	0.500961	1.08527	0.118057
33	Guanosine diphosphate	C00035	5.39975	5.74103	6.7055	6.48833	5.00885	5.86869	5.19296	5.91987	4.79061	5.0903	5.24843	0.832545	0.18354	0.296032	0.89431	-0.161153
34	Guanosine triphosphate	C00044	0.222746	0.317954	0.358596	0.218354	0.361298	0.29579	0.182531	0.281004	0.178868	0.21848	0.215221	1.0191	0.0933216	0.227159	0.727614	-0.458755
35	Hippuric acid	C01586	18.8749	32.8434	21.2239	17.2942	28.5705	23.7614	39.6212	162.304	130.235	24.2712	89.1079	1.12922	0.148287	0.255668	3.75011	1.90693
36	Homogentisic acid	C00544	1.43328	1.97432	1.02711	0.778299	1.05785	1.25417	0.748706	1.54663	1.36544	0.86427	1.13126	0.225769	0.684865	0.760961	0.901999	-0.148802
37	Indoleacetic acid	C00954	2.63016	3.37756	3.03455	2.00958	5.63414	3.3372	3.81264	4.67477	5.25752	4.47283	4.55444	0.899573	0.147572	0.255668	1.36475	0.448637
38	Isocitric acid	C00311	2.76352	3.70065	3.46939	2.30664	5.32451	3.51294	3.31578	4.93454	4.31499	3.80821	4.09338	0.570516	0.408408	0.5236	1.16523	0.220613
39	L-Lactic acid	C00186	2351.25	2440.29	2632.87	2194.02	2822.48	2488.18	3511.44	2790.44	3054.33	3661.19	3254.35	1.25736	0.00942148	0.0684401	1.30792	0.387278
40	Maleic acid	C01384	1.0323	1.00694	1.02168	1.04056	0.912964	1.00289	0.730035	0.790311	0.805762	0.922766	0.812219	1.38274	0.00346008	0.0437868	0.809878	-0.304223
41	Malic acid	C00149	711.133	458.706	654.02	727.402	502.98	610.848	701.021	921.016	806.939	862.854	822.957	1.17016	0.0249571	0.0891326	1.34724	0.430004
42	Mannose 6-phosphate	C00275	24.2605	12.4075	20.98	6.99701	32.3735	19.4037	28.5151	97.3175	31.17	15.9587	43.2403	0.842014	0.286972	0.40996	2.22846	1.15605
44	Mevalonic acid	C00418	0.377649	0.479512	0.347476	0.27853	0.299476	0.356529	0.166327	0.220326	0.228018	0.229702	0.211093	1.37148	0.010755	0.0684401	0.592079	-0.756138
45	Orotic acid	C00295	0.690619	0.789757	1.02607	0.564582	1.05974	0.826154	1.07288	2.33083	2.26327	1.45479	1.78044	1.2678	0.013688	0.0684401	2.1551	1.10776
46	Oxoadipic acid	C00322	0.41668	0.164392	0.774095	0.978381	0.669058	0.600521	0.130033	0.104711	0.113688	0.184561	0.133248	1.32251	0.0293653	0.0978843	0.221888	-2.1721
47	Phosphoenolpyruvic acid	C00074	7.5052	6.63462	14.0352	8.40088	13.2086	9.9569	4.78464	3.41441	4.22583	3.78367	4.05214	1.46237	0.0168246	0.0723977	0.406968	-1.29701
48	Picolinic acid	C10164	0.553441	0.657732	0.57466	0.438881	0.526838	0.55031	0.398634	0.532258	0.436491	0.402117	0.442375	1.07668	0.0618386	0.191486	0.803865	-0.314976
49	Pyruvic acid	C00022	57.9227	26.2878	54.0955	49.5901	49.5366	47.4865	66.084	50.7026	72.146	47.1449	59.0194	0.707204	0.201833	0.315365	1.24287	0.31367
50	Quinolinic acid	C03722	0.371216	0.544241	0.227041	0.178034	0.183656	0.300838	0.133458	0.216778	0.100488	0.132078	0.1457	1.0518	0.102115	0.227159	0.484315	-1.04598
51	Ribose 5-phosphate	C00117	88.9741	71.5255	116.061	84.1107	206.345	113.403	92.4611	81.7269	80.1232	48.9689	75.82	0.782689	0.233205	0.353341	0.668587	-0.580812
53	Sedoheptulose 7-phosphate	C05382	326.547	208.973	1191.45	331.555	414.285	494.562	634.877	696.047	392.843	531.851	563.904	0.410304	0.750076	0.8153	1.14021	0.189301
54	Succinic acid	C00042	478.043	354.352	272.46	448.874	275.089	365.764	175.743	51.3275	175.729	187.34	147.535	1.26211	0.00598951	0.0598951	0.403361	-1.30986
55	Ureidopropionic acid	C02642	0.342105	0.50729	0.4994	0.361291	0.562433	0.454504	0.436675	0.418582	0.537929	0.395335	0.44713	0.116941	0.899802	0.918165	0.983776	-0.0235979
56	Vanillylmandelic acid	C05584	0.00494412	0.00547665	0.00737598	0.00324494	0.00783268	0.00577487	0.0124528	0.0250471	0.035946	0.0122936	0.0214349	1.35039	0.0689349	0.191486	3.71175	1.8921

## Sheet: Supplementary Table 8
Supplementary Table 8. CUT&Tag data in H3K18la
chr	start	end	length	abs_summit	pileup	#NAME?	fold_enrichment	#NAME?	name	Gene	CDS	Intron	3-UTR	5-UTR	Up2K	Down2K
chr1	191381	191684	304	191540	10	8.40082	5.75167	5.87754	GEC_HG_K18_peak_1	FO538757.1	NO	YES	NO	NO	NO	NO
chr1	733761	734231	471	733860	15	14.3294	8.36606	11.5262	GEC_HG_K18_peak_2	AL669831.1	NO	YES	NO	NO	NO	NO
chr1	733761	734231	471	733860	15	14.3294	8.36606	11.5262	GEC_HG_K18_peak_2	AL669831.3	NO	YES	NO	NO	NO	NO
chr1	737401	737655	255	737520	10	8.40082	5.75167	5.87754	GEC_HG_K18_peak_3	AL669831.1	NO	YES	NO	NO	NO	NO
chr1	737401	737655	255	737520	10	8.40082	5.75167	5.87754	GEC_HG_K18_peak_3	AL669831.3	NO	YES	NO	NO	NO	NO
chr1	778399	779213	815	778782	37	30.0093	10.536	26.6322	GEC_HG_K18_peak_4	AL669831.1	NO	NO	NO	NO	YES	NO
chr1	778399	779213	815	778782	37	30.0093	10.536	26.6322	GEC_HG_K18_peak_4	AL669831.5	NO	NO	NO	NO	YES	NO
chr1	821551	821998	448	821852	10	5.4198	3.87558	3.09228	GEC_HG_K18_peak_5	FAM87B	NO	NO	NO	NO	NO	YES
chr1	827285	827771	487	827498	23	18.8473	8.81845	15.8628	GEC_HG_K18_peak_7	LINC01128	NO	YES	NO	NO	NO	NO
chr1	827285	827771	487	827498	23	18.8473	8.81845	15.8628	GEC_HG_K18_peak_7	LINC00115	NO	NO	NO	NO	YES	NO
chr1	869823	870154	332	870034	9	5.97881	4.37851	3.61031	GEC_HG_K18_peak_8	FAM41C	NO	YES	NO	NO	NO	NO
chr1	903836	904543	708	903955	20	8.31586	4.02203	5.7985	GEC_HG_K18_peak_9	AL645608.7	NO	NO	NO	NO	YES	NO
chr1	912728	913127	400	913045	18	5.97673	3.2192	3.60854	GEC_HG_K18_peak_10	AL645608.7	NO	YES	NO	NO	NO	NO
chr1	912728	913127	400	913045	18	5.97673	3.2192	3.60854	GEC_HG_K18_peak_10	AL645608.5	NO	NO	NO	NO	YES	NO
chr1	921143	921504	362	921418	24	5.68393	2.69763	3.33685	GEC_HG_K18_peak_11	AL645608.1	NO	NO	NO	NO	YES	NO
chr1	922208	922540	333	922490	22	4.60167	2.44083	2.35139	GEC_HG_K18_peak_12	SAMD11	NO	NO	NO	NO	YES	NO
chr1	922208	922540	333	922490	22	4.60167	2.44083	2.35139	GEC_HG_K18_peak_12	AL645608.1	NO	NO	NO	NO	YES	NO
chr1	938052	938523	472	938209	30	7.88672	3.03888	5.39381	GEC_HG_K18_peak_13	SAMD11	NO	YES	NO	NO	NO	NO
chr1	947772	948307	536	947930	19	5.7866	3.05622	3.43185	GEC_HG_K18_peak_14	NOC2L	YES	YES	NO	NO	NO	NO
chr1	959061	959366	306	959315	29	10.1096	3.78541	7.49797	GEC_HG_K18_peak_15	KLHL17	NO	NO	NO	NO	YES	NO
chr1	959061	959366	306	959315	29	10.1096	3.78541	7.49797	GEC_HG_K18_peak_15	NOC2L	YES	YES	NO	YES	NO	NO
chr1	960296	960519	224	960304	23	6.34438	2.97717	3.94725	GEC_HG_K18_peak_16	NOC2L	NO	NO	NO	NO	YES	NO
chr1	960296	960519	224	960304	23	6.34438	2.97717	3.94725	GEC_HG_K18_peak_16	KLHL17	NO	NO	NO	NO	YES	NO
chr1	965962	967253	1292	966330	69	29.4786	5.34765	26.1192	GEC_HG_K18_peak_17	PLEKHN1	YES	YES	NO	YES	YES	NO
chr1	965962	967253	1292	966330	69	29.4786	5.34765	26.1192	GEC_HG_K18_peak_17	KLHL17	NO	NO	NO	NO	NO	YES
chr1	973447	973708	262	973539	26	5.70703	2.60699	3.35847	GEC_HG_K18_peak_18	PLEKHN1	YES	YES	NO	NO	NO	NO
chr1	973447	973708	262	973539	26	5.70703	2.60699	3.35847	GEC_HG_K18_peak_18	PERM1	NO	NO	NO	NO	NO	YES
chr1	975973	976642	670	976111	41	11.5197	3.37405	8.84071	GEC_HG_K18_peak_19	PERM1	YES	YES	YES	NO	NO	NO
chr1	975973	976642	670	976111	41	11.5197	3.37405	8.84071	GEC_HG_K18_peak_19	PLEKHN1	NO	NO	NO	NO	NO	YES
chr1	978173	978763	591	978309	44	12.8185	3.51082	10.0807	GEC_HG_K18_peak_20	PERM1	NO	YES	NO	NO	NO	NO
chr1	979636	980282	647	979947	30	6.02029	2.5279	3.64894	GEC_HG_K18_peak_21	PERM1	YES	NO	NO	NO	NO	NO
chr1	981561	981827	267	981769	22	4.36615	2.36278	2.13814	GEC_HG_K18_peak_22	PERM1	NO	YES	NO	NO	NO	NO
chr1	998355	998587	233	998506	32	5.00369	2.20771	2.71799	GEC_HG_K18_peak_24	HES4	NO	NO	NO	NO	NO	YES
chr1	998355	998587	233	998506	32	5.00369	2.20771	2.71799	GEC_HG_K18_peak_24	AL645608.8	NO	NO	NO	NO	YES	NO
chr1	999907	1000846	940	1000236	79	31.8489	5.10933	28.4121	GEC_HG_K18_peak_25	ISG15	NO	NO	NO	NO	YES	NO
chr1	999907	1000846	940	1000236	79	31.8489	5.10933	28.4121	GEC_HG_K18_peak_25	HES4	YES	NO	NO	YES	YES	NO
chr1	1013213	1014325	1113	1013699	57	32.0557	7.16888	28.6124	GEC_HG_K18_peak_26	ISG15	YES	YES	NO	YES	NO	NO
chr1	1013213	1014325	1113	1013699	57	32.0557	7.16888	28.6124	GEC_HG_K18_peak_26	AL645608.2	NO	NO	NO	NO	YES	NO
chr1	1019223	1019912	690	1019814	65	15.5911	3.17116	12.7352	GEC_HG_K18_peak_27	AGRN	NO	NO	NO	NO	YES	NO
chr1	1021360	1022100	741	1021844	81	21.5492	3.5043	18.4643	GEC_HG_K18_peak_28	AGRN	NO	YES	NO	NO	NO	NO
chr1	1024614	1025404	791	1024956	66	16.84	3.32647	13.9342	GEC_HG_K18_peak_29	AGRN	NO	YES	NO	NO	NO	NO
chr1	1032533	1033075	543	1032973	18	5.79404	3.14154	3.43876	GEC_HG_K18_peak_30	AGRN	NO	YES	NO	NO	NO	NO
chr1	1036894	1037097	204	1037045	20	5.28485	2.79018	2.96796	GEC_HG_K18_peak_31	AGRN	NO	YES	NO	NO	NO	NO
chr1	1040785	1041074	290	1040977	24	6.9657	3.12384	4.52916	GEC_HG_K18_peak_32	AGRN	YES	YES	NO	NO	NO	NO
chr1	1059008	1059267	260	1059013	38	6.18717	2.31667	3.80445	GEC_HG_K18_peak_33	AL390719.1	NO	NO	NO	NO	YES	NO
chr1	1063631	1064772	1142	1064057	114	38.1115	4.38589	34.477	GEC_HG_K18_peak_34	AL390719.1	NO	YES	NO	NO	NO	NO
chr1	1063631	1064772	1142	1064057	114	38.1115	4.38589	34.477	GEC_HG_K18_peak_34	AL645608.9	NO	NO	NO	NO	YES	NO
chr1	1069026	1070154	1129	1069216	92	21.3451	3.19167	18.2675	GEC_HG_K18_peak_35	AL390719.1	NO	YES	NO	NO	NO	YES
chr1	1069026	1070154	1129	1069216	92	21.3451	3.19167	18.2675	GEC_HG_K18_peak_35	RNF223	NO	NO	NO	NO	NO	YES
chr1	1073375	1075451	2077	1075176	73	15.6187	2.95715	12.7617	GEC_HG_K18_peak_36	RNF223	NO	YES	NO	YES	YES	NO
chr1	1079427	1080628	1202	1079682	136	67.3698	6.80846	62.8944	GEC_HG_K18_peak_37	C1orf159	NO	NO	NO	NO	NO	YES
chr1	1091557	1091986	430	1091827	25	8.79881	3.68805	6.25456	GEC_HG_K18_peak_38	C1orf159	NO	YES	NO	YES	NO	NO
chr1	1115876	1116996	1121	1116127	37	20.3842	6.37536	17.3416	GEC_HG_K18_peak_39	C1orf159	NO	NO	NO	YES	YES	NO
chr1	1136103	1136631	529	1136443	19	6.87999	3.51011	4.44854	GEC_HG_K18_peak_42	LINC01342	NO	NO	NO	NO	YES	NO
chr1	1137882	1138081	200	1137927	19	6.47572	3.33911	4.07005	GEC_HG_K18_peak_43	LINC01342	NO	YES	NO	NO	NO	NO
chr1	1164717	1165603	887	1164942	56	17.7364	3.89441	14.7954	GEC_HG_K18_peak_47	MIR200B	NO	NO	NO	NO	YES	NO
chr1	1166139	1166884	746	1166343	48	13.1587	3.38608	10.4058	GEC_HG_K18_peak_48	MIR200B	NO	NO	NO	NO	YES	NO
chr1	1166139	1166884	746	1166343	48	13.1587	3.38608	10.4058	GEC_HG_K18_peak_48	MIR200A	NO	NO	NO	NO	YES	NO
chr1	1182899	1183095	197	1183034	20	5.25606	2.77941	2.94892	GEC_HG_K18_peak_49	TTLL10	YES	YES	NO	NO	NO	NO
chr1	1201522	1201792	271	1201646	35	9.6033	3.22745	7.01672	GEC_HG_K18_peak_50	TNFRSF18	NO	NO	NO	NO	NO	YES
chr1	1205193	1205396	204	1205376	27	5.35918	2.46299	3.03643	GEC_HG_K18_peak_51	TNFRSF18	YES	YES	NO	NO	NO	NO
chr1	1208165	1208523	359	1208385	35	10.3555	3.42453	7.73206	GEC_HG_K18_peak_52	TNFRSF18	NO	NO	NO	NO	YES	NO
chr1	1231426	1232221	796	1231962	48	21.5559	5.34343	18.4709	GEC_HG_K18_peak_53	B3GALT6	NO	NO	NO	NO	YES	NO
chr1	1231426	1232221	796	1231962	48	21.5559	5.34343	18.4709	GEC_HG_K18_peak_53	SDF4	NO	YES	NO	YES	YES	NO
chr1	1258614	1259026	413	1258784	12	4.31277	2.99135	2.101	GEC_HG_K18_peak_55	UBE2J2	NO	YES	NO	NO	NO	NO
chr1	1264702	1265573	872	1265030	46	24.8433	6.54052	21.642	GEC_HG_K18_peak_56	UBE2J2	YES	YES	NO	NO	NO	NO
chr1	1272591	1272977	387	1272767	34	9.67084	3.30191	7.08068	GEC_HG_K18_peak_57	UBE2J2	NO	YES	NO	YES	NO	NO
chr1	1273218	1274736	1519	1274097	68	36.1641	6.88206	32.5899	GEC_HG_K18_peak_58	UBE2J2	NO	NO	NO	YES	YES	NO
chr1	1273218	1274736	1519	1274097	68	36.1641	6.88206	32.5899	GEC_HG_K18_peak_58	LINC01786	NO	NO	NO	NO	YES	NO
chr1	1274975	1275177	203	1275069	27	6.31209	2.73957	3.91707	GEC_HG_K18_peak_59	LINC01786	NO	NO	NO	NO	YES	NO
chr1	1274975	1275177	203	1275069	27	6.31209	2.73957	3.91707	GEC_HG_K18_peak_59	UBE2J2	NO	NO	NO	NO	YES	NO
chr1	1281196	1282737	1542	1282243	87	34.5659	5.08344	31.0423	GEC_HG_K18_peak_60	LINC01786	NO	NO	NO	NO	NO	YES
chr1	1281196	1282737	1542	1282243	87	34.5659	5.08344	31.0423	GEC_HG_K18_peak_60	SCNN1D	YES	YES	NO	YES	NO	NO
chr1	1285219	1285791	573	1285291	41	6.4416	2.29468	4.03816	GEC_HG_K18_peak_61	SCNN1D	YES	YES	NO	NO	NO	NO
chr1	1291747	1292264	518	1291993	50	20.3974	4.86492	17.3545	GEC_HG_K18_peak_62	SCNN1D	NO	NO	YES	NO	NO	YES
chr1	1291747	1292264	518	1291993	50	20.3974	4.86492	17.3545	GEC_HG_K18_peak_62	ACAP3	NO	NO	NO	NO	NO	YES
chr1	1293774	1294014	241	1293924	27	6.21601	2.71119	3.83133	GEC_HG_K18_peak_63	SCNN1D	NO	NO	NO	NO	NO	YES
chr1	1293774	1294014	241	1293924	27	6.21601	2.71119	3.83133	GEC_HG_K18_peak_63	ACAP3	YES	YES	NO	NO	NO	NO
chr1	1300019	1300225	207	1300139	26	5.79779	2.6342	3.44231	GEC_HG_K18_peak_64	ACAP3	YES	YES	YES	NO	NO	NO
chr1	1301879	1302307	429	1302129	26	4.9477	2.38318	2.66695	GEC_HG_K18_peak_65	ACAP3	YES	YES	YES	NO	NO	NO
chr1	1310079	1310357	279	1310173	27	5.10659	2.39138	2.8119	GEC_HG_K18_peak_67	INTS11	NO	NO	NO	NO	NO	YES
chr1	1310079	1310357	279	1310173	27	5.10659	2.39138	2.8119	GEC_HG_K18_peak_67	ACAP3	NO	NO	NO	NO	YES	NO
chr1	1311354	1311569	216	1311423	29	7.70361	3.04237	5.22086	GEC_HG_K18_peak_68	ACAP3	NO	NO	NO	NO	YES	NO
chr1	1311354	1311569	216	1311423	29	7.70361	3.04237	5.22086	GEC_HG_K18_peak_68	MIR6727	NO	NO	NO	NO	NO	YES
chr1	1311354	1311569	216	1311423	29	7.70361	3.04237	5.22086	GEC_HG_K18_peak_68	PUSL1	YES	NO	YES	NO	NO	NO
chr1	1311354	1311569	216	1311423	29	7.70361	3.04237	5.22086	GEC_HG_K18_peak_68	INTS11	NO	NO	NO	NO	NO	YES
chr1	1324401	1325873	1473	1324824	79	44.45	7.5611	40.6206	GEC_HG_K18_peak_69	INTS11	YES	NO	NO	YES	YES	NO
chr1	1324401	1325873	1473	1324824	79	44.45	7.5611	40.6206	GEC_HG_K18_peak_69	CPTP	NO	YES	NO	YES	YES	NO
chr1	1333076	1333332	257	1333241	25	7.03725	3.08032	4.59637	GEC_HG_K18_peak_70	TAS1R3	YES	YES	NO	NO	NO	NO
chr1	1333076	1333332	257	1333241	25	7.03725	3.08032	4.59637	GEC_HG_K18_peak_70	DVL1	NO	NO	NO	NO	NO	YES
chr1	1337694	1337932	239	1337902	20	4.36656	2.45402	2.13851	GEC_HG_K18_peak_71	MIR6808	NO	NO	NO	NO	NO	YES
chr1	1337694	1337932	239	1337902	20	4.36656	2.45402	2.13851	GEC_HG_K18_peak_71	DVL1	NO	YES	NO	NO	NO	NO
chr1	1344583	1345624	1042	1345068	93	33.9626	4.69647	30.4579	GEC_HG_K18_peak_72	DVL1	NO	YES	NO	NO	NO	NO
chr1	1347125	1347425	301	1347206	46	7.83654	2.43829	5.34622	GEC_HG_K18_peak_73	DVL1	NO	YES	NO	NO	NO	NO
chr1	1347937	1348402	466	1348133	53	10.7537	2.76241	8.11045	GEC_HG_K18_peak_74	DVL1	NO	YES	NO	NO	NO	NO
chr1	1352939	1353206	268	1353034	22	4.38768	2.36989	2.15768	GEC_HG_K18_peak_75	MXRA8	NO	NO	YES	NO	NO	NO
chr1	1353749	1354067	319	1353980	22	6.05662	2.94186	3.68262	GEC_HG_K18_peak_76	MXRA8	YES	YES	NO	NO	NO	NO
chr1	1359967	1360238	272	1360173	17	5.52239	3.1113	3.18739	GEC_HG_K18_peak_77	MXRA8	NO	YES	NO	NO	NO	NO
chr1	1371846	1372275	430	1372057	40	18.5521	5.34391	15.5791	GEC_HG_K18_peak_78	AURKAIP1	NO	NO	NO	NO	NO	YES
chr1	1374484	1374753	270	1374721	21	5.75885	2.90056	3.40601	GEC_HG_K18_peak_79	AURKAIP1	YES	YES	NO	NO	NO	NO
chr1	1374963	1375639	677	1375356	40	18.706	5.39176	15.7271	GEC_HG_K18_peak_80	AURKAIP1	NO	NO	NO	YES	YES	NO
chr1	1399143	1399865	723	1399555	44	26.8501	7.53747	23.5798	GEC_HG_K18_peak_82	CCNL2	YES	NO	NO	YES	YES	NO
chr1	1399143	1399865	723	1399555	44	26.8501	7.53747	23.5798	GEC_HG_K18_peak_82	AL391244.1	NO	YES	NO	NO	YES	NO
chr1	1400227	1400466	240	1400391	19	6.2476	3.24428	3.86071	GEC_HG_K18_peak_83	MRPL20	NO	NO	NO	NO	NO	YES
chr1	1400227	1400466	240	1400391	19	6.2476	3.24428	3.86071	GEC_HG_K18_peak_83	CCNL2	NO	NO	NO	NO	YES	NO
chr1	1406444	1406801	358	1406566	13	5.3658	3.44505	3.04272	GEC_HG_K18_peak_84	MRPL20	NO	YES	NO	NO	NO	NO
chr1	1406444	1406801	358	1406566	13	5.3658	3.44505	3.04272	GEC_HG_K18_peak_84	RN7SL657P	NO	NO	NO	NO	YES	NO
chr1	1407110	1408140	1031	1407519	22	13.7279	6.27554	10.9503	GEC_HG_K18_peak_85	AL391244.3	NO	NO	NO	NO	YES	NO
chr1	1407110	1408140	1031	1407519	22	13.7279	6.27554	10.9503	GEC_HG_K18_peak_85	MRPL20	YES	NO	NO	YES	YES	NO
chr1	1407110	1408140	1031	1407519	22	13.7279	6.27554	10.9503	GEC_HG_K18_peak_85	RN7SL657P	NO	NO	NO	NO	YES	NO
chr1	1419156	1419900	745	1419631	12	5.02223	3.37678	2.7348	GEC_HG_K18_peak_86	ANKRD65	YES	YES	YES	NO	NO	NO
chr1	1419156	1419900	745	1419631	12	5.02223	3.37678	2.7348	GEC_HG_K18_peak_86	AL391244.2	NO	NO	NO	NO	YES	NO
chr1	1425891	1426430	540	1426087	22	8.9389	4.05045	6.38709	GEC_HG_K18_peak_87	TMEM88B	YES	NO	NO	NO	YES	NO
chr1	1431714	1432096	383	1431873	27	8.3758	3.37958	5.85525	GEC_HG_K18_peak_88	LINC01770	NO	YES	NO	NO	NO	NO
chr1	1440843	1441308	466	1441133	30	12.9695	4.66094	10.2253	GEC_HG_K18_peak_89	VWA1	NO	NO	YES	NO	NO	NO
chr1	1456794	1457025	232	1456943	12	6.31425	4.1149	3.91905	GEC_HG_K18_peak_90	ATAD3C	NO	YES	NO	NO	NO	NO
chr1	1462262	1462786	525	1462606	13	7.15469	4.44511	4.70648	GEC_HG_K18_peak_91	ATAD3C	YES	YES	NO	NO	NO	NO
chr1	1471538	1471813	276	1471765	20	11.812	5.69959	9.11964	GEC_HG_K18_peak_92	ATAD3C	NO	NO	NO	NO	NO	YES
chr1	1471538	1471813	276	1471765	20	11.812	5.69959	9.11964	GEC_HG_K18_peak_92	ATAD3B	NO	NO	NO	YES	YES	NO
chr1	1479381	1480094	714	1479465	13	8.3023	5.12578	5.78562	GEC_HG_K18_peak_93	ATAD3B	NO	YES	NO	NO	NO	NO
chr1	1495176	1495482	307	1495432	8	4.672	3.67463	2.41531	GEC_HG_K18_peak_94	ATAD3B	NO	YES	NO	NO	NO	NO
chr1	1495937	1496151	215	1496123	8	4.90606	3.82659	2.62865	GEC_HG_K18_peak_95	ATAD3B	NO	NO	YES	NO	NO	NO
chr1	1504834	1505486	653	1505251	33	23.1005	8.3069	19.96	GEC_HG_K18_peak_96	AL645728.2	NO	YES	NO	NO	NO	NO
chr1	1511288	1512156	869	1511774	30	18.9212	7.06992	15.9339	GEC_HG_K18_peak_97	ATAD3A	NO	NO	NO	NO	YES	NO
chr1	1550836	1551390	555	1551152	14	8.37418	4.97784	5.85372	GEC_HG_K18_peak_98	SSU72	NO	YES	NO	NO	NO	NO
chr1	1574192	1575190	999	1574652	27	17.2903	6.9567	14.3665	GEC_HG_K18_peak_99	AL645728.1	NO	NO	NO	NO	YES	NO
chr1	1574192	1575190	999	1574652	27	17.2903	6.9567	14.3665	GEC_HG_K18_peak_99	SSU72	YES	YES	NO	YES	YES	NO
chr1	1597608	1597878	271	1597683	15	5.04959	3.07586	2.75977	GEC_HG_K18_peak_101	FNDC10	NO	NO	NO	NO	NO	YES
chr1	1615174	1616109	936	1615628	68	40.2468	7.90155	36.5469	GEC_HG_K18_peak_102	AL691432.2	NO	NO	NO	NO	YES	NO
chr1	1615174	1616109	936	1615628	68	40.2468	7.90155	36.5469	GEC_HG_K18_peak_102	MIB2	YES	YES	NO	YES	YES	NO
chr1	1627389	1627865	477	1627430	18	4.88767	2.76766	2.61186	GEC_HG_K18_peak_103	MIB2	YES	NO	YES	NO	NO	NO
chr1	1636770	1637409	640	1636935	11	8.22402	5.46363	5.71181	GEC_HG_K18_peak_104	MMP23B	NO	NO	NO	NO	NO	YES
chr1	1636770	1637409	640	1636935	11	8.22402	5.46363	5.71181	GEC_HG_K18_peak_104	CDK11B	YES	YES	YES	NO	NO	NO
chr1	1658821	1659397	577	1659214	32	30.8354	12.6687	27.4309	GEC_HG_K18_peak_105	CDK11B	NO	NO	NO	YES	YES	NO
chr1	1658821	1659397	577	1659214	32	30.8354	12.6687	27.4309	GEC_HG_K18_peak_105	SLC35E2B	NO	NO	NO	NO	NO	YES
chr1	1658821	1659397	577	1659214	32	30.8354	12.6687	27.4309	GEC_HG_K18_peak_105	FO704657.1	NO	NO	NO	NO	YES	NO
chr1	1664960	1665342	383	1665313	8	5.64882	4.30755	3.30404	GEC_HG_K18_peak_106	SLC35E2B	NO	NO	YES	NO	NO	NO
chr1	1666550	1666774	225	1666726	9	5.86435	4.30518	3.50415	GEC_HG_K18_peak_107	SLC35E2B	NO	YES	NO	NO	NO	NO
chr1	1686351	1686783	433	1686574	23	13.1674	5.79484	10.4142	GEC_HG_K18_peak_108	SLC35E2B	NO	YES	NO	NO	NO	NO
chr1	1692453	1692854	402	1692513	12	7.06887	4.56459	4.62591	GEC_HG_K18_peak_109	SLC35E2B	NO	NO	NO	YES	YES	NO
chr1	1703985	1704199	215	1704045	9	7.31646	5.22879	4.85606	GEC_HG_K18_peak_110	CDK11A	YES	YES	YES	NO	NO	NO
chr1	1703985	1704199	215	1704045	9	7.31646	5.22879	4.85606	GEC_HG_K18_peak_110	AL031282.2	NO	YES	NO	NO	NO	NO
chr1	1724100	1724684	585	1724530	28	24.7599	10.6177	21.5613	GEC_HG_K18_peak_111	AL031282.1	NO	NO	NO	NO	YES	NO
chr1	1724100	1724684	585	1724530	28	24.7599	10.6177	21.5613	GEC_HG_K18_peak_111	CDK11A	NO	NO	NO	YES	YES	NO
chr1	1724100	1724684	585	1724530	28	24.7599	10.6177	21.5613	GEC_HG_K18_peak_111	SLC35E2	NO	NO	NO	NO	NO	YES
chr1	1746324	1746673	350	1746455	39	37.1762	13.5811	33.5705	GEC_HG_K18_peak_112	SLC35E2	NO	NO	NO	NO	YES	NO
chr1	1753198	1753567	370	1753393	11	5.47031	3.76361	3.13901	GEC_HG_K18_peak_113	NADK	NO	YES	NO	NO	NO	NO
chr1	1755666	1755923	258	1755668	11	4.32717	3.10135	2.10252	GEC_HG_K18_peak_114	NADK	NO	YES	NO	NO	NO	NO
chr1	1758862	1759119	258	1758889	14	6.55915	3.95625	4.14774	GEC_HG_K18_peak_115	NADK	NO	YES	NO	NO	NO	NO
chr1	1778012	1778479	468	1778237	17	6.44604	3.52628	4.04219	GEC_HG_K18_peak_116	NADK	NO	YES	NO	YES	NO	NO
chr1	1778699	1779202	504	1778891	31	17.2082	6.14025	14.2875	GEC_HG_K18_peak_117	NADK	NO	YES	NO	YES	NO	NO
chr1	1797851	1798212	362	1798026	9	6.9077	4.97131	4.47466	GEC_HG_K18_peak_118	GNB1	NO	YES	NO	NO	NO	NO
chr1	1891201	1892216	1016	1891549	56	28.8957	6.42715	25.5555	GEC_HG_K18_peak_119	AL109917.1	NO	YES	NO	NO	YES	NO
chr1	1891201	1892216	1016	1891549	56	28.8957	6.42715	25.5555	GEC_HG_K18_peak_119	GNB1	NO	NO	NO	NO	YES	NO
chr1	1919266	1919850	585	1919448	84	38.8416	5.98238	35.1849	GEC_HG_K18_peak_124	TMEM52	NO	NO	NO	YES	YES	NO
chr1	1929991	1930334	344	1930292	15	5.70867	3.39309	3.35987	GEC_HG_K18_peak_125	CFAP74	YES	YES	NO	NO	NO	NO
chr1	1944108	1944449	342	1944284	33	21.1488	7.42471	18.0781	GEC_HG_K18_peak_126	CFAP74	YES	YES	NO	NO	NO	NO
chr1	1959705	1960414	710	1960058	37	22.1063	7.02917	19.0013	GEC_HG_K18_peak_127	CFAP74	YES	YES	NO	NO	NO	NO
chr1	1969010	1969602	593	1969293	56	36.9706	8.84164	33.3715	GEC_HG_K18_peak_128	CFAP74	NO	YES	NO	NO	NO	NO
chr1	1974336	1974563	228	1974539	13	4.58801	3.03788	2.33897	GEC_HG_K18_peak_129	CFAP74	NO	YES	NO	NO	NO	NO
chr1	1985692	1986024	333	1986004	10	4.33139	3.21462	2.10645	GEC_HG_K18_peak_130	CFAP74	NO	YES	NO	NO	NO	NO
chr1	1986462	1986712	251	1986515	10	4.47302	3.29902	2.2347	GEC_HG_K18_peak_131	CFAP74	NO	YES	NO	NO	NO	NO
chr1	1989251	1989543	293	1989345	14	7.77811	4.63383	5.29117	GEC_HG_K18_peak_132	CFAP74	NO	YES	NO	NO	NO	NO
chr1	2000872	2001245	374	2001090	7	5.16996	4.11638	2.86994	GEC_HG_K18_peak_133	CFAP74	NO	YES	NO	NO	NO	NO
chr1	2015413	2015673	261	2015515	12	6.10426	3.992	3.72725	GEC_HG_K18_peak_134	AL391845.2	NO	NO	NO	NO	YES	NO
chr1	2023308	2023608	301	2023493	22	10.1282	4.55791	7.51572	GEC_HG_K18_peak_135	GABRD	NO	YES	NO	NO	NO	NO
chr1	2031992	2032261	270	2032151	14	4.62068	2.96114	2.36859	GEC_HG_K18_peak_136	GABRD	NO	NO	NO	NO	NO	YES
chr1	2049390	2050504	1115	2049666	43	18.0308	4.87575	15.0777	GEC_HG_K18_peak_138	AL391845.1	NO	YES	NO	NO	YES	NO
chr1	2049390	2050504	1115	2049666	43	18.0308	4.87575	15.0777	GEC_HG_K18_peak_138	PRKCZ	NO	NO	NO	YES	YES	NO
chr1	2061473	2062042	570	2061684	8	5.49691	4.20957	3.16366	GEC_HG_K18_peak_139	PRKCZ	NO	YES	NO	NO	NO	NO
chr1	2082509	2082833	325	2082658	8	5.55678	4.24822	3.21897	GEC_HG_K18_peak_140	PRKCZ	NO	YES	NO	NO	NO	NO
chr1	2126426	2126975	550	2126771	16	8.26643	4.56574	5.75181	GEC_HG_K18_peak_141	PRKCZ	NO	YES	NO	NO	NO	NO
chr1	2133028	2133838	811	2133464	134	97.6256	11.8447	92.4246	GEC_HG_K18_peak_142	PRKCZ	NO	YES	NO	YES	NO	NO
chr1	2139882	2140475	594	2140056	43	27.7286	8.05212	24.428	GEC_HG_K18_peak_143	PRKCZ	NO	YES	NO	NO	NO	NO
chr1	2139882	2140475	594	2140056	43	27.7286	8.05212	24.428	GEC_HG_K18_peak_143	AL590822.2	NO	NO	NO	NO	NO	YES
chr1	2160483	2160982	500	2160822	13	7.42217	4.60142	4.95552	GEC_HG_K18_peak_144	PRKCZ	NO	YES	NO	NO	NO	NO
chr1	2174397	2174731	335	2174519	22	12.7249	5.7702	9.99124	GEC_HG_K18_peak_145	PRKCZ	NO	YES	NO	NO	NO	NO
chr1	2189354	2190121	768	2189744	35	14.5969	4.65679	11.7823	GEC_HG_K18_peak_146	FAAP20	YES	YES	YES	NO	NO	NO
chr1	2194753	2195569	817	2194915	63	30.2664	6.0212	26.8807	GEC_HG_K18_peak_147	FAAP20	NO	YES	NO	YES	NO	NO
chr1	2204678	2205519	842	2205023	53	17.8365	4.07985	14.8914	GEC_HG_K18_peak_148	FAAP20	NO	YES	NO	NO	NO	NO
chr1	2212550	2213241	692	2212811	77	33.4098	5.51235	29.9224	GEC_HG_K18_peak_149	AL590822.1	NO	YES	NO	NO	NO	NO
chr1	2212550	2213241	692	2212811	77	33.4098	5.51235	29.9224	GEC_HG_K18_peak_149	FAAP20	NO	NO	NO	NO	YES	NO
chr1	2215447	2215676	230	2215586	28	6.13422	2.64135	3.75504	GEC_HG_K18_peak_150	AL590822.1	NO	YES	NO	NO	NO	NO
chr1	2227502	2227991	490	2227818	111	56.9767	6.99235	52.78	GEC_HG_K18_peak_151	SKI	NO	NO	NO	NO	YES	NO
chr1	2229948	2230155	208	2229995	37	6.22387	2.35099	3.83847	GEC_HG_K18_peak_152	SKI	NO	YES	NO	NO	NO	NO
chr1	2231558	2232060	503	2231907	47	11.5619	3.11003	8.88108	GEC_HG_K18_peak_153	SKI	NO	YES	NO	NO	NO	NO
chr1	2241969	2242174	206	2242172	11	3.96162	2.89742	1.79368	GEC_HG_K18_peak_154	SKI	NO	YES	NO	NO	NO	NO
chr1	2255221	2256708	1488	2256084	100	57.7651	8.07594	53.5474	GEC_HG_K18_peak_155	SKI	NO	YES	NO	NO	NO	NO
chr1	2268010	2268300	291	2268172	13	6.33815	3.97826	3.94125	GEC_HG_K18_peak_156	SKI	NO	YES	NO	NO	NO	NO
chr1	2270187	2270428	242	2270313	11	3.82907	2.82446	1.67683	GEC_HG_K18_peak_157	SKI	NO	YES	NO	NO	NO	NO
chr1	2300032	2300289	258	2300181	14	5.77052	3.53867	3.41721	GEC_HG_K18_peak_158	SKI	NO	YES	NO	NO	NO	NO
chr1	2336637	2336999	363	2336800	13	3.59615	2.54393	1.47117	GEC_HG_K18_peak_160	MORN1	YES	YES	NO	NO	NO	NO
chr1	2345569	2345908	340	2345800	11	3.91275	2.87046	1.75038	GEC_HG_K18_peak_161	MORN1	NO	YES	NO	NO	NO	NO
chr1	2347353	2347655	303	2347539	16	7.59392	4.21353	5.11713	GEC_HG_K18_peak_162	MORN1	NO	YES	NO	NO	NO	NO
chr1	2381825	2382182	358	2381949	33	18.8638	6.4637	15.8786	GEC_HG_K18_peak_163	MORN1	NO	YES	NO	NO	NO	NO
chr1	2390895	2392378	1484	2391620	41	25.7847	7.69982	22.5507	GEC_HG_K18_peak_164	RER1	NO	YES	NO	YES	YES	NO
chr1	2390895	2392378	1484	2391620	41	25.7847	7.69982	22.5507	GEC_HG_K18_peak_164	MORN1	YES	YES	NO	YES	YES	NO
chr1	2412023	2413001	979	2412683	54	21.4905	4.80104	18.4077	GEC_HG_K18_peak_165	PEX10	YES	YES	NO	YES	NO	NO
chr1	2414336	2414549	214	2414499	31	6.57678	2.63452	4.16452	GEC_HG_K18_peak_166	PEX10	NO	NO	NO	NO	YES	NO
chr1	2426755	2427158	404	2426963	15	5.85381	3.46455	3.49427	GEC_HG_K18_peak_167	PLCH2	NO	YES	NO	NO	NO	NO
chr1	2437770	2438119	350	2437927	17	5.06878	2.91525	2.7772	GEC_HG_K18_peak_168	PLCH2	NO	YES	NO	NO	NO	NO
chr1	2447152	2447365	214	2447360	25	4.12179	2.17716	1.93587	GEC_HG_K18_peak_169	PLCH2	NO	YES	NO	NO	NO	NO
chr1	2451578	2452778	1201	2451999	66	24.953	4.68665	21.748	GEC_HG_K18_peak_170	PLCH2	NO	YES	NO	NO	NO	NO
chr1	2458056	2458582	527	2458228	32	9.12675	3.27237	6.56526	GEC_HG_K18_peak_171	PLCH2	NO	YES	NO	NO	NO	NO
chr1	2460927	2461177	251	2460976	20	4.50117	2.50237	2.26035	GEC_HG_K18_peak_172	PLCH2	NO	YES	NO	NO	NO	NO
chr1	2468848	2469192	345	2468961	20	4.4851	2.49658	2.24583	GEC_HG_K18_peak_173	PLCH2	NO	YES	NO	NO	NO	NO
chr1	2483260	2483475	216	2483421	22	6.17073	2.98268	3.78896	GEC_HG_K18_peak_174	PLCH2	NO	YES	NO	NO	NO	NO
chr1	2494486	2494835	350	2494712	23	5.28763	2.61997	2.97057	GEC_HG_K18_peak_175	AL139246.1	NO	NO	NO	NO	YES	NO
chr1	2494486	2494835	350	2494712	23	5.28763	2.61997	2.97057	GEC_HG_K18_peak_175	AL139246.4	NO	NO	NO	NO	YES	NO
chr1	2494486	2494835	350	2494712	23	5.28763	2.61997	2.97057	GEC_HG_K18_peak_175	PLCH2	NO	YES	NO	NO	NO	NO
chr1	2496243	2496562	320	2496440	24	5.30357	2.57597	2.98513	GEC_HG_K18_peak_176	AL139246.4	NO	NO	NO	NO	YES	NO
chr1	2496243	2496562	320	2496440	24	5.30357	2.57597	2.98513	GEC_HG_K18_peak_176	PLCH2	NO	YES	NO	NO	NO	NO
chr1	2513187	2513436	250	2513324	14	4.84984	3.07325	2.57747	GEC_HG_K18_peak_177	PANK4	NO	YES	NO	NO	NO	NO
chr1	2525996	2526302	307	2526219	28	9.4825	3.66372	6.90272	GEC_HG_K18_peak_178	PANK4	NO	YES	NO	NO	NO	NO
chr1	2526572	2526899	328	2526795	25	7.20061	3.1345	4.74962	GEC_HG_K18_peak_179	PANK4	YES	NO	NO	YES	YES	NO
chr1	2526572	2526899	328	2526795	25	7.20061	3.1345	4.74962	GEC_HG_K18_peak_179	HES5	NO	NO	NO	NO	NO	YES
chr1	2545927	2546583	657	2546163	53	18.5355	4.22581	15.5632	GEC_HG_K18_peak_182	AL139246.5	NO	NO	NO	NO	YES	NO
chr1	2555221	2557446	2226	2555827	37	9.77997	3.16653	7.18465	GEC_HG_K18_peak_184	TNFRSF14-AS1	NO	YES	NO	NO	YES	NO
chr1	2555221	2557446	2226	2555827	37	9.77997	3.16653	7.18465	GEC_HG_K18_peak_184	TNFRSF14	YES	YES	NO	YES	YES	NO
chr1	2585395	2585802	408	2585632	29	6.73253	2.76426	4.31023	GEC_HG_K18_peak_186	AL139246.3	NO	NO	NO	NO	NO	YES
chr1	2585395	2585802	408	2585632	29	6.73253	2.76426	4.31023	GEC_HG_K18_peak_186	FAM213B	NO	NO	NO	NO	YES	NO
chr1	2586235	2587076	842	2586592	88	51.4139	8.07045	47.3747	GEC_HG_K18_peak_187	AL139246.3	NO	NO	NO	NO	NO	YES
chr1	2586235	2587076	842	2586592	88	51.4139	8.07045	47.3747	GEC_HG_K18_peak_187	FAM213B	YES	YES	NO	YES	YES	NO
chr1	2595984	2596367	384	2596168	16	6.19438	3.51808	3.81089	GEC_HG_K18_peak_188	MMEL1	YES	YES	NO	NO	NO	NO
chr1	2597501	2597771	271	2597668	11	3.58048	2.68902	1.45764	GEC_HG_K18_peak_189	MMEL1	NO	YES	NO	NO	NO	NO
chr1	2641506	2641968	463	2641532	19	4.35823	2.50211	2.1309	GEC_HG_K18_peak_190	TTC34	YES	NO	NO	NO	NO	NO
chr1	2642251	2643536	1286	2643143	35	14.4135	4.59893	11.6068	GEC_HG_K18_peak_191	TTC34	NO	YES	NO	NO	NO	NO
chr1	2654732	2655011	280	2654881	8	5.43818	4.17162	3.10952	GEC_HG_K18_peak_192	TTC34	NO	YES	NO	NO	NO	NO
chr1	2801332	2801648	317	2801429	11	5.17379	3.58846	2.87333	GEC_HG_K18_peak_193	TTC34	NO	YES	NO	YES	NO	NO
chr1	3072352	3072570	219	3072554	10	4.19597	3.13444	2.00176	GEC_HG_K18_peak_201	PRDM16	NO	YES	NO	NO	NO	NO
chr1	3095445	3095670	226	3095483	11	4.88383	3.41939	2.6084	GEC_HG_K18_peak_202	PRDM16	NO	YES	NO	NO	NO	NO
chr1	3215403	3215610	208	3215594	7	3.8515	3.25341	1.69654	GEC_HG_K18_peak_203	PRDM16	NO	YES	NO	NO	NO	NO
chr1	3296640	3296840	201	3296717	10	4.92176	3.56976	2.64313	GEC_HG_K18_peak_204	PRDM16	NO	YES	NO	NO	NO	NO
chr1	3312913	3313749	837	3313208	78	42.0369	7.13848	38.2814	GEC_HG_K18_peak_205	PRDM16	NO	YES	NO	NO	NO	NO
chr1	3339864	3340213	350	3339891	8	4.58343	3.61717	2.33493	GEC_HG_K18_peak_206	PRDM16	NO	YES	NO	NO	NO	NO
chr1	3378508	3378716	209	3378633	11	4.13907	2.99592	1.95132	GEC_HG_K18_peak_207	PRDM16	NO	YES	NO	NO	NO	NO
chr1	3400848	3401077	230	3401076	9	3.72	2.95599	1.57988	GEC_HG_K18_peak_208	PRDM16	NO	YES	NO	NO	NO	NO
chr1	3404988	3405409	422	3405161	11	4.58636	3.24833	2.33768	GEC_HG_K18_peak_209	PRDM16	NO	YES	NO	NO	NO	NO
chr1	3414659	3414886	228	3414835	13	3.87774	2.68135	1.71931	GEC_HG_K18_peak_210	PRDM16	NO	YES	NO	NO	NO	NO
chr1	3418259	3418469	211	3418345	18	6.7705	3.56591	4.34592	GEC_HG_K18_peak_211	PRDM16	NO	YES	NO	NO	NO	NO
chr1	3439511	3440570	1060	3440095	12	6.00324	3.93326	3.63317	GEC_HG_K18_peak_212	PRDM16	NO	NO	NO	NO	NO	YES
chr1	3453064	3453539	476	3453233	24	8.59137	3.70465	6.05787	GEC_HG_K18_peak_213	ARHGEF16	NO	NO	NO	NO	YES	NO
chr1	3454346	3454948	603	3454521	30	11.9072	4.29073	9.21007	GEC_HG_K18_peak_214	ARHGEF16	NO	YES	NO	YES	NO	NO
chr1	3477632	3478227	596	3477658	24	6.19026	2.86288	3.80738	GEC_HG_K18_peak_216	ARHGEF16	YES	YES	NO	NO	NO	NO
chr1	3482500	3482915	416	3482505	17	3.96559	2.4583	1.7975	GEC_HG_K18_peak_217	ARHGEF16	NO	NO	NO	NO	NO	YES
chr1	3492064	3492297	234	3492223	24	4.5522	2.34132	2.30664	GEC_HG_K18_peak_219	MEGF6	NO	YES	NO	NO	NO	NO
chr1	3496138	3496350	213	3496227	35	5.63677	2.27517	3.2933	GEC_HG_K18_peak_220	MEGF6	NO	YES	NO	NO	NO	NO
chr1	3503632	3505671	2040	3504292	163	68.5877	5.68525	64.0798	GEC_HG_K18_peak_221	MEGF6	YES	YES	NO	NO	NO	NO
chr1	3509855	3510368	514	3509952	42	7.60821	2.4994	5.13081	GEC_HG_K18_peak_222	MEGF6	YES	YES	NO	NO	NO	NO
chr1	3510576	3510965	390	3510734	42	9.81692	2.95162	7.21959	GEC_HG_K18_peak_223	MEGF6	YES	YES	NO	NO	NO	NO
chr1	3515814	3516108	295	3515943	31	8.16162	3.06102	5.65277	GEC_HG_K18_peak_224	MEGF6	NO	YES	NO	NO	NO	NO
chr1	3517460	3517678	219	3517498	25	6.11483	2.78217	3.73706	GEC_HG_K18_peak_225	MEGF6	NO	YES	NO	NO	NO	NO
chr1	3520364	3520653	290	3520573	24	4.6574	2.37375	2.40198	GEC_HG_K18_peak_226	MEGF6	NO	YES	NO	NO	NO	NO
chr1	3523863	3524241	379	3524189	22	4.98063	2.56806	2.69693	GEC_HG_K18_peak_227	MEGF6	YES	YES	NO	NO	NO	NO
chr1	3530127	3530560	434	3530368	27	7.34834	3.05339	4.88588	GEC_HG_K18_peak_228	MEGF6	NO	YES	NO	NO	NO	NO
chr1	3530771	3530973	203	3530791	23	5.27078	2.61442	2.95795	GEC_HG_K18_peak_229	MEGF6	NO	YES	NO	NO	NO	NO
chr1	3531185	3531415	231	3531339	24	5.87159	2.75842	3.51086	GEC_HG_K18_peak_230	MEGF6	YES	NO	NO	YES	NO	NO
chr1	3542887	3543816	930	3543337	52	20.4734	4.72269	17.4278	GEC_HG_K18_peak_231	MEGF6	NO	YES	NO	NO	NO	NO
chr1	3562710	3562917	208	3562805	20	7.6714	3.74312	5.19049	GEC_HG_K18_peak_232	MEGF6	NO	YES	NO	NO	NO	NO
chr1	3562710	3562917	208	3562805	20	7.6714	3.74312	5.19049	GEC_HG_K18_peak_232	MIR551A	NO	NO	NO	NO	YES	NO
chr1	3592039	3592292	254	3592188	19	7.44067	3.75359	4.97299	GEC_HG_K18_peak_233	MEGF6	NO	YES	NO	NO	NO	NO
chr1	3602965	3603449	485	3603103	27	9.7293	3.83421	7.13641	GEC_HG_K18_peak_234	MEGF6	NO	YES	NO	NO	NO	NO
chr1	3611389	3611910	522	3611699	26	11.2153	4.48594	8.55032	GEC_HG_K18_peak_235	MEGF6	NO	NO	NO	YES	YES	NO
chr1	3612436	3612646	211	3612608	16	4.74454	2.85214	2.4814	GEC_HG_K18_peak_236	MEGF6	NO	NO	NO	NO	YES	NO
chr1	3624141	3625561	1421	3624868	34	18.643	6.20625	15.6665	GEC_HG_K18_peak_238	TPRG1L	YES	YES	NO	YES	YES	NO
chr1	3624141	3625561	1421	3624868	34	18.643	6.20625	15.6665	GEC_HG_K18_peak_238	AL513320.1	NO	YES	NO	NO	YES	NO
chr1	3651988	3653341	1354	3652877	27	14.8857	5.85339	12.0589	GEC_HG_K18_peak_239	WRAP73	NO	YES	NO	YES	YES	NO
chr1	3651988	3653341	1354	3652877	27	14.8857	5.85339	12.0589	GEC_HG_K18_peak_239	TP73	NO	YES	NO	YES	YES	NO
chr1	3668995	3669367	373	3669171	11	4.64683	3.28291	2.3925	GEC_HG_K18_peak_240	TP73	NO	YES	NO	NO	NO	NO
chr1	3668995	3669367	373	3669171	11	4.64683	3.28291	2.3925	GEC_HG_K18_peak_240	AL136528.1	NO	NO	NO	NO	YES	NO
chr1	3698719	3698935	217	3698799	12	5.14764	3.44643	2.84939	GEC_HG_K18_peak_242	TP73	NO	YES	NO	NO	NO	NO
chr1	3715619	3715866	248	3715830	16	5.3714	3.13335	3.04788	GEC_HG_K18_peak_243	AL136528.2	NO	NO	NO	NO	YES	NO
chr1	3715619	3715866	248	3715830	16	5.3714	3.13335	3.04788	GEC_HG_K18_peak_243	TP73	NO	YES	NO	NO	NO	NO
chr1	3745982	3746271	290	3746095	11	5.39386	3.71824	3.06853	GEC_HG_K18_peak_244	CCDC27	NO	NO	NO	NO	YES	NO
chr1	3747191	3747543	353	3747418	14	7.82716	4.66184	5.33741	GEC_HG_K18_peak_245	CCDC27	NO	YES	NO	NO	NO	NO
chr1	3747191	3747543	353	3747418	14	7.82716	4.66184	5.33741	GEC_HG_K18_peak_245	TP73-AS1	NO	NO	NO	NO	YES	NO
chr1	3762892	3763293	402	3763089	9	4.17433	3.23502	1.98264	GEC_HG_K18_peak_246	CCDC27	YES	YES	YES	NO	NO	NO
chr1	3763541	3763923	383	3763850	12	6.35759	4.14039	3.95949	GEC_HG_K18_peak_247	CCDC27	YES	YES	YES	NO	NO	NO
chr1	3772279	3772926	648	3772706	51	23.542	5.56434	20.3859	GEC_HG_K18_peak_248	CCDC27	NO	NO	NO	NO	NO	YES
chr1	3772279	3772926	648	3772706	51	23.542	5.56434	20.3859	GEC_HG_K18_peak_248	SMIM1	NO	NO	NO	YES	YES	NO
chr1	3790420	3790632	213	3790523	9	4.67459	3.54757	2.41755	GEC_HG_K18_peak_249	LRRC47	NO	YES	NO	NO	NO	NO
chr1	3796114	3796610	497	3796539	28	18.201	7.17049	15.2416	GEC_HG_K18_peak_250	LRRC47	YES	NO	NO	YES	YES	NO
chr1	3817871	3818099	229	3817965	8	5.10773	3.95752	2.81278	GEC_HG_K18_peak_252	CEP104	NO	YES	NO	NO	NO	NO
chr1	3827755	3828059	305	3827915	10	8.07597	5.54893	5.57193	GEC_HG_K18_peak_253	CEP104	NO	YES	NO	NO	NO	NO
chr1	3856844	3857708	865	3857302	74	53.5489	10.6976	49.4493	GEC_HG_K18_peak_254	CEP104	NO	NO	NO	YES	YES	NO
chr1	3856844	3857708	865	3857302	74	53.5489	10.6976	49.4493	GEC_HG_K18_peak_254	DFFB	YES	NO	NO	YES	YES	NO
chr1	3872777	3872985	209	3872904	8	4.274	3.41682	2.07128	GEC_HG_K18_peak_255	DFFB	NO	YES	NO	NO	NO	NO
chr1	3899834	3901528	1695	3901119	55	26.424	5.89421	23.1687	GEC_HG_K18_peak_256	LINC01134	NO	YES	NO	NO	YES	NO
chr1	3899834	3901528	1695	3901119	55	26.424	5.89421	23.1687	GEC_HG_K18_peak_256	C1orf174	YES	NO	NO	YES	YES	NO
chr1	3910714	3911532	819	3910923	16	7.26932	4.04764	4.81402	GEC_HG_K18_peak_257	LINC01134	NO	YES	NO	NO	NO	NO
chr1	3912579	3913014	436	3912700	10	3.62261	2.80067	1.49482	GEC_HG_K18_peak_258	LINC01134	NO	YES	NO	NO	NO	NO
chr1	3948295	3948834	540	3948648	20	10.4938	5.03501	7.86367	GEC_HG_K18_peak_261	LINC01345	NO	YES	NO	NO	NO	NO
chr1	3948295	3948834	540	3948648	20	10.4938	5.03501	7.86367	GEC_HG_K18_peak_261	LINC01346	NO	YES	NO	NO	NO	NO
chr1	3956611	3957243	633	3956797	75	50.9666	9.75735	46.9403	GEC_HG_K18_peak_262	LINC01346	NO	NO	NO	NO	NO	YES
chr1	3992309	3993066	758	3992424	22	11.0453	4.96982	8.38817	GEC_HG_K18_peak_264	AL805961.1	NO	YES	NO	NO	NO	NO
chr1	4000665	4000892	228	4000777	12	6.72183	4.35631	4.30044	GEC_HG_K18_peak_265	AL805961.1	NO	YES	NO	NO	NO	NO
chr1	4010193	4010478	286	4010412	9	6.37965	4.63513	3.98002	GEC_HG_K18_peak_266	AL805961.1	NO	YES	NO	NO	NO	NO
chr1	4594517	4594766	250	4594579	6	4.32529	3.66015	2.101	GEC_HG_K18_peak_272	LINC01646	NO	NO	NO	NO	NO	YES
chr1	4652727	4652998	272	4652825	20	9.7894	4.69556	7.19355	GEC_HG_K18_peak_276	AJAP1	NO	NO	NO	NO	YES	NO
chr1	4656471	4656685	215	4656553	11	5.05146	3.51686	2.76147	GEC_HG_K18_peak_277	AJAP1	NO	YES	NO	NO	NO	NO
chr1	4666269	4667227	959	4667088	22	9.21264	4.16458	6.64677	GEC_HG_K18_peak_278	AJAP1	NO	YES	NO	NO	NO	NO
chr1	4669308	4669587	280	4669551	15	4.47325	2.80808	2.23489	GEC_HG_K18_peak_279	AJAP1	NO	YES	NO	NO	NO	NO
chr1	4710193	4710535	343	4710348	7	5.01389	4.01588	2.72714	GEC_HG_K18_peak_280	AJAP1	NO	YES	NO	NO	NO	NO
chr1	5652288	5652514	227	5652484	6	4.32529	3.66015	2.101	GEC_HG_K18_peak_283	AL365255.1	NO	YES	NO	NO	NO	NO
chr1	5915640	5915977	338	5915759	8	6.19111	4.65421	3.80797	GEC_HG_K18_peak_288	NPHP4	NO	YES	NO	NO	NO	NO
chr1	5927263	5927467	205	5927359	5	3.43274	3.13727	1.32798	GEC_HG_K18_peak_289	NPHP4	NO	YES	NO	NO	NO	NO
chr1	5979870	5980076	207	5980060	10	4.12327	3.09159	1.93696	GEC_HG_K18_peak_290	NPHP4	NO	YES	NO	NO	NO	NO
chr1	5992006	5992919	914	5992518	48	22.7243	5.6617	19.5969	GEC_HG_K18_peak_291	KCNAB2	NO	YES	NO	YES	NO	NO
chr1	5992006	5992919	914	5992518	48	22.7243	5.6617	19.5969	GEC_HG_K18_peak_291	NPHP4	NO	YES	NO	YES	YES	NO
chr1	5993168	5993550	383	5993309	27	7.73593	3.1746	5.25133	GEC_HG_K18_peak_292	NPHP4	NO	NO	NO	NO	YES	NO
chr1	5993168	5993550	383	5993309	27	7.73593	3.1746	5.25133	GEC_HG_K18_peak_292	KCNAB2	NO	YES	NO	NO	NO	NO
chr1	6025250	6027520	2271	6026104	41	17.7487	4.99317	14.8072	GEC_HG_K18_peak_293	KCNAB2	NO	YES	NO	YES	NO	NO
chr1	6034444	6034710	267	6034673	9	4.27462	3.29727	2.07159	GEC_HG_K18_peak_294	KCNAB2	NO	NO	NO	YES	NO	NO
chr1	6049481	6049674	194	6049594	11	6.12353	4.15669	3.7452	GEC_HG_K18_peak_295	KCNAB2	NO	YES	NO	NO	NO	NO
chr1	6068766	6069144	379	6068943	14	7.22564	4.32215	4.77316	GEC_HG_K18_peak_296	KCNAB2	NO	YES	NO	NO	NO	NO
chr1	6071641	6071905	265	6071834	11	5.62821	3.85775	3.2851	GEC_HG_K18_peak_297	KCNAB2	NO	YES	NO	NO	NO	NO
chr1	6108967	6109246	280	6109030	17	9.64287	5.12908	7.05419	GEC_HG_K18_peak_298	CHD5	NO	YES	NO	NO	NO	NO
chr1	6151344	6151545	202	6151463	14	4.09885	2.71126	1.91539	GEC_HG_K18_peak_299	CHD5	NO	YES	NO	NO	NO	NO
chr1	6151765	6152157	393	6151911	17	5.8572	3.25924	3.49737	GEC_HG_K18_peak_300	CHD5	NO	YES	NO	NO	NO	NO
chr1	6157185	6158147	963	6157577	37	17.9083	5.50413	14.9602	GEC_HG_K18_peak_301	CHD5	NO	YES	NO	NO	NO	NO
chr1	6162969	6163195	227	6163032	18	7.02452	3.68011	4.58434	GEC_HG_K18_peak_302	CHD5	NO	YES	NO	NO	NO	NO
chr1	6166588	6167079	492	6167005	18	5.66444	3.08693	3.3187	GEC_HG_K18_peak_303	CHD5	NO	YES	NO	NO	NO	NO
chr1	6171337	6171915	579	6171572	19	7.8769	3.94818	5.38432	GEC_HG_K18_peak_304	CHD5	NO	YES	NO	NO	NO	NO
chr1	6179021	6179279	259	6179175	12	5.44642	3.61418	3.11689	GEC_HG_K18_peak_305	CHD5	NO	YES	NO	NO	NO	NO
chr1	6198972	6199880	909	6199555	38	27.5424	9.09619	24.2483	GEC_HG_K18_peak_306	RPL22	YES	YES	NO	YES	NO	NO
chr1	6204866	6206383	1518	6206193	57	29.7104	6.52559	26.3433	GEC_HG_K18_peak_307	RNF207	NO	YES	NO	YES	YES	NO
chr1	6204866	6206383	1518	6206193	57	29.7104	6.52559	26.3433	GEC_HG_K18_peak_307	AL031847.1	NO	YES	NO	NO	YES	NO
chr1	6204866	6206383	1518	6206193	57	29.7104	6.52559	26.3433	GEC_HG_K18_peak_307	RPL22	NO	YES	NO	NO	NO	NO
chr1	6235818	6236290	473	6236069	22	12.255	5.54038	9.54211	GEC_HG_K18_peak_308	ICMT	YES	NO	NO	YES	YES	NO
chr1	6235818	6236290	473	6236069	22	12.255	5.54038	9.54211	GEC_HG_K18_peak_308	LINC00337	NO	NO	NO	NO	YES	NO
chr1	6245216	6245460	245	6245224	15	4.31918	2.73798	2.101	GEC_HG_K18_peak_310	HES3	YES	NO	NO	NO	NO	NO
chr1	6245216	6245460	245	6245224	15	4.31918	2.73798	2.101	GEC_HG_K18_peak_310	GPR153	NO	NO	NO	NO	NO	YES
chr1	6250251	6250488	238	6250300	16	4.46933	2.73178	2.23127	GEC_HG_K18_peak_311	GPR153	YES	YES	NO	NO	NO	NO
chr1	6259765	6260119	355	6260056	14	3.73532	2.54147	1.59402	GEC_HG_K18_peak_312	GPR153	NO	YES	NO	NO	NO	NO
chr1	6280728	6281208	481	6280882	15	7.26215	4.18777	4.80734	GEC_HG_K18_peak_313	ACOT7	YES	YES	YES	NO	NO	NO
chr1	6288475	6288734	260	6288601	8	4.74026	3.71893	2.47758	GEC_HG_K18_peak_314	ACOT7	NO	YES	NO	NO	NO	NO
chr1	6337208	6337425	218	6337233	8	5.68011	4.3277	3.33323	GEC_HG_K18_peak_315	ACOT7	NO	YES	NO	NO	NO	NO
chr1	6343402	6343732	331	6343530	18	11.9622	6.20512	9.26248	GEC_HG_K18_peak_316	ACOT7	NO	YES	NO	NO	NO	NO
chr1	6378249	6378701	453	6378311	12	8.6351	5.52729	6.0994	GEC_HG_K18_peak_317	ACOT7	NO	YES	NO	NO	NO	NO
chr1	6385052	6386297	1246	6385942	46	28.162	7.64819	24.8466	GEC_HG_K18_peak_318	ACOT7	YES	YES	NO	YES	NO	NO
chr1	6392657	6394066	1410	6393731	64	37.6716	7.76343	34.0509	GEC_HG_K18_peak_319	AL031848.2	NO	NO	NO	NO	YES	NO
chr1	6392657	6394066	1410	6393731	64	37.6716	7.76343	34.0509	GEC_HG_K18_peak_319	ACOT7	YES	YES	NO	YES	NO	NO
chr1	6414278	6414736	459	6414455	17	8.63056	4.59429	6.09502	GEC_HG_K18_peak_320	HES2	NO	YES	NO	NO	NO	NO
chr1	6423610	6423854	245	6423777	18	5.04652	2.83186	2.75688	GEC_HG_K18_peak_321	HES2	NO	YES	NO	NO	NO	NO
chr1	6423610	6423854	245	6423777	18	5.04652	2.83186	2.75688	GEC_HG_K18_peak_321	ESPN	NO	NO	NO	NO	YES	NO
chr1	6438060	6438463	404	6438265	28	15.7159	6.03788	12.8549	GEC_HG_K18_peak_322	ESPN	NO	YES	NO	NO	NO	NO
chr1	6445246	6445506	261	6445349	27	12.1625	4.7285	9.45375	GEC_HG_K18_peak_323	ESPN	NO	YES	NO	NO	NO	NO
chr1	6445246	6445506	261	6445349	27	12.1625	4.7285	9.45375	GEC_HG_K18_peak_323	AL031848.1	NO	YES	NO	NO	NO	NO
chr1	6448940	6449385	446	6449194	18	5.97673	3.2192	3.60854	GEC_HG_K18_peak_324	ESPN	YES	YES	NO	NO	NO	NO
chr1	6462423	6462646	224	6462569	12	4.85659	3.28547	2.58365	GEC_HG_K18_peak_325	TNFRSF25	YES	YES	YES	NO	NO	NO
chr1	6462423	6462646	224	6462569	12	4.85659	3.28547	2.58365	GEC_HG_K18_peak_325	ESPN	NO	NO	NO	NO	NO	YES
chr1	6475497	6476036	540	6475749	30	18.1212	6.71256	15.1647	GEC_HG_K18_peak_327	PLEKHG5	YES	YES	NO	NO	NO	NO
chr1	6486520	6486838	319	6486706	42	8.53861	2.68619	6.00789	GEC_HG_K18_peak_328	PLEKHG5	NO	YES	NO	NO	NO	NO
chr1	6489187	6489495	309	6489321	56	12.5458	2.97207	9.82007	GEC_HG_K18_peak_329	PLEKHG5	NO	YES	NO	NO	NO	NO
chr1	6489947	6491937	1991	6491586	84	30.0854	4.56396	26.7057	GEC_HG_K18_peak_330	PLEKHG5	NO	YES	NO	YES	NO	NO
chr1	6497493	6497801	309	6497639	33	11.0656	3.75952	8.40758	GEC_HG_K18_peak_331	PLEKHG5	NO	YES	NO	NO	NO	NO
chr1	6498173	6498714	542	6498287	22	5.44801	2.72805	3.11846	GEC_HG_K18_peak_332	PLEKHG5	NO	YES	NO	NO	NO	NO
chr1	6507644	6508042	399	6507650	18	5.28563	2.92954	2.96871	GEC_HG_K18_peak_333	PLEKHG5	NO	YES	NO	NO	NO	NO
chr1	6513180	6513490	311	6513301	14	5.29763	3.29661	2.97951	GEC_HG_K18_peak_334	PLEKHG5	NO	YES	NO	NO	NO	NO
chr1	6519298	6519574	277	6519459	9	5.56833	4.11561	3.2298	GEC_HG_K18_peak_335	NOL9	NO	NO	NO	NO	NO	YES
chr1	6519298	6519574	277	6519459	9	5.56833	4.11561	3.2298	GEC_HG_K18_peak_335	PLEKHG5	YES	YES	NO	YES	NO	NO
chr1	6523856	6524053	198	6523905	6	3.27609	2.96398	1.2299	GEC_HG_K18_peak_336	NOL9	NO	NO	YES	NO	NO	NO
chr1	6553907	6554663	757	6554166	31	19.0695	6.92909	16.0765	GEC_HG_K18_peak_337	NOL9	YES	YES	NO	YES	NO	NO
chr1	6553907	6554663	757	6554166	31	19.0695	6.92909	16.0765	GEC_HG_K18_peak_337	TAS1R1	NO	NO	NO	NO	YES	NO
chr1	6579630	6580249	620	6579988	48	23.6937	5.93517	20.532	GEC_HG_K18_peak_338	TAS1R1	NO	NO	YES	NO	NO	YES
chr1	6579630	6580249	620	6579988	48	23.6937	5.93517	20.532	GEC_HG_K18_peak_338	ZBTB48	NO	YES	NO	YES	YES	NO
chr1	6580625	6580983	359	6580784	28	9.33363	3.61486	6.76157	GEC_HG_K18_peak_339	TAS1R1	NO	NO	NO	NO	NO	YES
chr1	6580625	6580983	359	6580784	28	9.33363	3.61486	6.76157	GEC_HG_K18_peak_339	ZBTB48	YES	NO	NO	NO	NO	NO
chr1	6600680	6602158	1479	6601313	72	25.7131	4.47865	22.4818	GEC_HG_K18_peak_340	KLHL21	YES	YES	NO	NO	NO	NO
chr1	6602356	6603142	787	6602851	66	22.2325	4.19822	19.1229	GEC_HG_K18_peak_341	KLHL21	YES	YES	NO	YES	NO	NO
chr1	6612791	6613835	1045	6613628	48	25.2843	6.40286	22.0676	GEC_HG_K18_peak_342	KLHL21	NO	YES	NO	NO	NO	NO
chr1	6612791	6613835	1045	6613628	48	25.2843	6.40286	22.0676	GEC_HG_K18_peak_342	PHF13	NO	NO	NO	YES	YES	NO
chr1	6614148	6614442	295	6614256	18	4.19073	2.49224	1.99701	GEC_HG_K18_peak_343	KLHL21	NO	YES	NO	NO	NO	NO
chr1	6614148	6614442	295	6614256	18	4.19073	2.49224	1.99701	GEC_HG_K18_peak_343	PHF13	NO	YES	NO	NO	NO	NO
chr1	6624874	6625811	938	6625097	33	20.4832	7.13671	17.4373	GEC_HG_K18_peak_344	THAP3	YES	YES	NO	YES	NO	NO
chr1	6624874	6625811	938	6625097	33	20.4832	7.13671	17.4373	GEC_HG_K18_peak_344	PHF13	NO	NO	NO	NO	NO	YES
chr1	6634550	6635032	483	6634702	18	11.7898	6.1081	9.09839	GEC_HG_K18_peak_345	DNAJC11	YES	NO	YES	NO	NO	NO
chr1	6634550	6635032	483	6634702	18	11.7898	6.1081	9.09839	GEC_HG_K18_peak_345	THAP3	NO	NO	YES	NO	NO	NO
chr1	6700919	6702018	1100	6701775	33	22.2028	7.89419	19.0943	GEC_HG_K18_peak_346	DNAJC11	YES	YES	NO	YES	NO	NO
chr1	6724627	6725148	522	6724891	30	21.7931	8.43595	18.6991	GEC_HG_K18_peak_348	LINC01672	NO	YES	NO	NO	NO	NO
chr1	6770729	6771108	380	6770896	8	6.27283	4.70591	3.88005	GEC_HG_K18_peak_350	AL591163.1	NO	NO	NO	NO	NO	YES
chr1	6784297	6785447	1151	6785248	111	73.6239	9.98003	68.9869	GEC_HG_K18_peak_351	AL590128.2	NO	YES	NO	NO	YES	NO
chr1	6784297	6785447	1151	6785248	111	73.6239	9.98003	68.9869	GEC_HG_K18_peak_351	CAMTA1	NO	NO	NO	YES	YES	NO
chr1	6920500	6920708	209	6920617	7	5.07527	4.05549	2.78298	GEC_HG_K18_peak_352	CAMTA1	NO	YES	NO	NO	NO	NO
chr1	6939718	6939920	203	6939841	7	4.32132	3.56351	2.101	GEC_HG_K18_peak_353	CAMTA1	NO	YES	NO	NO	NO	NO
chr1	6949950	6950189	240	6950089	8	5.80852	4.41021	3.45218	GEC_HG_K18_peak_354	CAMTA1	NO	YES	NO	NO	NO	NO
chr1	6978935	6979195	261	6978965	7	5.01389	4.01588	2.72714	GEC_HG_K18_peak_355	CAMTA1	NO	YES	NO	NO	NO	NO
chr1	7062634	7062891	258	7062817	5	3.07552	2.89869	1.05982	GEC_HG_K18_peak_356	CAMTA1	NO	YES	NO	NO	NO	NO
chr1	7154931	7155249	319	7155116	8	6.27283	4.70591	3.88005	GEC_HG_K18_peak_357	CAMTA1	NO	YES	NO	NO	NO	NO
chr1	7265778	7266266	489	7266135	24	18.0065	8.06219	15.0545	GEC_HG_K18_peak_358	CAMTA1	NO	YES	NO	NO	NO	NO
chr1	7266600	7266929	330	7266814	11	5.77215	3.94408	3.41846	GEC_HG_K18_peak_359	CAMTA1	NO	YES	NO	NO	NO	NO
chr1	7299381	7299831	451	7299531	21	11.188	5.20199	8.52431	GEC_HG_K18_peak_360	CAMTA1	NO	YES	NO	NO	NO	NO
chr1	7301513	7301855	343	7301692	18	9.63923	4.94779	7.05087	GEC_HG_K18_peak_361	CAMTA1	NO	YES	NO	NO	NO	NO
chr1	7369845	7370161	317	7370070	6	3.22249	2.9278	1.18408	GEC_HG_K18_peak_362	CAMTA1	NO	YES	NO	NO	NO	NO
chr1	7369845	7370161	317	7370070	6	3.22249	2.9278	1.18408	GEC_HG_K18_peak_362	CAMTA1-IT1	NO	YES	NO	NO	NO	NO
chr1	7388803	7389429	627	7389133	22	11.4911	5.17653	8.81338	GEC_HG_K18_peak_363	CAMTA1	NO	YES	NO	NO	NO	NO
chr1	7388803	7389429	627	7389133	22	11.4911	5.17653	8.81338	GEC_HG_K18_peak_363	Z97987.1	NO	YES	NO	NO	NO	NO
chr1	7439400	7439605	206	7439411	9	3.67842	2.93071	1.54366	GEC_HG_K18_peak_369	AL365194.1	NO	NO	NO	NO	NO	YES
chr1	7470997	7471755	759	7471317	33	16.4007	5.51527	13.5119	GEC_HG_K18_peak_372	CAMTA1	NO	YES	NO	NO	NO	NO
chr1	7473034	7473269	236	7473178	15	3.71947	2.47068	1.57949	GEC_HG_K18_peak_373	CAMTA1	NO	YES	NO	NO	NO	NO
chr1	7495857	7496124	268	7495911	7	3.91063	3.29248	1.74854	GEC_HG_K18_peak_374	CAMTA1	NO	YES	NO	NO	NO	NO
chr1	7505413	7505719	307	7505538	10	4.5217	3.32814	2.27878	GEC_HG_K18_peak_375	CAMTA1	NO	YES	NO	NO	NO	NO
chr1	7526439	7526652	214	7526510	7	3.49028	3.01491	1.37827	GEC_HG_K18_peak_376	CAMTA1	NO	YES	NO	NO	NO	NO
chr1	7538100	7538293	194	7538102	9	3.67842	2.93071	1.54366	GEC_HG_K18_peak_377	CAMTA1	NO	YES	NO	NO	NO	NO
chr1	7549225	7549705	481	7549417	24	9.95268	4.22882	7.34876	GEC_HG_K18_peak_378	CAMTA1	NO	YES	NO	NO	NO	NO
chr1	7583293	7583741	449	7583705	9	4.59779	3.49927	2.34799	GEC_HG_K18_peak_379	CAMTA1	NO	YES	NO	NO	NO	NO
chr1	7596568	7596852	285	7596655	6	3.92454	3.39777	1.761	GEC_HG_K18_peak_380	CAMTA1	NO	YES	NO	NO	NO	NO
chr1	7631726	7632009	284	7631856	10	4.37789	3.24227	2.14853	GEC_HG_K18_peak_381	CAMTA1	NO	YES	NO	NO	NO	NO
chr1	7655631	7655851	221	7655744	15	7.32261	4.22	4.86182	GEC_HG_K18_peak_382	CAMTA1	NO	YES	NO	NO	NO	NO
chr1	7661800	7662195	396	7661990	15	7.26215	4.18777	4.80734	GEC_HG_K18_peak_383	CAMTA1	YES	YES	NO	NO	NO	NO
chr1	7667784	7668001	218	7667910	23	10.596	4.62244	7.96068	GEC_HG_K18_peak_384	CAMTA1	NO	YES	NO	NO	NO	NO
chr1	7669407	7669919	513	7669737	17	5.89597	3.27655	3.5336	GEC_HG_K18_peak_385	CAMTA1	NO	YES	NO	NO	NO	NO
chr1	7672992	7673200	209	7672995	13	3.61478	2.55295	1.48758	GEC_HG_K18_peak_386	CAMTA1	NO	YES	NO	NO	NO	NO
chr1	7684178	7684418	241	7684230	17	7.7351	4.14186	5.25053	GEC_HG_K18_peak_387	CAMTA1	NO	YES	NO	NO	NO	NO
chr1	7704518	7704928	411	7704738	62	43.0693	9.71372	39.2814	GEC_HG_K18_peak_388	CAMTA1	NO	YES	NO	NO	NO	NO
chr1	7705577	7705794	218	7705708	23	8.34175	3.70602	5.82297	GEC_HG_K18_peak_389	CAMTA1	NO	YES	NO	NO	NO	NO
chr1	7735885	7736119	235	7735973	7	5.27409	4.18303	2.95795	GEC_HG_K18_peak_390	CAMTA1	NO	YES	NO	NO	NO	NO
chr1	7770996	7772017	1022	7771451	41	33.9666	11.2507	30.4617	GEC_HG_K18_peak_391	VAMP3	YES	YES	NO	YES	YES	NO
chr1	7770996	7772017	1022	7771451	41	33.9666	11.2507	30.4617	GEC_HG_K18_peak_391	CAMTA1	NO	NO	NO	NO	NO	YES
chr1	7783847	7784563	717	7784025	93	74.2414	13.0634	69.5881	GEC_HG_K18_peak_392	PER3	NO	YES	NO	YES	YES	NO
chr1	7926963	7927158	196	7927093	6	4.32529	3.66015	2.101	GEC_HG_K18_peak_396	TNFRSF9	NO	YES	NO	NO	NO	NO
chr1	7940742	7941290	549	7940922	17	10.0515	5.35156	7.44254	GEC_HG_K18_peak_397	AL009183.1	NO	NO	NO	NO	YES	NO
chr1	7940742	7941290	549	7940922	17	10.0515	5.35156	7.44254	GEC_HG_K18_peak_397	TNFRSF9	NO	YES	NO	YES	NO	NO
chr1	7961162	7961974	813	7961674	124	100.551	14.0638	95.2786	GEC_HG_K18_peak_398	PARK7	NO	YES	NO	YES	NO	NO
chr1	7975168	7975719	552	7975459	23	19.413	9.14529	16.4073	GEC_HG_K18_peak_399	PARK7	NO	YES	NO	NO	NO	NO
chr1	8004313	8005584	1272	8005178	89	52.7068	8.23375	48.6304	GEC_HG_K18_peak_400	AL034417.4	NO	NO	NO	NO	NO	YES
chr1	8004313	8005584	1272	8005178	89	52.7068	8.23375	48.6304	GEC_HG_K18_peak_400	ERRFI1	YES	YES	YES	NO	NO	NO
chr1	8018996	8019385	390	8019300	21	4.12064	2.32272	1.93475	GEC_HG_K18_peak_401	ERRFI1	NO	YES	NO	NO	NO	NO
chr1	8025682	8027496	1815	8026337	108	46.1803	5.61508	42.2984	GEC_HG_K18_peak_402	AL034417.2	NO	NO	NO	NO	YES	NO
chr1	8025682	8027496	1815	8026337	108	46.1803	5.61508	42.2984	GEC_HG_K18_peak_402	ERRFI1	NO	YES	NO	YES	YES	NO
chr1	8040630	8041050	421	8040711	16	8.90827	4.9122	6.35804	GEC_HG_K18_peak_403	AL034417.2	NO	YES	NO	NO	NO	NO
chr1	8047806	8048520	715	8047947	23	9.37632	4.11381	6.80204	GEC_HG_K18_peak_404	AL034417.2	NO	YES	NO	NO	NO	NO
chr1	8057262	8057481	220	8057419	10	5.31416	3.8103	2.99494	GEC_HG_K18_peak_405	AL034417.2	NO	YES	NO	NO	NO	NO
chr1	8077136	8077663	528	8077376	56	30.6708	6.91232	27.272	GEC_HG_K18_peak_406	AL034417.2	NO	YES	NO	NO	NO	NO
chr1	8211440	8213145	1706	8212009	59	32.6792	7.07583	29.2157	GEC_HG_K18_peak_417	LINC01714	NO	YES	NO	NO	NO	NO
chr1	8315988	8316227	240	8316033	18	6.01413	3.23519	3.64321	GEC_HG_K18_peak_424	SLC45A1	NO	NO	NO	NO	YES	NO
chr1	8329943	8330148	206	8330106	9	4.87545	3.67435	2.60066	GEC_HG_K18_peak_425	Y_RNA	NO	NO	NO	NO	NO	YES
chr1	8329943	8330148	206	8330106	9	4.87545	3.67435	2.60066	GEC_HG_K18_peak_425	SLC45A1	NO	YES	NO	NO	NO	NO
chr1	8333571	8333766	196	8333579	9	4.41394	3.3841	2.18143	GEC_HG_K18_peak_426	SLC45A1	NO	YES	NO	NO	NO	NO
chr1	8335466	8335786	321	8335569	9	4.69409	3.55985	2.43553	GEC_HG_K18_peak_427	SLC45A1	YES	YES	NO	NO	NO	NO
chr1	8343180	8344049	870	8343715	40	25.3764	7.73723	22.1566	GEC_HG_K18_peak_428	SLC45A1	YES	YES	YES	NO	NO	NO
chr1	8357508	8357829	322	8357704	12	4.60121	3.14626	2.35112	GEC_HG_K18_peak_430	RERE	NO	YES	NO	NO	NO	NO
chr1	8423929	8424426	498	8424167	26	17.6572	7.36694	14.7193	GEC_HG_K18_peak_431	RERE	NO	YES	NO	NO	NO	NO
chr1	8423929	8424426	498	8424167	26	17.6572	7.36694	14.7193	GEC_HG_K18_peak_431	AL096855.1	NO	NO	NO	NO	YES	NO
chr1	8456489	8456713	225	8456641	7	5.27409	4.18303	2.95795	GEC_HG_K18_peak_432	RERE	NO	YES	NO	NO	NO	NO
chr1	8478608	8478832	225	8478732	6	4.32529	3.66015	2.101	GEC_HG_K18_peak_433	RERE	NO	YES	NO	NO	NO	NO
chr1	8626177	8627140	964	8626283	19	12.4175	6.23464	9.69752	GEC_HG_K18_peak_434	RERE	NO	YES	NO	NO	NO	NO
chr1	8660273	8662032	1760	8660639	47	22.8865	5.8209	19.7535	GEC_HG_K18_peak_435	RERE	NO	YES	NO	NO	NO	NO
chr1	8703076	8703723	648	8703389	28	19.5109	7.80902	16.5015	GEC_HG_K18_peak_436	RERE	NO	YES	NO	YES	NO	NO
chr1	8712175	8712451	277	8712256	11	8.79953	5.82475	6.25524	GEC_HG_K18_peak_437	RERE	NO	YES	NO	NO	NO	NO
chr1	8816966	8818278	1313	8817694	39	25.3045	7.91156	22.0873	GEC_HG_K18_peak_438	RERE	NO	NO	NO	YES	YES	NO
chr1	8862613	8862887	275	8862703	31	22.7796	8.66222	19.6502	GEC_HG_K18_peak_440	ENO1	NO	YES	NO	NO	NO	NO
chr1	8873612	8874050	439	8873741	47	15.5328	3.94546	12.6793	GEC_HG_K18_peak_441	ENO1-IT1	NO	NO	NO	NO	NO	YES
chr1	8873612	8874050	439	8873741	47	15.5328	3.94546	12.6793	GEC_HG_K18_peak_441	ENO1	NO	YES	NO	NO	NO	NO
chr1	8878074	8878290	217	8878167	56	11.4332	2.7909	8.75831	GEC_HG_K18_peak_442	ENO1-IT1	NO	NO	NO	NO	YES	NO
chr1	8878074	8878290	217	8878167	56	11.4332	2.7909	8.75831	GEC_HG_K18_peak_442	ENO1	NO	YES	NO	YES	NO	NO
chr1	8878074	8878290	217	8878167	56	11.4332	2.7909	8.75831	GEC_HG_K18_peak_442	ENO1-AS1	NO	NO	NO	NO	YES	NO
chr1	8878561	8879580	1020	8878893	134	69.1836	7.16631	64.6599	GEC_HG_K18_peak_443	ENO1	NO	NO	NO	YES	YES	NO
chr1	8878561	8879580	1020	8878893	134	69.1836	7.16631	64.6599	GEC_HG_K18_peak_443	ENO1-AS1	NO	YES	NO	NO	YES	NO
chr1	8878561	8879580	1020	8878893	134	69.1836	7.16631	64.6599	GEC_HG_K18_peak_443	ENO1-IT1	NO	NO	NO	NO	YES	NO
chr1	8949182	8949749	568	8949494	9	4.59779	3.49927	2.34799	GEC_HG_K18_peak_446	CA6	YES	YES	NO	NO	NO	NO
chr1	8956910	8957224	315	8957076	15	13.4679	7.84037	10.7019	GEC_HG_K18_peak_447	CA6	YES	YES	NO	NO	NO	NO
chr1	8962831	8963277	447	8962998	7	4.18434	3.47323	1.99099	GEC_HG_K18_peak_448	CA6	NO	YES	NO	NO	NO	NO
chr1	9005011	9005536	526	9005329	19	9.51274	4.71823	6.93151	GEC_HG_K18_peak_451	SLC2A7	NO	YES	NO	NO	NO	NO
chr1	9014566	9014765	200	9014613	9	4.04582	3.15559	1.86864	GEC_HG_K18_peak_452	SLC2A7	YES	YES	NO	NO	NO	NO
chr1	9025566	9026129	564	9025718	12	8.78437	5.62026	6.24074	GEC_HG_K18_peak_453	SLC2A7	NO	YES	NO	NO	NO	NO
chr1	9039069	9039277	209	9039127	11	4.83509	3.39119	2.56397	GEC_HG_K18_peak_454	SLC2A5	NO	YES	NO	NO	NO	NO
chr1	9040037	9040281	245	9040195	11	5.01728	3.49692	2.73008	GEC_HG_K18_peak_455	SLC2A5	YES	YES	YES	NO	NO	NO
chr1	9058072	9058473	402	9058183	10	6.34672	4.45582	3.94939	GEC_HG_K18_peak_456	SLC2A5	YES	YES	NO	NO	NO	NO
chr1	9110847	9111134	288	9110969	15	6.84055	3.96567	4.41157	GEC_HG_K18_peak_457	GPR157	NO	YES	NO	NO	NO	NO
chr1	9112006	9112235	230	9112107	11	4.43983	3.165	2.2049	GEC_HG_K18_peak_458	GPR157	NO	YES	NO	NO	NO	NO
chr1	9127895	9129903	2009	9129622	48	25.3926	6.43557	22.1722	GEC_HG_K18_peak_459	GPR157	YES	YES	NO	YES	YES	NO
chr1	9152969	9153211	243	9153187	10	5.09268	3.67413	2.799	GEC_HG_K18_peak_461	MIR34A	NO	NO	NO	NO	YES	NO
chr1	9152969	9153211	243	9153187	10	5.09268	3.67413	2.799	GEC_HG_K18_peak_461	MIR34AHG	NO	YES	NO	NO	NO	NO
chr1	9162783	9164350	1568	9163957	60	31.1398	6.54785	27.7256	GEC_HG_K18_peak_462	MIR34AHG	NO	YES	NO	NO	NO	NO
chr1	9181397	9181704	308	9181648	21	8.21118	3.86112	5.69975	GEC_HG_K18_peak_463	MIR34AHG	NO	YES	NO	NO	NO	NO
chr1	9181397	9181704	308	9181648	21	8.21118	3.86112	5.69975	GEC_HG_K18_peak_463	LINC01759	NO	NO	NO	NO	YES	NO
chr1	9182208	9182891	684	9182546	29	14.1676	5.23833	11.3712	GEC_HG_K18_peak_464	MIR34AHG	NO	YES	NO	NO	NO	NO
chr1	9182208	9182891	684	9182546	29	14.1676	5.23833	11.3712	GEC_HG_K18_peak_464	LINC01759	NO	YES	NO	NO	NO	NO
chr1	9234244	9235373	1130	9234571	59	35.447	7.86021	31.8955	GEC_HG_K18_peak_467	H6PD	NO	YES	NO	YES	YES	NO
chr1	9250012	9250462	451	9250169	14	6.65407	4.00766	4.23671	GEC_HG_K18_peak_468	H6PD	NO	YES	NO	NO	NO	NO
chr1	9267097	9267381	285	9267243	19	7.21237	3.65355	4.76071	GEC_HG_K18_peak_469	H6PD	NO	NO	YES	NO	NO	NO
chr1	9272163	9272389	227	9272282	20	5.50165	2.87183	3.16807	GEC_HG_K18_peak_470	H6PD	NO	NO	NO	NO	NO	YES
chr1	9291878	9292800	923	9292768	44	8.1884	2.5564	5.67796	GEC_HG_K18_peak_475	SPSB1	NO	NO	NO	NO	YES	NO
chr1	9293556	9294569	1014	9293716	48	9.93252	2.7653	7.32976	GEC_HG_K18_peak_476	SPSB1	NO	YES	NO	YES	NO	NO
chr1	9294767	9295383	617	9295059	53	12.6259	3.08472	9.8966	GEC_HG_K18_peak_477	SPSB1	NO	YES	NO	NO	NO	NO
chr1	9300181	9300635	455	9300463	26	9.19086	3.73709	6.62605	GEC_HG_K18_peak_478	SPSB1	NO	YES	NO	NO	NO	NO
chr1	9302947	9303435	489	9303274	37	18.2836	5.63106	15.3209	GEC_HG_K18_peak_479	SPSB1	NO	YES	NO	NO	NO	NO
chr1	9318779	9318979	201	9318808	9	3.07903	2.57153	1.0627	GEC_HG_K18_peak_480	SPSB1	NO	YES	NO	NO	NO	NO
chr1	9338149	9338427	279	9338235	14	7.49387	4.47256	5.02304	GEC_HG_K18_peak_481	SPSB1	NO	YES	NO	NO	NO	NO
chr1	9351726	9352228	503	9352131	13	6.99241	4.35105	4.55415	GEC_HG_K18_peak_482	SPSB1	NO	YES	NO	NO	NO	NO
chr1	9361900	9362336	437	9362027	11	5.15606	3.57805	2.85718	GEC_HG_K18_peak_483	SPSB1	NO	YES	NO	NO	NO	NO
chr1	9428679	9429332	654	9429036	37	26.5119	8.8831	23.2534	GEC_HG_K18_peak_486	AL928921.2	NO	YES	NO	NO	NO	NO
chr1	9500969	9501318	350	9501102	9	5.69964	4.19966	3.35136	GEC_HG_K18_peak_492	AL928921.1	NO	NO	NO	NO	NO	YES
chr1	9539096	9540324	1229	9539270	50	32.3644	8.39207	28.9113	GEC_HG_K18_peak_494	SLC25A33	YES	YES	NO	YES	YES	NO
chr1	9588546	9589002	457	9588678	39	18.573	5.47015	15.5993	GEC_HG_K18_peak_495	TMEM201	YES	NO	NO	YES	YES	NO
chr1	9589414	9590004	591	9589765	26	8.07127	3.35336	5.56742	GEC_HG_K18_peak_496	TMEM201	NO	YES	NO	NO	NO	NO
chr1	9601449	9601654	206	9601509	14	4.21182	2.76472	2.01554	GEC_HG_K18_peak_497	TMEM201	NO	YES	NO	NO	NO	NO
chr1	9612540	9612742	203	9612719	13	5.14117	3.32565	2.84329	GEC_HG_K18_peak_498	TMEM201	NO	YES	NO	NO	NO	NO
chr1	9615597	9615796	200	9615753	13	5.3658	3.44505	3.04272	GEC_HG_K18_peak_499	TMEM201	NO	NO	NO	NO	NO	YES
chr1	9651827	9652029	203	9651939	11	5.37499	3.70706	3.05121	GEC_HG_K18_peak_503	PIK3CD-AS1	NO	NO	NO	NO	NO	YES
chr1	9651827	9652029	203	9651939	11	5.37499	3.70706	3.05121	GEC_HG_K18_peak_503	PIK3CD	NO	YES	NO	NO	NO	NO
chr1	9659564	9659822	259	9659594	11	6.41003	4.33182	4.0086	GEC_HG_K18_peak_504	AL691449.1	NO	NO	NO	NO	NO	YES
chr1	9659564	9659822	259	9659594	11	6.41003	4.33182	4.0086	GEC_HG_K18_peak_504	PIK3CD	NO	YES	NO	NO	NO	NO
chr1	9671220	9672007	788	9671396	39	27.2316	8.71644	23.9481	GEC_HG_K18_peak_505	PIK3CD-AS2	NO	NO	NO	NO	NO	YES
chr1	9676465	9676686	222	9676523	15	6.28775	3.68166	3.89409	GEC_HG_K18_peak_506	PIK3CD-AS2	NO	YES	NO	NO	NO	NO
chr1	9687165	9687949	785	9687446	90	36.6395	5.23322	33.051	GEC_HG_K18_peak_507	PIK3CD-AS2	NO	YES	NO	NO	YES	NO
chr1	9688173	9688386	214	9688238	37	5.46319	2.18775	3.13268	GEC_HG_K18_peak_508	PIK3CD-AS2	NO	NO	NO	NO	YES	NO
chr1	9688173	9688386	214	9688238	37	5.46319	2.18775	3.13268	GEC_HG_K18_peak_508	PIK3CD	NO	YES	NO	NO	NO	NO
chr1	9689080	9690209	1130	9689275	66	20.3041	3.87252	17.2648	GEC_HG_K18_peak_509	PIK3CD	NO	YES	NO	NO	NO	NO
chr1	9689080	9690209	1130	9689275	66	20.3041	3.87252	17.2648	GEC_HG_K18_peak_509	PIK3CD-AS2	NO	NO	NO	NO	YES	NO
chr1	9700177	9701211	1035	9700610	65	34.4032	6.79374	30.8843	GEC_HG_K18_peak_510	PIK3CD	NO	YES	NO	NO	NO	NO
chr1	9718830	9719855	1026	9719206	89	38.4066	5.56813	34.7631	GEC_HG_K18_peak_511	PIK3CD	YES	YES	NO	NO	NO	NO
chr1	9724956	9725253	298	9725196	35	13.7275	4.38637	10.9499	GEC_HG_K18_peak_512	PIK3CD	NO	YES	NO	NO	NO	NO
chr1	9766708	9767283	576	9767026	33	20.97	7.34669	17.9061	GEC_HG_K18_peak_513	CLSTN1	NO	YES	NO	NO	NO	NO
chr1	9822996	9823426	431	9823215	24	8.9601	3.84313	6.4072	GEC_HG_K18_peak_514	CLSTN1	NO	YES	NO	NO	NO	NO
chr1	9823963	9824583	621	9824422	21	6.88759	3.32723	4.45574	GEC_HG_K18_peak_515	AL357140.3	NO	NO	NO	NO	NO	YES
chr1	9823963	9824583	621	9824422	21	6.88759	3.32723	4.45574	GEC_HG_K18_peak_515	CLSTN1	NO	NO	NO	YES	NO	NO
chr1	9825303	9825865	563	9825604	36	17.8131	5.60403	14.8688	GEC_HG_K18_peak_516	CLSTN1	NO	NO	NO	NO	YES	NO
chr1	9825303	9825865	563	9825604	36	17.8131	5.60403	14.8688	GEC_HG_K18_peak_516	AL357140.3	NO	NO	NO	NO	NO	YES
chr1	9867439	9867713	275	9867664	11	3.64621	2.72465	1.51541	GEC_HG_K18_peak_519	CTNNBIP1	NO	YES	NO	NO	NO	NO
chr1	9875011	9875267	257	9875061	15	7.76796	4.46029	5.28164	GEC_HG_K18_peak_520	CTNNBIP1	NO	YES	NO	NO	NO	NO
chr1	9883409	9883747	339	9883416	13	5.55533	3.54692	3.21772	GEC_HG_K18_peak_521	CTNNBIP1	NO	YES	NO	YES	NO	NO
chr1	9883972	9884326	355	9884008	14	5.94639	3.6303	3.58024	GEC_HG_K18_peak_522	CTNNBIP1	NO	YES	NO	NO	NO	NO
chr1	9890313	9891403	1091	9890614	46	16.0273	4.12372	13.1539	GEC_HG_K18_peak_523	CTNNBIP1	NO	YES	NO	NO	NO	NO
chr1	9892482	9892773	292	9892566	50	17.3272	4.15551	14.4018	GEC_HG_K18_peak_524	CTNNBIP1	NO	YES	NO	NO	NO	NO
chr1	9897356	9898014	659	9897780	57	23.513	5.02029	20.3579	GEC_HG_K18_peak_525	CTNNBIP1	NO	YES	NO	NO	NO	NO
chr1	9900623	9900822	200	9900628	18	3.2332	2.12838	1.19401	GEC_HG_K18_peak_526	CTNNBIP1	NO	YES	NO	NO	NO	NO
chr1	9910155	9910981	827	9910552	130	95.1413	11.8895	90.0018	GEC_HG_K18_peak_527	CTNNBIP1	NO	NO	NO	YES	YES	NO
chr1	9942855	9943574	720	9943278	61	48.4083	11.8305	44.4586	GEC_HG_K18_peak_528	NMNAT1	NO	NO	NO	YES	YES	NO
chr1	9942855	9943574	720	9943278	61	48.4083	11.8305	44.4586	GEC_HG_K18_peak_528	LZIC	NO	YES	NO	YES	YES	NO
chr1	9942855	9943574	720	9943278	61	48.4083	11.8305	44.4586	GEC_HG_K18_peak_528	AL357140.2	NO	YES	NO	NO	NO	NO
chr1	9950225	9950709	485	9950473	16	12.3144	6.88627	9.59896	GEC_HG_K18_peak_529	AL357140.4	NO	NO	NO	NO	NO	YES
chr1	9950225	9950709	485	9950473	16	12.3144	6.88627	9.59896	GEC_HG_K18_peak_529	AL357140.2	NO	NO	NO	NO	NO	YES
chr1	9950225	9950709	485	9950473	16	12.3144	6.88627	9.59896	GEC_HG_K18_peak_529	NMNAT1	NO	YES	NO	NO	NO	NO
chr1	9958743	9959355	613	9959183	20	12.8746	6.26159	10.1344	GEC_HG_K18_peak_530	AL357140.4	NO	YES	NO	NO	NO	NO
chr1	9958743	9959355	613	9959183	20	12.8746	6.26159	10.1344	GEC_HG_K18_peak_530	NMNAT1	NO	YES	NO	NO	NO	NO
chr1	9997091	9997313	223	9997240	9	5.75365	4.23425	3.40137	GEC_HG_K18_peak_532	RBP7	YES	NO	NO	YES	YES	NO
chr1	10032538	10033695	1158	10032838	120	76.5342	9.49785	71.8246	GEC_HG_K18_peak_533	UBE4B	YES	NO	NO	YES	YES	NO
chr1	10108219	10108644	426	10108466	18	13.9821	7.37672	11.1937	GEC_HG_K18_peak_534	UBE4B	NO	YES	NO	NO	NO	NO
chr1	10165354	10165738	385	10165565	6	3.92454	3.39777	1.761	GEC_HG_K18_peak_535	UBE4B	NO	YES	NO	NO	NO	NO
chr1	10209971	10211381	1411	10210509	90	60.4123	9.87116	56.1223	GEC_HG_K18_peak_537	KIF1B	NO	YES	NO	YES	YES	NO
chr1	10233227	10233453	227	10233311	5	3.43274	3.13727	1.32798	GEC_HG_K18_peak_538	KIF1B	NO	YES	NO	NO	NO	NO
chr1	10377333	10377558	226	10377427	7	4.22919	3.50281	2.03127	GEC_HG_K18_peak_539	KIF1B	NO	NO	YES	NO	NO	NO
chr1	10385698	10386093	396	10385819	13	5.96375	3.76987	3.59649	GEC_HG_K18_peak_540	AL139424.3	NO	YES	NO	NO	NO	NO
chr1	10387737	10388494	758	10387934	12	5.08439	3.41125	2.79142	GEC_HG_K18_peak_541	AL139424.3	NO	NO	NO	NO	YES	NO
chr1	10398479	10399671	1193	10399098	94	58.8975	8.97881	54.6478	GEC_HG_K18_peak_542	AL139424.2	NO	NO	NO	NO	NO	YES
chr1	10398479	10399671	1193	10399098	94	58.8975	8.97881	54.6478	GEC_HG_K18_peak_542	PGD	YES	YES	NO	YES	NO	NO
chr1	10415285	10415689	405	10415550	23	15.4681	6.95442	12.6172	GEC_HG_K18_peak_543	PGD	NO	YES	NO	NO	NO	NO
chr1	10428207	10428400	194	10428360	14	4.55115	2.92741	2.30561	GEC_HG_K18_peak_544	CENPS-CORT	NO	NO	NO	NO	YES	NO
chr1	10428207	10428400	194	10428360	14	4.55115	2.92741	2.30561	GEC_HG_K18_peak_544	AL139424.1	NO	NO	NO	NO	NO	YES
chr1	10430159	10431023	865	10430595	37	23.2191	7.47285	20.0745	GEC_HG_K18_peak_545	CENPS-CORT	YES	YES	NO	YES	NO	NO
chr1	10430159	10431023	865	10430595	37	23.2191	7.47285	20.0745	GEC_HG_K18_peak_545	CENPS	NO	YES	NO	YES	YES	NO
chr1	10430159	10431023	865	10430595	37	23.2191	7.47285	20.0745	GEC_HG_K18_peak_545	AL139424.1	NO	NO	NO	NO	YES	NO
chr1	10471895	10472676	782	10472454	36	16.898	5.29219	13.9896	GEC_HG_K18_peak_546	PEX14	NO	NO	NO	NO	YES	NO
chr1	10471895	10472676	782	10472454	36	16.898	5.29219	13.9896	GEC_HG_K18_peak_546	DFFA	YES	YES	NO	YES	NO	NO
chr1	10474676	10475352	677	10475010	52	31.0728	7.61247	27.6609	GEC_HG_K18_peak_547	PEX14	YES	YES	NO	YES	NO	NO
chr1	10496043	10496283	241	10496210	7	4.51595	3.69146	2.27363	GEC_HG_K18_peak_548	PEX14	NO	YES	NO	NO	NO	NO
chr1	10510576	10511104	529	10510932	26	16.3221	6.70824	13.4367	GEC_HG_K18_peak_549	PEX14	NO	YES	NO	NO	NO	NO
chr1	10511535	10511732	198	10511581	14	5.94639	3.6303	3.58024	GEC_HG_K18_peak_550	PEX14	NO	YES	NO	NO	NO	NO
chr1	10528023	10528903	881	10528456	54	41.7631	11.0269	38.0165	GEC_HG_K18_peak_551	PEX14	NO	YES	NO	NO	NO	NO
chr1	10555791	10556541	751	10556197	9	5.97881	4.37851	3.61031	GEC_HG_K18_peak_552	PEX14	NO	YES	NO	NO	NO	NO
chr1	10572728	10572982	255	10572817	14	10.2879	6.12438	7.66753	GEC_HG_K18_peak_553	PEX14	NO	YES	NO	NO	NO	NO
chr1	10597549	10597868	320	10597736	19	5.48095	2.93411	3.14916	GEC_HG_K18_peak_554	PEX14	NO	YES	NO	NO	NO	NO
chr1	10599156	10599844	689	10599486	51	29.639	7.31554	26.2741	GEC_HG_K18_peak_555	PEX14	YES	YES	NO	NO	NO	NO
chr1	10617294	10617583	290	10617413	14	7.35785	4.39607	4.89495	GEC_HG_K18_peak_556	PEX14	NO	YES	NO	NO	NO	NO
chr1	10617294	10617583	290	10617413	14	7.35785	4.39607	4.89495	GEC_HG_K18_peak_556	RN7SL614P	NO	NO	NO	NO	NO	YES
chr1	10641515	10641762	248	10641705	19	7.92752	3.97106	5.4318	GEC_HG_K18_peak_557	CASZ1	NO	YES	NO	NO	NO	NO
chr1	10641515	10641762	248	10641705	19	7.92752	3.97106	5.4318	GEC_HG_K18_peak_557	AL139423.1	NO	YES	NO	NO	NO	NO
chr1	10668528	10668759	232	10668661	18	6.87359	3.61207	4.44259	GEC_HG_K18_peak_558	CASZ1	NO	YES	NO	NO	NO	NO
chr1	10687484	10687688	205	10687647	15	5.58211	3.33125	3.24272	GEC_HG_K18_peak_559	CASZ1	NO	YES	NO	NO	NO	NO
chr1	10692135	10692620	486	10692329	18	6.72695	3.54649	4.30513	GEC_HG_K18_peak_560	CASZ1	NO	YES	NO	NO	NO	NO
chr1	10716411	10716985	575	10716768	18	9.68798	4.97298	7.09713	GEC_HG_K18_peak_561	CASZ1	NO	YES	NO	NO	NO	NO
chr1	10729381	10729598	218	10729557	17	4.26125	2.57816	2.06006	GEC_HG_K18_peak_562	CASZ1	NO	YES	NO	NO	NO	NO
chr1	10730917	10731259	343	10731149	26	9.16234	3.72705	6.59894	GEC_HG_K18_peak_563	CASZ1	NO	YES	NO	NO	NO	NO
chr1	10732634	10732934	301	10732796	18	4.27352	2.52445	2.07105	GEC_HG_K18_peak_564	CASZ1	NO	YES	NO	NO	NO	NO
chr1	10751930	10752178	249	10752123	14	5.54204	3.42093	3.20543	GEC_HG_K18_peak_565	CASZ1	NO	YES	NO	NO	NO	NO
chr1	10773680	10773909	230	10773729	11	5.39386	3.71824	3.06853	GEC_HG_K18_peak_566	CASZ1	NO	YES	NO	NO	NO	NO
chr1	10788752	10789138	387	10788939	15	9.16075	5.24201	6.59743	GEC_HG_K18_peak_567	CASZ1	NO	YES	NO	NO	NO	NO
chr1	10794071	10794425	355	10794202	13	4.78086	3.13719	2.51478	GEC_HG_K18_peak_568	CASZ1	NO	YES	NO	NO	NO	NO
chr1	10795510	10795740	231	10795650	12	4.25053	2.95824	2.05055	GEC_HG_K18_peak_569	CASZ1	NO	YES	NO	NO	NO	NO
chr1	10796471	10796930	460	10796803	12	4.16532	2.91311	1.9742	GEC_HG_K18_peak_570	CASZ1	NO	YES	NO	YES	YES	NO
chr1	10947432	10948174	743	10948107	11	4.52696	3.21448	2.28351	GEC_HG_K18_peak_583	C1orf127	YES	YES	YES	NO	NO	NO
chr1	11012123	11013341	1219	11012436	72	57.1177	12.2875	52.9171	GEC_HG_K18_peak_584	AL109811.4	NO	YES	NO	YES	YES	NO
chr1	11012123	11013341	1219	11012436	72	57.1177	12.2875	52.9171	GEC_HG_K18_peak_584	TARDBP	NO	YES	NO	YES	NO	NO
chr1	11045330	11045726	397	11045663	12	5.56934	3.68391	3.23071	GEC_HG_K18_peak_585	MASP2	YES	YES	NO	NO	NO	NO
chr1	11059110	11059765	656	11059240	16	6.53196	3.68108	4.12256	GEC_HG_K18_peak_586	SRM	YES	YES	YES	YES	NO	NO
chr1	11060041	11060454	414	11060292	30	18.9559	7.08564	15.9673	GEC_HG_K18_peak_587	SRM	NO	NO	NO	NO	YES	NO
chr1	11099346	11100133	788	11099629	22	15.87	7.41721	13.0028	GEC_HG_K18_peak_588	EXOSC10	YES	YES	NO	YES	YES	NO
chr1	11099346	11100133	788	11099629	22	15.87	7.41721	13.0028	GEC_HG_K18_peak_588	AL109811.2	NO	YES	NO	NO	YES	NO
chr1	11241665	11241941	277	11241932	7	5.27409	4.18303	2.95795	GEC_HG_K18_peak_589	MTOR	NO	YES	NO	NO	NO	NO
chr1	11262295	11262912	618	11262675	48	39.2122	11.5862	35.544	GEC_HG_K18_peak_590	MTOR	NO	YES	NO	YES	YES	NO
chr1	11272808	11273893	1086	11273409	95	77.9277	13.7311	73.1851	GEC_HG_K18_peak_591	UBIAD1	YES	NO	NO	YES	YES	NO
chr1	11478594	11479565	972	11478972	62	45.4016	10.5011	41.5431	GEC_HG_K18_peak_595	DISP3	NO	NO	NO	YES	YES	NO
chr1	11530761	11531195	435	11531188	11	3.75917	2.78619	1.61504	GEC_HG_K18_peak_596	DISP3	YES	YES	NO	NO	NO	NO
chr1	11645846	11646124	279	11645904	20	10.6392	5.10646	8.00191	GEC_HG_K18_peak_598	FBXO2	NO	YES	NO	NO	NO	NO
chr1	11653413	11655083	1671	11654621	45	22.7306	6.01849	19.603	GEC_HG_K18_peak_599	FBXO2	YES	YES	NO	YES	NO	NO
chr1	11653413	11655083	1671	11654621	45	22.7306	6.01849	19.603	GEC_HG_K18_peak_599	FBXO44	NO	YES	NO	YES	YES	NO
chr1	11663936	11664414	479	11664277	24	13.8661	5.93866	11.0825	GEC_HG_K18_peak_600	FBXO44	NO	NO	NO	NO	NO	YES
chr1	11663936	11664414	479	11664277	24	13.8661	5.93866	11.0825	GEC_HG_K18_peak_600	FBXO6	NO	YES	NO	YES	YES	NO
chr1	11672721	11673123	403	11672759	9	3.93795	3.08922	1.77291	GEC_HG_K18_peak_601	MAD2L2	NO	NO	NO	NO	NO	YES
chr1	11672721	11673123	403	11672759	9	3.93795	3.08922	1.77291	GEC_HG_K18_peak_601	FBXO6	NO	YES	NO	NO	NO	NO
chr1	11680502	11681843	1342	11681126	43	28.5765	8.38028	25.2471	GEC_HG_K18_peak_602	MAD2L2	YES	YES	NO	YES	NO	NO
chr1	11693101	11693318	218	11693117	12	4.22596	2.9452	2.02844	GEC_HG_K18_peak_603	MAD2L2	NO	NO	NO	NO	YES	NO
chr1	11693101	11693318	218	11693117	12	4.22596	2.9452	2.02844	GEC_HG_K18_peak_603	DRAXIN	NO	YES	NO	NO	NO	NO
chr1	11707411	11707619	209	11707480	16	6.45308	3.64272	4.04891	GEC_HG_K18_peak_604	DRAXIN	NO	YES	NO	NO	NO	NO
chr1	11719553	11719973	421	11719844	12	6.79383	4.39932	4.36777	GEC_HG_K18_peak_605	DRAXIN	YES	NO	YES	NO	NO	NO
chr1	11735881	11737284	1404	11736360	50	27.9465	6.93753	24.6382	GEC_HG_K18_peak_606	AGTRAP	YES	YES	NO	YES	NO	NO
chr1	11749172	11749584	413	11749301	22	11.8379	5.34019	9.14437	GEC_HG_K18_peak_607	AGTRAP	NO	YES	NO	NO	NO	NO
chr1	11766129	11766444	316	11766293	10	4.24045	3.16072	2.04113	GEC_HG_K18_peak_608	C1orf167	YES	NO	NO	NO	NO	NO
chr1	11778620	11779029	410	11778939	13	5.68693	3.61825	3.3397	GEC_HG_K18_peak_609	AL953897.1	NO	YES	NO	NO	NO	NO
chr1	11778620	11779029	410	11778939	13	5.68693	3.61825	3.3397	GEC_HG_K18_peak_609	C1orf167	YES	YES	NO	NO	NO	NO
chr1	11785076	11785371	296	11785302	17	8.63056	4.59429	6.09502	GEC_HG_K18_peak_610	C1orf167	YES	YES	NO	NO	NO	NO
chr1	11785076	11785371	296	11785302	17	8.63056	4.59429	6.09502	GEC_HG_K18_peak_610	MTHFR	NO	NO	NO	NO	NO	YES
chr1	11805096	11806430	1335	11805894	107	65.7888	8.8844	61.3559	GEC_HG_K18_peak_611	CLCN6	YES	NO	NO	YES	YES	NO
chr1	11805096	11806430	1335	11805894	107	65.7888	8.8844	61.3559	GEC_HG_K18_peak_611	MTHFR	NO	YES	NO	YES	NO	NO
chr1	11838455	11838792	338	11838462	10	6.26423	4.40377	3.8761	GEC_HG_K18_peak_612	CLCN6	YES	YES	NO	NO	NO	NO
chr1	11907838	11908137	300	11907949	37	12.2711	3.80488	9.55764	GEC_HG_K18_peak_616	RNU5E-1	NO	NO	NO	NO	YES	NO
chr1	11907838	11908137	300	11907949	37	12.2711	3.80488	9.55764	GEC_HG_K18_peak_616	RNU5E-4P	NO	NO	NO	NO	NO	YES
chr1	11908337	11909781	1445	11908798	78	44.9445	7.78879	41.1	GEC_HG_K18_peak_617	RNU5E-4P	NO	NO	NO	NO	NO	YES
chr1	11908337	11909781	1445	11908798	78	44.9445	7.78879	41.1	GEC_HG_K18_peak_617	RNU5E-1	NO	NO	NO	NO	NO	YES
chr1	11925171	11925366	196	11925258	12	6.86708	4.4432	4.43645	GEC_HG_K18_peak_618	KIAA2013	YES	NO	NO	NO	NO	NO
chr1	11926453	11926874	422	11926556	11	6.12353	4.15669	3.7452	GEC_HG_K18_peak_619	KIAA2013	NO	NO	NO	NO	YES	NO
chr1	11934330	11935309	980	11934692	24	14.8118	6.39683	11.9882	GEC_HG_K18_peak_620	PLOD1	YES	YES	NO	YES	NO	NO
chr1	11946566	11946891	326	11946726	6	3.62923	3.20129	1.50005	GEC_HG_K18_peak_621	PLOD1	NO	YES	NO	NO	NO	NO
chr1	11980067	11980704	638	11980252	54	37.2653	9.33412	33.6567	GEC_HG_K18_peak_622	MFN2	NO	YES	NO	YES	NO	NO
chr1	11982160	11982396	237	11982221	17	5.47485	3.09051	3.14327	GEC_HG_K18_peak_623	MFN2	NO	YES	NO	NO	NO	NO
chr1	12009296	12009651	356	12009365	12	6.84252	4.42848	4.41343	GEC_HG_K18_peak_624	MFN2	YES	YES	NO	NO	NO	NO
chr1	12019159	12020184	1026	12019457	63	48.8691	11.5073	44.9048	GEC_HG_K18_peak_625	MIIP	NO	YES	NO	YES	YES	NO
chr1	12029274	12029525	252	12029340	9	4.91723	3.70081	2.63886	GEC_HG_K18_peak_626	MIR6729	NO	NO	NO	NO	NO	YES
chr1	12079453	12079736	284	12079515	8	4.88179	3.81083	2.60657	GEC_HG_K18_peak_627	TNFRSF8	NO	YES	NO	NO	NO	NO
chr1	12079453	12079736	284	12079515	8	4.88179	3.81083	2.60657	GEC_HG_K18_peak_627	RNU6-777P	NO	NO	NO	NO	YES	NO
chr1	12079453	12079736	284	12079515	8	4.88179	3.81083	2.60657	GEC_HG_K18_peak_627	RPL23AP89	NO	NO	NO	NO	NO	YES
chr1	12111530	12111768	239	12111700	12	6.81811	4.41385	4.39062	GEC_HG_K18_peak_628	TNFRSF8	NO	YES	NO	NO	NO	NO
chr1	12143444	12143862	419	12143673	18	6.7851	3.57243	4.35979	GEC_HG_K18_peak_629	TNFRSF8	NO	NO	YES	NO	NO	NO
chr1	12179192	12179438	247	12179221	10	3.96928	3.00134	1.80072	GEC_HG_K18_peak_631	TNFRSF1B	NO	YES	NO	NO	NO	NO
chr1	12180803	12181022	220	12180984	12	4.42781	3.05284	2.19381	GEC_HG_K18_peak_632	TNFRSF1B	NO	YES	NO	NO	NO	NO
chr1	12185816	12186011	196	12185933	13	4.90168	3.19996	2.62462	GEC_HG_K18_peak_633	TNFRSF1B	NO	YES	NO	NO	NO	NO
chr1	12229722	12230354	633	12230127	25	15.0526	6.30737	12.219	GEC_HG_K18_peak_634	VPS13D	NO	YES	NO	YES	YES	NO
chr1	12230643	12231346	704	12231185	23	13.3676	5.89169	10.6055	GEC_HG_K18_peak_635	VPS13D	NO	YES	NO	NO	NO	NO
chr1	12385977	12386721	745	12386280	13	9.38198	5.78501	6.80732	GEC_HG_K18_peak_636	VPS13D	YES	YES	NO	NO	NO	NO
chr1	12457205	12457410	206	12457376	9	5.13491	3.83899	2.83767	GEC_HG_K18_peak_637	VPS13D	NO	YES	NO	NO	NO	NO
chr1	12463451	12463697	247	12463607	8	5.94238	4.49592	3.57682	GEC_HG_K18_peak_638	VPS13D	NO	YES	NO	NO	NO	NO
chr1	12480016	12480304	289	12480123	25	5.53407	2.60081	3.19796	GEC_HG_K18_peak_639	VPS13D	NO	YES	NO	NO	NO	NO
chr1	12480801	12481516	716	12481097	93	59.9373	9.33932	55.6597	GEC_HG_K18_peak_640	VPS13D	NO	YES	NO	NO	NO	NO
chr1	12486485	12486886	402	12486795	16	8.1996	4.53024	5.68875	GEC_HG_K18_peak_641	VPS13D	NO	YES	NO	NO	NO	NO
chr1	12572996	12573642	647	12573248	10	4.53809	3.33796	2.29408	GEC_HG_K18_peak_647	DHRS3	NO	YES	NO	NO	NO	NO
chr1	12595024	12596647	1624	12595848	71	37.9837	6.97819	34.3534	GEC_HG_K18_peak_648	DHRS3	NO	YES	NO	YES	NO	NO
chr1	12601967	12603113	1147	12602136	35	14.269	4.55367	11.4687	GEC_HG_K18_peak_649	DHRS3	NO	YES	NO	NO	NO	NO
chr1	12604038	12604564	527	12604415	29	10.9974	4.0809	8.34257	GEC_HG_K18_peak_650	DHRS3	NO	YES	NO	NO	NO	NO
chr1	12609453	12609871	419	12609669	12	6.84252	4.42848	4.41343	GEC_HG_K18_peak_651	DHRS3	NO	YES	NO	NO	NO	NO
chr1	12616056	12617204	1149	12616322	32	10.0092	3.52388	7.40249	GEC_HG_K18_peak_652	DHRS3	YES	YES	NO	YES	NO	NO
chr1	12616056	12617204	1149	12616322	32	10.0092	3.52388	7.40249	GEC_HG_K18_peak_652	AC254633.1	NO	NO	NO	NO	NO	YES
chr1	12618219	12619918	1700	12618409	38	13.6341	4.1007	10.8607	GEC_HG_K18_peak_653	DHRS3	NO	NO	NO	NO	YES	NO
chr1	12618219	12619918	1700	12618409	38	13.6341	4.1007	10.8607	GEC_HG_K18_peak_653	AC254633.1	NO	NO	NO	NO	YES	YES
chr1	13748956	13750000	1045	13749386	14	8.6284	5.12677	6.09309	GEC_HG_K18_peak_659	PRDM2	YES	YES	YES	YES	NO	NO
chr1	13803379	13803627	249	13803538	5	3.43274	3.13727	1.32798	GEC_HG_K18_peak_660	PRDM2	NO	YES	NO	NO	NO	NO
chr1	14923858	14924073	216	14923914	12	6.67451	4.32809	4.25581	GEC_HG_K18_peak_661	KAZN	NO	YES	NO	NO	NO	NO
chr1	14976102	14976688	587	14976420	42	24.0628	6.88825	20.8885	GEC_HG_K18_peak_662	KAZN	NO	YES	NO	NO	NO	NO
chr1	14977097	14977836	740	14977476	48	28.8268	7.53253	25.489	GEC_HG_K18_peak_663	KAZN	NO	YES	NO	NO	NO	NO
chr1	14996457	14996728	272	14996601	11	6.9113	4.64145	4.47796	GEC_HG_K18_peak_664	KAZN	NO	YES	NO	NO	NO	NO
chr1	15015651	15015846	196	15015677	6	3.97356	3.43016	1.80403	GEC_HG_K18_peak_665	KAZN	NO	YES	NO	NO	NO	NO
chr1	15028127	15028347	221	15028211	13	6.64244	4.15032	4.22583	GEC_HG_K18_peak_666	KAZN	NO	YES	NO	NO	NO	NO
chr1	15030770	15031062	293	15030847	14	7.42537	4.43399	4.95841	GEC_HG_K18_peak_667	KAZN	NO	YES	NO	NO	NO	NO
chr1	15073759	15073952	194	15073826	9	5.9211	4.34153	3.55696	GEC_HG_K18_peak_668	KAZN	NO	YES	NO	NO	NO	NO
chr1	15100368	15100875	508	15100726	11	6.24034	4.22791	3.85378	GEC_HG_K18_peak_669	KAZN	NO	YES	NO	NO	NO	NO
chr1	15139868	15140070	203	15139946	6	3.8529	3.35032	1.69729	GEC_HG_K18_peak_670	TMEM51-AS1	NO	YES	NO	NO	NO	NO
chr1	15152511	15154198	1688	15153671	44	15.8969	4.23366	13.0288	GEC_HG_K18_peak_671	TMEM51-AS1	NO	NO	NO	NO	YES	NO
chr1	15152511	15154198	1688	15153671	44	15.8969	4.23366	13.0288	GEC_HG_K18_peak_671	TMEM51	NO	YES	NO	YES	NO	NO
chr1	15154512	15154967	456	15154738	40	12.3754	3.6345	9.65725	GEC_HG_K18_peak_672	TMEM51	NO	YES	NO	NO	NO	NO
chr1	15168473	15169176	704	15168707	69	46.2587	9.42237	42.3748	GEC_HG_K18_peak_673	TMEM51	NO	YES	NO	NO	NO	NO
chr1	15168473	15169176	704	15168707	69	46.2587	9.42237	42.3748	GEC_HG_K18_peak_673	C1orf195	NO	YES	NO	NO	NO	NO
chr1	15178711	15179567	857	15179101	81	51.6463	9.00895	47.6	GEC_HG_K18_peak_674	TMEM51	NO	YES	NO	NO	NO	NO
chr1	15189589	15189930	342	15189785	17	7.58706	4.06901	5.11077	GEC_HG_K18_peak_677	AL035405.1	NO	NO	NO	NO	NO	YES
chr1	15212565	15212970	406	15212765	8	6.19111	4.65421	3.80797	GEC_HG_K18_peak_680	TMEM51	NO	YES	NO	NO	NO	NO
chr1	15226180	15226731	552	15226384	7	5.07527	4.05549	2.78298	GEC_HG_K18_peak_681	AL391094.1	NO	NO	NO	NO	YES	NO
chr1	15246976	15247748	773	15247329	27	18.093	7.34731	15.1375	GEC_HG_K18_peak_682	FHAD1	YES	YES	NO	YES	YES	NO
chr1	15272293	15272924	632	15272734	8	5.08176	3.94066	2.78897	GEC_HG_K18_peak_683	FHAD1	YES	YES	NO	NO	NO	NO
chr1	15280297	15280520	224	15280409	8	5.80852	4.41021	3.45218	GEC_HG_K18_peak_684	FHAD1	NO	YES	NO	NO	NO	NO
chr1	15323721	15323982	262	15323882	8	5.43818	4.17162	3.10952	GEC_HG_K18_peak_685	FHAD1	NO	YES	NO	NO	NO	NO
chr1	15350633	15350957	325	15350924	12	5.46374	3.62398	3.13314	GEC_HG_K18_peak_686	FHAD1	NO	YES	NO	NO	NO	NO
chr1	15359200	15359404	205	15359268	7	3.2516	2.85778	1.20895	GEC_HG_K18_peak_687	FHAD1	NO	YES	NO	NO	NO	NO
chr1	15362436	15362706	271	15362619	8	4.81016	3.76432	2.54118	GEC_HG_K18_peak_688	FHAD1	YES	YES	NO	NO	NO	NO
chr1	15383565	15384037	473	15383899	10	4.25542	3.16958	2.05467	GEC_HG_K18_peak_689	FHAD1	YES	YES	YES	NO	NO	NO
chr1	15409229	15410288	1060	15409703	62	23.3079	4.62391	20.16	GEC_HG_K18_peak_690	AL031283.1	NO	YES	NO	NO	YES	NO
chr1	15409229	15410288	1060	15409703	62	23.3079	4.62391	20.16	GEC_HG_K18_peak_690	EFHD2	YES	NO	NO	YES	YES	NO
chr1	15410661	15410956	296	15410874	30	5.28771	2.33699	2.97065	GEC_HG_K18_peak_691	AL031283.1	NO	NO	NO	NO	YES	NO
chr1	15410661	15410956	296	15410874	30	5.28771	2.33699	2.97065	GEC_HG_K18_peak_691	EFHD2	NO	YES	NO	NO	NO	NO
chr1	15411373	15411876	504	15411724	43	9.80903	2.91141	7.21228	GEC_HG_K18_peak_692	EFHD2	NO	YES	NO	NO	NO	NO
chr1	15416074	15416587	514	15416175	42	11.3932	3.29478	8.72012	GEC_HG_K18_peak_693	EFHD2	NO	YES	NO	NO	NO	NO
chr1	15417053	15417943	891	15417703	66	32.5016	6.24063	29.0439	GEC_HG_K18_peak_694	EFHD2	NO	YES	NO	NO	NO	NO
chr1	15426913	15427121	209	15427053	15	4.94148	3.02496	2.66107	GEC_HG_K18_peak_695	EFHD2	NO	YES	NO	NO	NO	NO
chr1	15431142	15431405	264	15431336	16	5.2382	3.07276	2.93248	GEC_HG_K18_peak_696	EFHD2	NO	NO	NO	NO	NO	YES
chr1	15492469	15492698	230	15492517	7	4.89508	3.93896	2.6187	GEC_HG_K18_peak_697	CASP9	NO	NO	YES	NO	NO	NO
chr1	15492469	15492698	230	15492517	7	4.89508	3.93896	2.6187	GEC_HG_K18_peak_697	CELA2B	NO	NO	NO	NO	NO	YES
chr1	15503386	15503624	239	15503560	8	5.00518	3.89095	2.7192	GEC_HG_K18_peak_698	CASP9	NO	YES	NO	NO	NO	NO
chr1	15524121	15525418	1298	15524583	145	71.4871	6.802	66.9038	GEC_HG_K18_peak_699	CASP9	YES	YES	NO	YES	NO	NO
chr1	15524121	15525418	1298	15524583	145	71.4871	6.802	66.9038	GEC_HG_K18_peak_699	DNAJC16	NO	NO	NO	NO	YES	NO
chr1	15526497	15527126	630	15526717	82	24.9563	3.92198	21.7512	GEC_HG_K18_peak_700	DNAJC16	NO	YES	NO	YES	YES	NO
chr1	15526497	15527126	630	15526717	82	24.9563	3.92198	21.7512	GEC_HG_K18_peak_700	CASP9	NO	NO	NO	NO	YES	NO
chr1	15585029	15585342	314	15585191	18	11.8239	6.12726	9.13097	GEC_HG_K18_peak_701	DNAJC16	NO	YES	NO	NO	NO	NO
chr1	15585029	15585342	314	15585191	18	11.8239	6.12726	9.13097	GEC_HG_K18_peak_701	AL121992.1	NO	NO	NO	NO	NO	YES
chr1	15585029	15585342	314	15585191	18	11.8239	6.12726	9.13097	GEC_HG_K18_peak_701	AGMAT	NO	NO	NO	YES	YES	NO
chr1	15596704	15596996	293	15596792	9	4.75337	3.59722	2.48963	GEC_HG_K18_peak_702	AL121992.1	NO	YES	NO	NO	NO	NO
chr1	15603197	15603878	682	15603519	33	22.8491	8.19012	19.7173	GEC_HG_K18_peak_703	CHCHD2P6	NO	NO	NO	NO	YES	NO
chr1	15603197	15603878	682	15603519	33	22.8491	8.19012	19.7173	GEC_HG_K18_peak_703	AL121992.1	NO	NO	NO	NO	YES	NO
chr1	15617109	15618178	1070	15617685	61	36.1806	7.77546	32.606	GEC_HG_K18_peak_704	DDI2	YES	YES	NO	YES	YES	NO
chr1	15681195	15681412	218	15681276	31	4.11591	2.01741	1.93055	GEC_HG_K18_peak_707	AL121992.2	NO	NO	NO	NO	NO	YES
chr1	15725358	15725598	241	15725444	12	5.55154	3.67379	3.21413	GEC_HG_K18_peak_708	AL450998.3	NO	YES	NO	NO	NO	NO
chr1	15725358	15725598	241	15725444	12	5.55154	3.67379	3.21413	GEC_HG_K18_peak_708	PLEKHM2	YES	YES	NO	NO	NO	NO
chr1	15739695	15739888	194	15739881	14	3.57629	2.46826	1.4537	GEC_HG_K18_peak_709	AL450998.2	NO	NO	NO	NO	NO	YES
chr1	15739695	15739888	194	15739881	14	3.57629	2.46826	1.4537	GEC_HG_K18_peak_709	SLC25A34	NO	NO	YES	NO	NO	NO
chr1	15741355	15741788	434	15741634	19	7.03638	3.57728	4.59556	GEC_HG_K18_peak_710	AL450998.2	NO	YES	NO	NO	NO	NO
chr1	15741355	15741788	434	15741634	19	7.03638	3.57728	4.59556	GEC_HG_K18_peak_710	TMEM82	NO	NO	NO	NO	YES	NO
chr1	15741355	15741788	434	15741634	19	7.03638	3.57728	4.59556	GEC_HG_K18_peak_710	SLC25A34	NO	NO	NO	NO	NO	YES
chr1	15748429	15748767	339	15748596	19	8.22312	4.10585	5.711	GEC_HG_K18_peak_711	AL450998.2	NO	YES	NO	NO	NO	NO
chr1	15748429	15748767	339	15748596	19	8.22312	4.10585	5.711	GEC_HG_K18_peak_711	TMEM82	NO	NO	NO	NO	NO	YES
chr1	15757979	15758938	960	15758482	28	9.62044	3.7093	7.03286	GEC_HG_K18_peak_712	FBLIM1	NO	YES	NO	YES	NO	NO
chr1	15759144	15759569	426	15759459	28	9.17456	3.56302	6.61057	GEC_HG_K18_peak_713	FBLIM1	NO	YES	NO	NO	NO	NO
chr1	15760687	15761113	427	15761021	28	8.76648	3.43179	6.22376	GEC_HG_K18_peak_714	FBLIM1	NO	YES	NO	NO	NO	NO
chr1	15764214	15764409	196	15764240	17	5.39286	3.0548	3.0677	GEC_HG_K18_peak_715	FBLIM1	NO	YES	NO	NO	NO	NO
chr1	15784808	15785272	465	15785003	25	5.65026	2.63672	3.30544	GEC_HG_K18_peak_716	FBLIM1	NO	NO	YES	NO	NO	NO
chr1	15788369	15788968	600	15788787	56	22.9592	4.97563	19.8237	GEC_HG_K18_peak_717	FBLIM1	NO	NO	NO	NO	NO	YES
chr1	15792174	15792386	213	15792270	46	5.07236	1.94941	2.78065	GEC_HG_K18_peak_718	RPL12P14	NO	NO	NO	NO	YES	NO
chr1	15833209	15833485	277	15833302	48	16.9193	4.19537	14.01	GEC_HG_K18_peak_723	FLJ37453	NO	NO	NO	NO	NO	YES
chr1	15846918	15848000	1083	15847566	55	21.3221	4.68927	18.2452	GEC_HG_K18_peak_725	FLJ37453	NO	YES	NO	NO	NO	NO
chr1	15846918	15848000	1083	15847566	55	21.3221	4.68927	18.2452	GEC_HG_K18_peak_725	SPEN	NO	NO	NO	YES	YES	NO
chr1	15848572	15848779	208	15848703	29	5.72737	2.48779	3.37716	GEC_HG_K18_peak_726	FLJ37453	NO	NO	NO	NO	YES	NO
chr1	15848572	15848779	208	15848703	29	5.72737	2.48779	3.37716	GEC_HG_K18_peak_726	SPEN	NO	YES	NO	NO	NO	NO
chr1	15849343	15850147	805	15849544	47	15.7738	3.99983	12.9103	GEC_HG_K18_peak_727	SPEN	NO	YES	NO	NO	NO	NO
chr1	15849343	15850147	805	15849544	47	15.7738	3.99983	12.9103	GEC_HG_K18_peak_727	FLJ37453	NO	NO	NO	NO	YES	NO
chr1	15860181	15860500	320	15860377	10	6.23714	4.38669	3.85083	GEC_HG_K18_peak_728	SPEN	NO	YES	NO	NO	NO	NO
chr1	15876419	15876639	221	15876437	9	7.31646	5.22879	4.85606	GEC_HG_K18_peak_729	SPEN	YES	NO	NO	NO	NO	NO
chr1	15882625	15882891	267	15882787	9	7.31646	5.22879	4.85606	GEC_HG_K18_peak_730	SPEN	NO	YES	NO	NO	NO	NO
chr1	15897776	15898251	476	15898068	15	8.63657	4.94275	6.10062	GEC_HG_K18_peak_731	SPEN	NO	YES	NO	NO	NO	NO
chr1	15916574	15916854	281	15916614	8	6.27283	4.70591	3.88005	GEC_HG_K18_peak_732	AL034555.1	NO	NO	NO	NO	NO	YES
chr1	15916574	15916854	281	15916614	8	6.27283	4.70591	3.88005	GEC_HG_K18_peak_732	SPEN	NO	YES	NO	NO	NO	NO
chr1	15952262	15953042	781	15952778	60	33.3207	7.12025	29.8364	GEC_HG_K18_peak_733	ZBTB17	NO	YES	NO	NO	NO	NO
chr1	15975383	15976214	832	15976051	49	36.2408	10.0637	32.6644	GEC_HG_K18_peak_734	ZBTB17	NO	YES	NO	YES	NO	NO
chr1	15985542	15986363	822	15985601	17	6.24619	3.43466	3.85933	GEC_HG_K18_peak_735	AL355994.1	NO	NO	NO	NO	YES	NO
chr1	15989257	15989511	255	15989432	26	7.93901	3.30939	5.44293	GEC_HG_K18_peak_736	TBC1D3P6	NO	NO	NO	NO	YES	NO
chr1	15989257	15989511	255	15989432	26	7.93901	3.30939	5.44293	GEC_HG_K18_peak_736	AL355994.5	NO	NO	NO	NO	YES	NO
chr1	15989257	15989511	255	15989432	26	7.93901	3.30939	5.44293	GEC_HG_K18_peak_736	AL355994.1	NO	NO	NO	NO	NO	YES
chr1	15990904	15991140	237	15991005	22	6.03614	2.93456	3.66376	GEC_HG_K18_peak_737	TBC1D3P6	NO	YES	NO	NO	NO	NO
chr1	15990904	15991140	237	15991005	22	6.03614	2.93456	3.66376	GEC_HG_K18_peak_737	AL355994.5	NO	NO	NO	NO	YES	NO
chr1	15991923	15992197	275	15992041	26	8.92446	3.64388	6.37353	GEC_HG_K18_peak_738	TBC1D3P6	NO	YES	NO	NO	NO	NO
chr1	16012680	16013602	923	16013299	55	20.0947	4.42611	17.0634	GEC_HG_K18_peak_739	HSPB7	NO	NO	NO	NO	NO	YES
chr1	16015797	16016017	221	16016001	25	3.29418	1.93732	1.24506	GEC_HG_K18_peak_740	HSPB7	NO	YES	NO	NO	NO	NO
chr1	16021975	16022484	510	16022366	21	4.30739	2.38643	2.101	GEC_HG_K18_peak_741	CLCNKA	NO	YES	NO	YES	NO	NO
chr1	16023353	16023955	603	16023633	32	11.1985	3.87836	8.53443	GEC_HG_K18_peak_742	CLCNKA	YES	YES	NO	NO	NO	NO
chr1	16032665	16033238	574	16033024	41	21.003	5.999	17.9379	GEC_HG_K18_peak_743	CLCNKA	YES	YES	NO	NO	NO	NO
chr1	16038480	16038764	285	16038577	18	8.35541	4.30453	5.83582	GEC_HG_K18_peak_744	AL355994.2	NO	YES	NO	NO	NO	NO
chr1	16043737	16044120	384	16044042	19	4.96232	2.73144	2.68	GEC_HG_K18_peak_745	CLCNKB	NO	YES	NO	YES	NO	NO
chr1	16045281	16045802	522	16045423	24	7.24913	3.22172	4.79522	GEC_HG_K18_peak_746	CLCNKB	YES	YES	NO	NO	NO	NO
chr1	16046805	16047054	250	16046962	21	5.25846	2.71923	2.95128	GEC_HG_K18_peak_747	CLCNKB	NO	YES	NO	NO	NO	NO
chr1	16055676	16056490	815	16056238	29	13.9874	5.16812	11.1987	GEC_HG_K18_peak_748	FAM131C	NO	NO	NO	NO	NO	YES
chr1	16055676	16056490	815	16056238	29	13.9874	5.16812	11.1987	GEC_HG_K18_peak_748	CLCNKB	YES	YES	NO	NO	NO	NO
chr1	16061402	16061668	267	16061527	17	7.94558	4.24641	5.4492	GEC_HG_K18_peak_749	FAM131C	NO	YES	NO	NO	NO	NO
chr1	16073715	16073919	205	16073735	36	5.83053	2.29188	3.47271	GEC_HG_K18_peak_750	FAM131C	NO	NO	NO	NO	YES	NO
chr1	16122636	16123120	485	16122972	18	7.00923	3.67319	4.57008	GEC_HG_K18_peak_757	EPHA2	NO	NO	NO	NO	NO	YES
chr1	16138053	16138486	434	16138131	29	6.23272	2.62544	3.84673	GEC_HG_K18_peak_758	EPHA2	YES	YES	NO	NO	NO	NO
chr1	16138690	16140311	1622	16139133	74	34.541	5.9553	31.0183	GEC_HG_K18_peak_759	EPHA2	NO	YES	NO	NO	NO	NO
chr1	16145072	16146755	1684	16145593	118	50.7673	5.69639	46.747	GEC_HG_K18_peak_760	EPHA2	NO	YES	NO	NO	NO	NO
chr1	16151314	16151533	220	16151352	44	5.21454	2.00475	2.91063	GEC_HG_K18_peak_761	EPHA2	NO	YES	NO	NO	NO	NO
chr1	16152353	16152553	201	16152390	42	5.08883	2.01428	2.79552	GEC_HG_K18_peak_762	EPHA2	NO	YES	NO	NO	NO	NO
chr1	16154865	16155378	514	16155015	72	16.878	3.14979	13.9705	GEC_HG_K18_peak_763	AL451042.2	NO	NO	NO	NO	YES	NO
chr1	16154865	16155378	514	16155015	72	16.878	3.14979	13.9705	GEC_HG_K18_peak_763	EPHA2	NO	YES	NO	NO	NO	NO
chr1	16155710	16156422	713	16156210	83	24.8252	3.86791	21.6244	GEC_HG_K18_peak_764	AL451042.2	NO	YES	NO	NO	NO	NO
chr1	16155710	16156422	713	16156210	83	24.8252	3.86791	21.6244	GEC_HG_K18_peak_764	EPHA2	YES	NO	NO	YES	YES	NO
chr1	16158957	16159341	385	16159080	61	16.7745	3.49703	13.8712	GEC_HG_K18_peak_765	AL451042.2	NO	NO	NO	NO	NO	YES
chr1	16158957	16159341	385	16159080	61	16.7745	3.49703	13.8712	GEC_HG_K18_peak_765	AL451042.1	NO	NO	NO	NO	YES	NO
chr1	16206313	16207174	862	16206685	94	51.7704	7.52015	47.7208	GEC_HG_K18_peak_774	ARHGEF19	YES	YES	NO	NO	NO	NO
chr1	16217154	16217833	680	16217558	69	49.9443	10.5556	45.9475	GEC_HG_K18_peak_775	ANO7L1	NO	YES	NO	NO	NO	NO
chr1	16225080	16225335	256	16225231	12	5.17967	3.4643	2.87884	GEC_HG_K18_peak_776	ANO7L1	NO	YES	NO	NO	NO	NO
chr1	16236114	16237342	1229	16236372	70	50.1289	10.4161	46.127	GEC_HG_K18_peak_777	RSG1	YES	YES	NO	YES	NO	NO
chr1	16349018	16349287	270	16349095	33	8.18149	2.96289	5.67173	GEC_HG_K18_peak_779	FBXO42	NO	YES	NO	NO	NO	NO
chr1	16351946	16352884	939	16352473	79	41.0924	6.83819	37.3662	GEC_HG_K18_peak_780	SZRD1	NO	NO	NO	NO	YES	NO
chr1	16351946	16352884	939	16352473	79	41.0924	6.83819	37.3662	GEC_HG_K18_peak_780	FBXO42	NO	YES	NO	YES	YES	NO
chr1	16367021	16367995	975	16367310	59	38.6423	8.84019	34.9916	GEC_HG_K18_peak_781	SZRD1	YES	YES	NO	YES	NO	NO
chr1	16367021	16367995	975	16367310	59	38.6423	8.84019	34.9916	GEC_HG_K18_peak_781	AL358794.1	NO	NO	NO	NO	NO	YES
chr1	16386430	16386820	391	16386607	7	4.78121	3.86492	2.5148	GEC_HG_K18_peak_782	SZRD1	NO	YES	NO	NO	NO	NO
chr1	16386430	16386820	391	16386607	7	4.78121	3.86492	2.5148	GEC_HG_K18_peak_782	SPATA21	NO	NO	NO	NO	NO	YES
chr1	16392807	16393018	212	16393001	8	5.00518	3.89095	2.7192	GEC_HG_K18_peak_783	SPATA21	NO	YES	NO	NO	NO	NO
chr1	16392807	16393018	212	16393001	8	5.00518	3.89095	2.7192	GEC_HG_K18_peak_783	SZRD1	NO	YES	NO	NO	NO	NO
chr1	16440317	16441481	1165	16440751	34	22.8684	7.9645	19.736	GEC_HG_K18_peak_784	NECAP2	YES	YES	NO	YES	YES	NO
chr1	16484510	16484823	314	16484687	10	6.98155	4.85774	4.54405	GEC_HG_K18_peak_785	CROCCP3	NO	YES	NO	NO	NO	NO
chr1	16498691	16499578	888	16499196	23	12.3627	5.41344	9.6451	GEC_HG_K18_peak_786	CROCCP3	NO	YES	NO	NO	YES	NO
chr1	16514302	16514552	251	16514421	35	35.2199	14.0299	31.675	GEC_HG_K18_peak_787	RNU1-1	NO	NO	NO	NO	YES	NO
chr1	16514302	16514552	251	16514421	35	35.2199	14.0299	31.675	GEC_HG_K18_peak_787	AL137802.2	NO	NO	NO	NO	YES	NO
chr1	16534984	16535181	198	16535139	11	9.52246	6.27455	6.9398	GEC_HG_K18_peak_788	RNU1-6P	NO	NO	NO	NO	YES	NO
chr1	16566963	16567291	329	16567140	13	11.8664	7.3203	9.1711	GEC_HG_K18_peak_789	NBPF1	YES	YES	YES	NO	NO	NO
chr1	16613312	16613974	663	16613711	87	73.8733	14.32	69.2294	GEC_HG_K18_peak_790	NBPF1	NO	NO	NO	YES	YES	NO
chr1	16621073	16621272	200	16621164	14	6.712	4.03915	4.29121	GEC_HG_K18_peak_791	CROCCP2	NO	YES	NO	NO	NO	NO
chr1	16638234	16638562	329	16638503	10	4.7417	3.46053	2.47867	GEC_HG_K18_peak_792	CROCCP2	NO	YES	NO	NO	NO	NO
chr1	16643061	16643534	474	16643250	22	11.3237	5.0984	8.65379	GEC_HG_K18_peak_793	AL137798.3	NO	NO	NO	NO	YES	NO
chr1	16643061	16643534	474	16643250	22	11.3237	5.0984	8.65379	GEC_HG_K18_peak_793	CROCCP2	NO	YES	NO	NO	NO	NO
chr1	16643764	16644097	334	16643874	23	12.8086	5.62317	10.0714	GEC_HG_K18_peak_794	CROCCP2	NO	YES	NO	NO	NO	NO
chr1	16643764	16644097	334	16643874	23	12.8086	5.62317	10.0714	GEC_HG_K18_peak_794	MST1P2	NO	NO	NO	NO	YES	NO
chr1	16643764	16644097	334	16643874	23	12.8086	5.62317	10.0714	GEC_HG_K18_peak_794	AL137798.3	NO	NO	NO	NO	YES	NO
chr1	16687334	16687584	251	16687552	9	4.63595	3.52326	2.38265	GEC_HG_K18_peak_795	ESPNP	NO	YES	NO	NO	NO	NO
chr1	16687334	16687584	251	16687552	9	4.63595	3.52326	2.38265	GEC_HG_K18_peak_795	EIF1AXP1	NO	NO	NO	NO	YES	NO
chr1	16687334	16687584	251	16687552	9	4.63595	3.52326	2.38265	GEC_HG_K18_peak_795	AL021920.2	NO	YES	NO	NO	NO	NO
chr1	16691349	16691640	292	16691517	16	7.21414	4.01972	4.76237	GEC_HG_K18_peak_796	ESPNP	NO	YES	NO	NO	NO	NO
chr1	16698137	16698521	385	16698280	19	6.16161	3.20884	3.78055	GEC_HG_K18_peak_797	ESPNP	NO	YES	NO	NO	NO	NO
chr1	16703146	16703596	451	16703519	33	13.7709	4.60067	10.9915	GEC_HG_K18_peak_798	ESPNP	NO	YES	NO	NO	NO	NO
chr1	16703146	16703596	451	16703519	33	13.7709	4.60067	10.9915	GEC_HG_K18_peak_798	AL021920.1	NO	YES	NO	NO	NO	NO
chr1	16707678	16708044	367	16707818	39	16.5128	4.83365	13.6199	GEC_HG_K18_peak_799	ESPNP	NO	YES	NO	NO	NO	NO
chr1	16709696	16710008	313	16709899	41	20.1644	5.72842	17.1304	GEC_HG_K18_peak_800	ESPNP	NO	YES	NO	NO	NO	NO
chr1	16712026	16712278	253	16712097	21	5.51178	2.81046	3.17751	GEC_HG_K18_peak_801	ESPNP	NO	YES	NO	NO	NO	NO
chr1	16715818	16716030	213	16715885	17	5.14479	2.94776	2.84676	GEC_HG_K18_peak_802	ESPNP	NO	YES	NO	NO	NO	NO
chr1	16718869	16719187	319	16719058	20	8.83077	4.25172	6.28482	GEC_HG_K18_peak_803	ESPNP	NO	YES	NO	NO	NO	NO
chr1	16757707	16757910	204	16757775	11	8.42093	5.58734	5.89642	GEC_HG_K18_peak_804	CROCC	NO	YES	NO	NO	NO	NO
chr1	16757707	16757910	204	16757775	11	8.42093	5.58734	5.89642	GEC_HG_K18_peak_804	MST1L	NO	YES	NO	NO	NO	NO
chr1	16761020	16761252	233	16761103	10	6.60579	4.61963	4.19158	GEC_HG_K18_peak_805	MST1L	NO	YES	NO	NO	NO	NO
chr1	16766821	16767014	194	16766863	8	5.08176	3.94066	2.78897	GEC_HG_K18_peak_806	MST1L	NO	YES	NO	NO	NO	NO
chr1	16770277	16770663	387	16770562	18	18.0357	9.82556	15.0825	GEC_HG_K18_peak_807	MST1L	NO	NO	NO	NO	YES	NO
chr1	16872723	16873207	485	16872865	8	6.08214	4.58503	3.70642	GEC_HG_K18_peak_808	RNU1-5P	NO	NO	NO	NO	YES	NO
chr1	16888870	16889622	753	16889335	19	13.941	7.09514	11.1544	GEC_HG_K18_peak_810	BX284668.5	NO	YES	NO	NO	NO	NO
chr1	16888870	16889622	753	16889335	19	13.941	7.09514	11.1544	GEC_HG_K18_peak_810	BX284668.4	NO	NO	NO	NO	YES	NO
chr1	16897248	16897478	231	16897337	14	7.90167	4.70451	5.40773	GEC_HG_K18_peak_811	RNU1-2	NO	NO	NO	NO	NO	YES
chr1	16903949	16904223	275	16904125	32	11.0976	3.84757	8.43807	GEC_HG_K18_peak_812	BX284668.6	NO	NO	NO	NO	NO	YES
chr1	16904666	16905255	590	16904998	101	75.3748	11.8522	70.693	GEC_HG_K18_peak_813	BX284668.6	NO	NO	NO	NO	YES	NO
chr1	16905467	16905790	324	16905690	36	13.3552	4.18578	10.5939	GEC_HG_K18_peak_814	BX284668.6	NO	NO	NO	NO	YES	NO
chr1	16927312	16928168	857	16927765	21	7.65383	3.63174	5.17377	GEC_HG_K18_peak_816	CROCC	NO	YES	NO	NO	NO	NO
chr1	16946057	16946411	355	16946205	18	9.03889	4.64209	6.48194	GEC_HG_K18_peak_817	CROCC	YES	YES	NO	NO	NO	NO
chr1	16951634	16951836	203	16951783	19	9.99471	4.95709	7.38866	GEC_HG_K18_peak_818	CROCC	NO	YES	NO	NO	NO	NO
chr1	16960807	16961191	385	16960987	45	34.1408	10.1968	30.6303	GEC_HG_K18_peak_819	CROCC	YES	NO	NO	NO	NO	NO
chr1	16966271	16966622	352	16966310	15	6.52151	3.80075	4.11258	GEC_HG_K18_peak_820	CROCC	YES	YES	NO	NO	NO	NO
chr1	16978314	16978586	273	16978448	15	5.73731	3.40714	3.38634	GEC_HG_K18_peak_821	MFAP2	NO	YES	NO	NO	NO	NO
chr1	16978314	16978586	273	16978448	15	5.73731	3.40714	3.38634	GEC_HG_K18_peak_821	AL049569.1	NO	NO	NO	NO	YES	NO
chr1	17010595	17010861	267	17010762	13	4.09829	2.79052	1.91489	GEC_HG_K18_peak_822	ATP13A2	NO	YES	NO	NO	NO	NO
chr1	17011156	17011365	210	17011262	15	5.30078	3.19536	2.9824	GEC_HG_K18_peak_823	ATP13A2	NO	YES	NO	NO	NO	NO
chr1	17011652	17012249	598	17012042	30	17.3474	6.37681	14.4212	GEC_HG_K18_peak_824	ATP13A2	YES	NO	NO	YES	YES	NO
chr1	17047341	17047651	311	17047617	6	4.32529	3.66015	2.101	GEC_HG_K18_peak_825	SDHB	NO	YES	NO	NO	NO	NO
chr1	17053809	17054535	727	17054217	68	52.1473	11.5012	48.0871	GEC_HG_K18_peak_826	SDHB	YES	NO	NO	YES	YES	NO
chr1	17070147	17070411	265	17070211	7	4.20667	3.48796	2.01138	GEC_HG_K18_peak_828	PADI2	YES	YES	NO	NO	NO	NO
chr1	17086258	17086454	197	17086413	11	5.77215	3.94408	3.41846	GEC_HG_K18_peak_829	PADI2	NO	YES	NO	NO	NO	NO
chr1	17118117	17118798	682	17118715	24	6.4878	2.96185	4.0812	GEC_HG_K18_peak_830	PADI2	NO	YES	NO	NO	NO	NO
chr1	17119277	17119713	437	17119478	37	15.2016	4.64106	12.3619	GEC_HG_K18_peak_831	PADI2	YES	NO	NO	YES	YES	NO
chr1	17120101	17120456	356	17120120	25	7.35714	3.18682	4.89436	GEC_HG_K18_peak_832	PADI2	NO	NO	NO	NO	YES	NO
chr1	17189730	17190757	1028	17190160	88	49.353	7.63924	45.3744	GEC_HG_K18_peak_839	AL590644.1	NO	YES	NO	NO	NO	NO
chr1	17207614	17208903	1290	17208308	97	59.7955	8.80887	55.5217	GEC_HG_K18_peak_840	PADI1	NO	YES	NO	NO	NO	NO
chr1	17232927	17234173	1247	17233931	115	43.3266	4.9327	39.5311	GEC_HG_K18_peak_841	PADI1	YES	YES	NO	NO	NO	NO
chr1	17236983	17237551	569	17237386	90	29.4052	4.21288	26.048	GEC_HG_K18_peak_842	PADI1	YES	YES	NO	NO	NO	NO
chr1	17239553	17239824	272	17239662	35	8.62816	2.98054	6.09294	GEC_HG_K18_peak_843	PADI1	YES	YES	NO	NO	NO	NO
chr1	17250594	17251047	454	17250875	14	4.609	2.95546	2.35815	GEC_HG_K18_peak_844	PADI3	NO	YES	NO	NO	NO	NO
chr1	17251828	17252351	524	17251972	19	7.5983	3.82338	5.12133	GEC_HG_K18_peak_845	PADI3	NO	YES	NO	NO	NO	NO
chr1	17265374	17265609	236	17265511	13	6.70596	4.18654	4.28541	GEC_HG_K18_peak_846	PADI3	NO	YES	NO	NO	NO	NO
chr1	17266673	17266981	309	17266820	14	7.72955	4.60615	5.24534	GEC_HG_K18_peak_847	PADI3	YES	YES	NO	NO	NO	NO
chr1	17275039	17275236	198	17275126	19	5.53409	2.9552	3.19796	GEC_HG_K18_peak_848	PADI3	NO	YES	NO	NO	NO	NO
chr1	17276663	17277013	351	17276792	30	12.5403	4.50927	9.81498	GEC_HG_K18_peak_849	MIR3972	NO	NO	NO	NO	YES	NO
chr1	17276663	17277013	351	17276792	30	12.5403	4.50927	9.81498	GEC_HG_K18_peak_849	PADI3	YES	YES	NO	NO	NO	NO
chr1	17277545	17277738	194	17277698	18	5.00625	2.81553	2.72023	GEC_HG_K18_peak_850	MIR3972	NO	NO	NO	NO	YES	NO
chr1	17277545	17277738	194	17277698	18	5.00625	2.81553	2.72023	GEC_HG_K18_peak_850	PADI3	NO	YES	NO	NO	NO	NO
chr1	17336014	17336245	232	17336141	21	12.1401	5.67156	9.43228	GEC_HG_K18_peak_853	PADI4	YES	YES	NO	NO	NO	NO
chr1	17341962	17342317	356	17342263	14	5.6471	3.47488	3.30266	GEC_HG_K18_peak_854	PADI4	YES	YES	NO	NO	NO	NO
chr1	17347842	17348644	803	17348508	22	9.60849	4.33245	7.02166	GEC_HG_K18_peak_855	PADI4	YES	YES	NO	NO	NO	NO
chr1	17348968	17349161	194	17348970	13	3.83738	2.66152	1.68383	GEC_HG_K18_peak_856	PADI4	NO	YES	NO	NO	NO	NO
chr1	17372156	17372434	279	17372309	16	3.53007	2.33413	1.41315	GEC_HG_K18_peak_858	PADI6	YES	YES	NO	YES	NO	NO
chr1	17406110	17406567	458	17406383	24	14.5262	6.25669	11.7144	GEC_HG_K18_peak_859	AC004824.1	NO	NO	NO	NO	YES	NO
chr1	17406110	17406567	458	17406383	24	14.5262	6.25669	11.7144	GEC_HG_K18_peak_859	RCC2	NO	NO	NO	NO	NO	YES
chr1	17423196	17423431	236	17423352	6	3.05313	2.81335	1.04134	GEC_HG_K18_peak_860	RCC2	NO	YES	NO	NO	NO	NO
chr1	17438340	17438908	569	17438743	22	7.40022	3.43801	4.93494	GEC_HG_K18_peak_861	RCC2	YES	YES	NO	YES	NO	NO
chr1	17440456	17440814	359	17440565	16	4.19435	2.61333	2.00029	GEC_HG_K18_peak_862	RCC2	NO	NO	NO	NO	YES	NO
chr1	17441573	17441954	382	17441751	24	9.12893	3.90739	6.56725	GEC_HG_K18_peak_863	RCC2	NO	NO	NO	NO	YES	NO
chr1	17539997	17541193	1197	17540832	19	9.06534	4.50133	6.50703	GEC_HG_K18_peak_869	ARHGEF10L	NO	YES	NO	NO	NO	NO
chr1	17551225	17551533	309	17551418	19	8.90314	4.42385	6.3533	GEC_HG_K18_peak_870	ARHGEF10L	NO	YES	NO	NO	NO	NO
chr1	17551876	17552097	222	17552021	13	4.80737	3.15093	2.539	GEC_HG_K18_peak_871	ARHGEF10L	NO	YES	NO	NO	NO	NO
chr1	17554048	17554497	450	17554319	30	18.6816	6.96182	15.7036	GEC_HG_K18_peak_872	ARHGEF10L	NO	YES	NO	NO	NO	NO
chr1	17569560	17569803	244	17569759	15	5.13575	3.11666	2.83841	GEC_HG_K18_peak_873	ARHGEF10L	NO	YES	NO	NO	NO	NO
chr1	17679494	17679768	275	17679588	9	4.98097	3.74121	2.69709	GEC_HG_K18_peak_874	ARHGEF10L	NO	YES	NO	NO	NO	NO
chr1	17684753	17685057	305	17684956	6	3.38753	3.03907	1.32412	GEC_HG_K18_peak_875	ARHGEF10L	NO	YES	NO	NO	NO	NO
chr1	17689186	17689407	222	17689330	10	6.60579	4.61963	4.19158	GEC_HG_K18_peak_876	ARHGEF10L	NO	YES	NO	NO	NO	NO
chr1	17718114	17718391	278	17718320	8	6.26587	4.70151	3.8775	GEC_HG_K18_peak_878	AL136529.1	NO	YES	NO	NO	NO	NO
chr1	18597182	18597529	348	18597368	8	6.27283	4.70591	3.88005	GEC_HG_K18_peak_879	AL031737.1	NO	NO	NO	NO	NO	YES
chr1	18659789	18659988	200	18659977	6	3.92454	3.39777	1.761	GEC_HG_K18_peak_881	PAX7	NO	YES	NO	NO	NO	NO
chr1	18726880	18727176	297	18726962	7	5.13803	4.09588	2.8404	GEC_HG_K18_peak_882	PAX7	NO	YES	NO	NO	NO	NO
chr1	18902337	18903208	872	18902737	83	62.1162	11.518	57.7817	GEC_HG_K18_peak_885	ALDH4A1	YES	NO	NO	YES	YES	NO
chr1	18902337	18903208	872	18902737	83	62.1162	11.518	57.7817	GEC_HG_K18_peak_885	AL080251.1	NO	YES	NO	NO	NO	NO
chr1	18902337	18903208	872	18902737	83	62.1162	11.518	57.7817	GEC_HG_K18_peak_885	IFFO2	NO	NO	NO	NO	NO	YES
chr1	18912990	18913507	518	18913318	23	13.2241	5.82219	10.4684	GEC_HG_K18_peak_886	AL080251.1	NO	YES	NO	NO	NO	NO
chr1	18912990	18913507	518	18913318	23	13.2241	5.82219	10.4684	GEC_HG_K18_peak_886	IFFO2	NO	YES	NO	NO	NO	NO
chr1	18918351	18918550	200	18918425	13	4.83407	3.16479	2.56319	GEC_HG_K18_peak_887	IFFO2	NO	YES	NO	NO	NO	NO
chr1	18918351	18918550	200	18918425	13	4.83407	3.16479	2.56319	GEC_HG_K18_peak_887	AL080251.1	YES	YES	NO	NO	NO	NO
chr1	18955648	18955956	309	18955747	25	7.43692	3.21364	4.96956	GEC_HG_K18_peak_891	IFFO2	YES	NO	NO	NO	NO	NO
chr1	18956432	18957478	1047	18956869	60	35.9312	7.85116	32.3643	GEC_HG_K18_peak_892	IFFO2	NO	NO	NO	YES	YES	NO
chr1	19209691	19210761	1071	19210483	38	23.6675	7.4556	20.5069	GEC_HG_K18_peak_898	AL035413.1	NO	NO	NO	NO	YES	NO
chr1	19209691	19210761	1071	19210483	38	23.6675	7.4556	20.5069	GEC_HG_K18_peak_898	UBR4	YES	YES	NO	YES	YES	NO
chr1	19211256	19211470	215	19211415	13	3.89812	2.69138	1.73785	GEC_HG_K18_peak_899	UBR4	NO	NO	NO	NO	YES	NO
chr1	19211256	19211470	215	19211415	13	3.89812	2.69138	1.73785	GEC_HG_K18_peak_899	AL035413.1	NO	YES	NO	NO	NO	NO
chr1	19251352	19252665	1314	19251645	48	34.1585	9.47297	30.6472	GEC_HG_K18_peak_900	MRTO4	YES	YES	NO	YES	NO	NO
chr1	19251352	19252665	1314	19251645	48	34.1585	9.47297	30.6472	GEC_HG_K18_peak_900	EMC1	YES	NO	NO	YES	YES	NO
chr1	19268791	19269050	260	19268851	7	4.83755	3.90159	2.56593	GEC_HG_K18_peak_901	AKR7L	NO	YES	NO	NO	NO	NO
chr1	19311126	19311338	213	19311328	23	4.41327	2.33708	2.18095	GEC_HG_K18_peak_902	AKR7A2	NO	YES	NO	NO	NO	NO
chr1	19311126	19311338	213	19311328	23	4.41327	2.33708	2.18095	GEC_HG_K18_peak_902	PQLC2	NO	NO	NO	NO	YES	NO
chr1	19311573	19312960	1388	19312122	54	23.7385	5.32554	20.5752	GEC_HG_K18_peak_903	PQLC2	NO	YES	NO	YES	YES	NO
chr1	19311573	19312960	1388	19312122	54	23.7385	5.32554	20.5752	GEC_HG_K18_peak_903	AKR7A2	YES	NO	NO	YES	YES	NO
chr1	19336534	19336914	381	19336701	16	8.73447	4.81743	6.1936	GEC_HG_K18_peak_904	CAPZB	NO	NO	NO	NO	NO	YES
chr1	19343392	19343802	411	19343550	15	8.40533	4.81261	5.88161	GEC_HG_K18_peak_905	CAPZB	NO	YES	NO	NO	NO	NO
chr1	19344454	19344707	254	19344498	10	4.28558	3.18744	2.08174	GEC_HG_K18_peak_906	CAPZB	NO	YES	NO	NO	NO	NO
chr1	19430121	19430600	480	19430375	15	10.8819	6.25925	8.23271	GEC_HG_K18_peak_907	CAPZB	NO	YES	NO	NO	NO	NO
chr1	19440463	19440746	284	19440650	20	14.0004	6.88014	11.2111	GEC_HG_K18_peak_908	CAPZB	NO	YES	NO	NO	NO	NO
chr1	19448625	19449458	834	19449015	25	11.5933	4.76655	8.91098	GEC_HG_K18_peak_909	CAPZB	YES	YES	NO	YES	NO	NO
chr1	19450906	19451178	273	19451000	28	14.2336	5.41306	11.4345	GEC_HG_K18_peak_910	CAPZB	NO	YES	NO	NO	NO	NO
chr1	19484735	19486107	1373	19485939	56	32.7585	7.51508	29.2927	GEC_HG_K18_peak_911	CAPZB	YES	YES	NO	YES	YES	NO
chr1	19596531	19597672	1142	19597054	62	41.734	9.2822	37.9883	GEC_HG_K18_peak_914	MINOS1	YES	YES	NO	YES	YES	NO
chr1	19596531	19597672	1142	19597054	62	41.734	9.2822	37.9883	GEC_HG_K18_peak_914	AL031727.2	NO	NO	NO	NO	YES	NO
chr1	19596531	19597672	1142	19597054	62	41.734	9.2822	37.9883	GEC_HG_K18_peak_914	MINOS1-NBL1	YES	YES	NO	YES	YES	NO
chr1	19643232	19643574	343	19643269	24	8.59137	3.70465	6.05787	GEC_HG_K18_peak_915	NBL1	YES	YES	NO	YES	NO	NO
chr1	19643232	19643574	343	19643269	24	8.59137	3.70465	6.05787	GEC_HG_K18_peak_915	MINOS1-NBL1	NO	YES	NO	NO	NO	NO
chr1	19644032	19644258	227	19644226	19	5.44936	2.92161	3.11974	GEC_HG_K18_peak_916	MINOS1-NBL1	NO	YES	NO	NO	NO	NO
chr1	19644032	19644258	227	19644226	19	5.44936	2.92161	3.11974	GEC_HG_K18_peak_916	NBL1	NO	YES	NO	YES	NO	NO
chr1	19645405	19646039	635	19645719	21	6.73879	3.26951	4.31635	GEC_HG_K18_peak_917	NBL1	YES	YES	NO	YES	NO	NO
chr1	19651113	19651389	277	19651355	14	5.69296	3.49853	3.34516	GEC_HG_K18_peak_918	NBL1	NO	YES	NO	NO	NO	NO
chr1	19659753	19660025	273	19659918	22	10.7772	4.84756	8.13292	GEC_HG_K18_peak_919	NBL1	NO	NO	NO	NO	NO	YES
chr1	19659753	19660025	273	19659918	22	10.7772	4.84756	8.13292	GEC_HG_K18_peak_919	MINOS1-NBL1	NO	NO	NO	NO	NO	YES
chr1	19695226	19695690	465	19695566	7	4.75348	3.84684	2.48963	GEC_HG_K18_peak_920	TMCO4	NO	YES	NO	NO	NO	NO
chr1	19715678	19716016	339	19715793	23	20.2051	9.60822	17.1696	GEC_HG_K18_peak_921	TMCO4	NO	YES	NO	NO	NO	NO
chr1	19764996	19765218	223	19765145	12	5.16362	3.45534	2.86401	GEC_HG_K18_peak_922	TMCO4	NO	YES	NO	NO	NO	NO
chr1	19765536	19766039	504	19765795	12	5.17967	3.4643	2.87884	GEC_HG_K18_peak_923	TMCO4	NO	YES	NO	NO	NO	NO
chr1	19798841	19799091	251	19798898	9	3.92287	3.07996	1.75978	GEC_HG_K18_peak_924	TMCO4	NO	YES	NO	NO	NO	NO
chr1	19799425	19800429	1005	19799782	16	9.57745	5.28342	6.99213	GEC_HG_K18_peak_925	TMCO4	NO	YES	NO	YES	YES	NO
chr1	19816047	19816300	254	19816049	6	3.87653	3.36599	1.71827	GEC_HG_K18_peak_926	RNF186	NO	NO	NO	NO	YES	NO
chr1	19816047	19816300	254	19816049	6	3.87653	3.36599	1.71827	GEC_HG_K18_peak_926	AL391883.1	NO	YES	NO	NO	NO	NO
chr1	19882152	19882784	633	19882511	30	21.6592	8.36949	18.5703	GEC_HG_K18_peak_927	OTUD3	YES	NO	NO	YES	YES	NO
chr1	19920683	19920903	221	19920831	9	4.54144	3.46391	2.29657	GEC_HG_K18_peak_928	PLA2G2E	NO	YES	NO	NO	NO	NO
chr1	20071560	20071753	194	20071676	6	4.32529	3.66015	2.101	GEC_HG_K18_peak_930	PLA2G5	NO	YES	NO	NO	NO	NO
chr1	20152142	20152744	603	20152550	21	12.1684	5.68582	9.45938	GEC_HG_K18_peak_931	Z98257.1	NO	NO	NO	NO	YES	NO
chr1	20152142	20152744	603	20152550	21	12.1684	5.68582	9.45938	GEC_HG_K18_peak_931	PLA2G2F	NO	NO	NO	NO	NO	YES
chr1	20171036	20171556	521	20171395	9	6.21992	4.53295	3.83475	GEC_HG_K18_peak_932	PLA2G2C	NO	YES	NO	NO	NO	NO
chr1	20365612	20365941	330	20365834	6	3.94892	3.41389	1.78253	GEC_HG_K18_peak_934	LINC01141	NO	YES	NO	NO	NO	NO
chr1	20405314	20405527	214	20405448	8	4.98009	3.87466	2.69641	GEC_HG_K18_peak_935	LINC01141	NO	YES	NO	NO	NO	NO
chr1	20412637	20412837	201	20412659	5	3.03565	2.8717	1.0264	GEC_HG_K18_peak_936	AL139254.1	NO	YES	NO	NO	NO	NO
chr1	20412637	20412837	201	20412659	5	3.03565	2.8717	1.0264	GEC_HG_K18_peak_936	LINC01141	NO	YES	NO	NO	NO	NO
chr1	20428967	20429316	350	20429165	7	3.2516	2.85778	1.20895	GEC_HG_K18_peak_937	LINC01141	NO	YES	NO	NO	NO	NO
chr1	20484307	20484574	268	20484455	18	6.87359	3.61207	4.44259	GEC_HG_K18_peak_938	CAMK2N1	NO	YES	NO	NO	NO	NO
chr1	20485598	20485850	253	20485647	17	6.09482	3.36594	3.71852	GEC_HG_K18_peak_939	CAMK2N1	NO	NO	NO	YES	NO	NO
chr1	20486221	20486765	545	20486713	19	7.36351	3.71964	4.90005	GEC_HG_K18_peak_940	CAMK2N1	NO	NO	NO	NO	YES	NO
chr1	20507453	20508369	917	20507950	56	45.7018	12.0879	41.8338	GEC_HG_K18_peak_942	MUL1	YES	YES	NO	YES	YES	NO
chr1	20552158	20552442	285	20552354	13	7.01524	4.36425	4.57566	GEC_HG_K18_peak_944	FAM43B	NO	NO	NO	NO	YES	NO
chr1	20588816	20589157	342	20589090	10	4.22555	3.15191	2.02811	GEC_HG_K18_peak_946	CDA	NO	NO	NO	YES	YES	NO
chr1	20589442	20590062	621	20589904	16	8.56602	4.72624	6.03382	GEC_HG_K18_peak_947	CDA	NO	YES	NO	NO	NO	NO
chr1	20604143	20604812	670	20604618	19	9.85321	4.88641	7.25425	GEC_HG_K18_peak_948	CDA	NO	YES	NO	NO	NO	NO
chr1	20612416	20612750	335	20612669	26	9.26266	3.76241	6.69425	GEC_HG_K18_peak_949	CDA	NO	YES	NO	NO	NO	NO
chr1	20613475	20614274	800	20613950	43	22.1734	6.10651	19.0659	GEC_HG_K18_peak_950	CDA	YES	YES	NO	NO	NO	NO
chr1	20619180	20619375	196	20619216	11	5.12084	3.55742	2.82478	GEC_HG_K18_peak_951	CDA	NO	NO	NO	NO	NO	YES
chr1	20633390	20634069	680	20633869	28	18.8737	7.49494	15.8882	GEC_HG_K18_peak_952	MIR6084	NO	NO	NO	NO	YES	YES
chr1	20633390	20634069	680	20633869	28	18.8737	7.49494	15.8882	GEC_HG_K18_peak_952	PINK1	YES	NO	NO	YES	NO	NO
chr1	20661154	20662056	903	20661443	48	28.6603	7.47663	25.3279	GEC_HG_K18_peak_953	DDOST	YES	YES	NO	YES	YES	NO
chr1	20696371	20697271	901	20696779	47	30.2261	8.20028	26.8416	GEC_HG_K18_peak_954	KIF17	NO	YES	NO	NO	NO	NO
chr1	20711457	20711790	334	20711598	12	4.57396	3.13152	2.3263	GEC_HG_K18_peak_955	KIF17	NO	YES	NO	NO	NO	NO
chr1	20717616	20717862	247	20717651	15	4.76764	2.94376	2.50266	GEC_HG_K18_peak_956	KIF17	YES	NO	NO	YES	NO	NO
chr1	20717616	20717862	247	20717651	15	4.76764	2.94376	2.50266	GEC_HG_K18_peak_956	SH2D5	NO	NO	NO	NO	NO	YES
chr1	20731135	20733714	2580	20733306	103	40.1713	5.06562	36.4739	GEC_HG_K18_peak_957	SH2D5	NO	YES	NO	YES	YES	NO
chr1	20731135	20733714	2580	20733306	103	40.1713	5.06562	36.4739	GEC_HG_K18_peak_957	AL663074.1	NO	YES	NO	NO	YES	NO
chr1	20786267	20787087	821	20786900	50	34.3024	9.09043	30.7864	GEC_HG_K18_peak_958	HP1BP3	NO	YES	NO	YES	NO	NO
chr1	20787536	20787736	201	20787540	15	4.57963	2.85685	2.33145	GEC_HG_K18_peak_959	HP1BP3	NO	NO	NO	NO	YES	NO
chr1	21021078	21021803	726	21021607	25	9.94741	4.11371	7.34365	GEC_HG_K18_peak_960	EIF4G3	NO	YES	NO	NO	NO	NO
chr1	21022255	21022817	563	21022481	49	30.5919	7.95999	27.1956	GEC_HG_K18_peak_961	EIF4G3	NO	YES	NO	NO	NO	NO
chr1	21035218	21036005	788	21035582	12	8.31594	5.32896	5.7985	GEC_HG_K18_peak_962	EIF4G3	NO	YES	NO	NO	NO	NO
chr1	21077137	21077394	258	21077263	17	13.7479	7.49814	10.9694	GEC_HG_K18_peak_963	EIF4G3	NO	YES	NO	NO	NO	NO
chr1	21091171	21091466	296	21091261	19	16.1517	8.39932	13.2732	GEC_HG_K18_peak_964	EIF4G3	NO	YES	NO	NO	NO	NO
chr1	21175580	21176420	841	21175954	44	25.2011	6.95925	21.9871	GEC_HG_K18_peak_965	EIF4G3	YES	NO	NO	YES	NO	NO
chr1	21176649	21177125	477	21177008	34	16.73	5.49541	13.8285	GEC_HG_K18_peak_966	EIF4G3	YES	YES	NO	YES	YES	NO
chr1	21232139	21232365	227	21232265	9	4.52289	3.45227	2.27982	GEC_HG_K18_peak_969	ECE1	NO	YES	NO	NO	NO	NO
chr1	21252074	21252545	472	21252243	20	10.3515	4.96553	7.72819	GEC_HG_K18_peak_970	ECE1	NO	YES	NO	NO	NO	NO
chr1	21261573	21262557	985	21261975	54	27.67	6.33361	24.3716	GEC_HG_K18_peak_971	ECE1	NO	YES	NO	NO	NO	NO
chr1	21269825	21270121	297	21270030	13	5.44366	3.48677	3.11438	GEC_HG_K18_peak_972	ECE1	NO	YES	NO	NO	NO	NO
chr1	21289387	21290467	1081	21289971	26	11.8771	4.74675	9.18127	GEC_HG_K18_peak_974	ECE1	YES	YES	NO	YES	NO	NO
chr1	21294604	21295044	441	21294685	21	5.18595	2.69333	2.8847	GEC_HG_K18_peak_975	AL031728.1	NO	YES	NO	NO	NO	NO
chr1	21294604	21295044	441	21294685	21	5.18595	2.69333	2.8847	GEC_HG_K18_peak_975	ECE1	NO	YES	NO	NO	NO	NO
chr1	21297881	21298324	444	21298076	29	10.9657	4.07013	8.31226	GEC_HG_K18_peak_976	AL031728.1	NO	YES	NO	NO	NO	NO
chr1	21297881	21298324	444	21298076	29	10.9657	4.07013	8.31226	GEC_HG_K18_peak_976	ECE1	NO	YES	NO	NO	NO	NO
chr1	21302913	21303581	669	21303289	19	7.3482	3.71292	4.88576	GEC_HG_K18_peak_977	ECE1	NO	YES	NO	NO	NO	NO
chr1	21324085	21325164	1080	21324658	106	55.4276	7.12588	51.2743	GEC_HG_K18_peak_978	ECE1	NO	YES	NO	NO	NO	NO
chr1	21334165	21335288	1124	21334695	59	35.21	7.79072	31.6656	GEC_HG_K18_peak_979	ECE1	NO	YES	NO	NO	NO	NO
chr1	21344680	21345062	383	21344839	23	7.92099	3.54624	5.42601	GEC_HG_K18_peak_980	ECE1	NO	YES	NO	NO	NO	NO
chr1	21345267	21345854	588	21345588	44	24.7779	6.81572	21.5788	GEC_HG_K18_peak_981	ECE1	YES	YES	NO	YES	YES	NO
chr1	21439818	21440405	588	21439996	27	16.1356	6.41419	13.2577	GEC_HG_K18_peak_984	NBPF3	NO	NO	NO	YES	YES	NO
chr1	21531532	21531831	300	21531743	7	3.93066	3.30572	1.76617	GEC_HG_K18_peak_986	ALPL	NO	YES	NO	NO	NO	NO
chr1	21541176	21541371	196	21541245	10	4.45696	3.28942	2.22015	GEC_HG_K18_peak_987	ALPL	NO	YES	NO	NO	NO	NO
chr1	21586713	21587458	746	21587035	43	22.4079	6.18161	19.2921	GEC_HG_K18_peak_988	AL359815.1	NO	YES	NO	NO	NO	NO
chr1	21597678	21597912	235	21597743	24	7.34273	3.25436	4.88072	GEC_HG_K18_peak_989	RAP1GAP	YES	YES	YES	NO	NO	NO
chr1	21598166	21598562	397	21598556	20	5.28485	2.79018	2.96796	GEC_HG_K18_peak_990	RAP1GAP	YES	YES	YES	NO	NO	NO
chr1	21606013	21606346	334	21606159	16	5.08605	3.0041	2.7929	GEC_HG_K18_peak_991	RAP1GAP	YES	YES	NO	NO	NO	NO
chr1	21621915	21622228	314	21622019	22	5.70946	2.81911	3.36064	GEC_HG_K18_peak_992	RAP1GAP	NO	YES	NO	NO	NO	NO
chr1	21627003	21627213	211	21627195	16	4.02474	2.54114	1.84933	GEC_HG_K18_peak_993	RAP1GAP	NO	YES	NO	NO	NO	NO
chr1	21633633	21633957	325	21633754	36	9.7386	3.208	7.14536	GEC_HG_K18_peak_994	RAP1GAP	NO	YES	NO	NO	NO	NO
chr1	21638688	21640051	1364	21638916	122	63.3329	7.15754	58.9665	GEC_HG_K18_peak_995	RAP1GAP	NO	YES	NO	NO	NO	NO
chr1	21649805	21650135	331	21650033	20	4.88868	2.6433	2.61276	GEC_HG_K18_peak_996	RAP1GAP	NO	YES	NO	NO	NO	NO
chr1	21650715	21651016	302	21650848	19	4.55851	2.57738	2.31257	GEC_HG_K18_peak_997	RAP1GAP	NO	YES	NO	NO	NO	NO
chr1	21782369	21783731	1363	21783263	59	36.2456	8.09752	32.6689	GEC_HG_K18_peak_998	USP48	YES	YES	NO	YES	NO	NO
chr1	21815168	21815389	222	21815258	9	4.79353	3.62257	2.52606	GEC_HG_K18_peak_999	LDLRAD2	NO	YES	NO	NO	NO	NO
chr1	21816901	21817114	214	21817075	11	5.92187	4.03436	3.55758	GEC_HG_K18_peak_1000	LDLRAD2	NO	YES	NO	NO	NO	NO
chr1	21831193	21831435	243	21831403	10	3.73356	2.86451	1.59249	GEC_HG_K18_peak_1001	HSPG2	YES	YES	NO	NO	NO	NO
chr1	21855244	21855598	355	21855381	16	7.6534	4.24422	5.17338	GEC_HG_K18_peak_1002	HSPG2	YES	YES	NO	NO	NO	NO
chr1	21864156	21864375	220	21864215	11	5.64843	3.86985	3.30385	GEC_HG_K18_peak_1003	HSPG2	YES	YES	NO	NO	NO	NO
chr1	21866453	21866661	209	21866548	11	4.98343	3.47721	2.69936	GEC_HG_K18_peak_1004	HSPG2	NO	YES	NO	NO	NO	NO
chr1	21869776	21869970	195	21869879	16	6.76001	3.79292	4.33608	GEC_HG_K18_peak_1005	HSPG2	NO	YES	NO	NO	NO	NO
chr1	21874750	21875063	314	21874910	17	6.80893	3.69527	4.38212	GEC_HG_K18_peak_1006	HSPG2	YES	YES	NO	NO	NO	NO
chr1	21885249	21885594	346	21885348	10	3.92864	2.97764	1.76459	GEC_HG_K18_peak_1007	HSPG2	YES	YES	NO	NO	NO	NO
chr1	21911466	21911746	281	21911572	8	3.94339	3.20387	1.77777	GEC_HG_K18_peak_1008	HSPG2	NO	YES	NO	NO	NO	NO
chr1	21931168	21931660	493	21931262	24	8.43537	3.64683	5.91003	GEC_HG_K18_peak_1009	HSPG2	NO	YES	NO	NO	NO	NO
chr1	21935809	21936828	1020	21936510	41	10.9332	3.23988	8.28141	GEC_HG_K18_peak_1010	HSPG2	NO	YES	NO	NO	NO	NO
chr1	21937314	21937767	454	21937555	64	27.1078	5.24635	23.8285	GEC_HG_K18_peak_1011	HSPG2	NO	NO	NO	NO	YES	NO
chr1	21956773	21957137	365	21956933	14	7.70546	4.59243	5.22259	GEC_HG_K18_peak_1014	AL590556.2	NO	NO	NO	NO	YES	NO
chr1	22005366	22005946	581	22005522	13	8.81236	5.43548	6.26728	GEC_HG_K18_peak_1017	CELA3A	YES	YES	YES	NO	NO	NO
chr1	22025013	22026198	1186	22025506	44	27.4058	7.7392	24.1164	GEC_HG_K18_peak_1019	LINC00339	NO	YES	NO	NO	NO	NO
chr1	22025013	22026198	1186	22025506	44	27.4058	7.7392	24.1164	GEC_HG_K18_peak_1019	LINC01635	NO	YES	NO	NO	NO	NO
chr1	22052367	22053469	1103	22052668	59	38.8414	8.90399	35.1847	GEC_HG_K18_peak_1020	CDC42	NO	YES	NO	YES	YES	NO
chr1	22131841	22132133	293	22132010	11	4.55653	3.23132	2.31069	GEC_HG_K18_peak_1021	WNT4	NO	YES	NO	NO	NO	NO
chr1	22142087	22142633	547	22142411	20	9.05713	4.35462	6.49929	GEC_HG_K18_peak_1022	WNT4	NO	YES	NO	NO	NO	NO
chr1	22143232	22143487	256	22143338	19	8.64851	4.30349	6.11204	GEC_HG_K18_peak_1023	WNT4	NO	YES	NO	NO	NO	NO
chr1	22363253	22363488	236	22363346	6	4.32529	3.66015	2.101	GEC_HG_K18_peak_1034	AL591122.2	NO	NO	NO	NO	NO	YES
chr1	22451605	22452744	1140	22451773	32	21.1514	7.64475	18.0807	GEC_HG_K18_peak_1038	ZBTB40	NO	YES	NO	YES	YES	NO
chr1	22530049	22530245	197	22530244	7	3.9712	3.3325	1.80215	GEC_HG_K18_peak_1039	ZBTB40	NO	NO	YES	NO	NO	NO
chr1	22565704	22565962	259	22565823	11	3.79392	2.80519	1.64524	GEC_HG_K18_peak_1042	EPHA8	NO	YES	NO	NO	NO	NO
chr1	22586969	22587252	284	22587090	10	3.84901	2.93133	1.69439	GEC_HG_K18_peak_1043	EPHA8	NO	YES	NO	NO	NO	NO
chr1	22593320	22593546	227	22593476	12	4.85659	3.28547	2.58365	GEC_HG_K18_peak_1044	EPHA8	YES	YES	NO	NO	NO	NO
chr1	22601642	22601839	198	22601677	10	4.08047	3.06645	1.89881	GEC_HG_K18_peak_1045	EPHA8	YES	NO	YES	NO	NO	NO
chr1	22641954	22642267	314	22642199	13	4.45292	2.96895	2.21674	GEC_HG_K18_peak_1047	C1QC	NO	NO	NO	NO	YES	NO
chr1	22643875	22644335	461	22644273	13	4.98447	3.24323	2.70001	GEC_HG_K18_peak_1048	C1QC	YES	YES	NO	YES	NO	NO
chr1	22710179	22710587	409	22710371	29	12.3382	4.55052	9.62177	GEC_HG_K18_peak_1055	EPHB2	NO	NO	NO	NO	YES	NO
chr1	22711395	22711947	553	22711563	17	4.28772	2.58898	2.08356	GEC_HG_K18_peak_1056	EPHB2	NO	YES	NO	NO	NO	NO
chr1	22719641	22720001	361	22719645	10	4.39354	3.25159	2.16272	GEC_HG_K18_peak_1057	EPHB2	NO	YES	NO	NO	NO	NO
chr1	22719641	22720001	361	22719645	10	4.39354	3.25159	2.16272	GEC_HG_K18_peak_1057	MIR4684	NO	NO	NO	NO	NO	YES
chr1	22734998	22735989	992	22735207	26	10.5528	4.23285	7.91977	GEC_HG_K18_peak_1058	EPHB2	NO	YES	NO	NO	NO	NO
chr1	22745979	22746667	689	22746480	53	11.1712	2.83288	8.50834	GEC_HG_K18_peak_1059	EPHB2	NO	YES	NO	NO	NO	NO
chr1	22747341	22747892	552	22747590	79	25.4605	4.11086	22.2376	GEC_HG_K18_peak_1060	EPHB2	NO	YES	NO	NO	NO	NO
chr1	22750186	22751466	1281	22750436	106	42.6445	5.24655	38.8701	GEC_HG_K18_peak_1061	EPHB2	NO	YES	NO	NO	NO	NO
chr1	22794546	22794775	230	22794619	9	4.87545	3.67435	2.60066	GEC_HG_K18_peak_1062	EPHB2	NO	YES	NO	NO	NO	NO
chr1	22799974	22800345	372	22800163	12	5.31066	3.53766	2.99181	GEC_HG_K18_peak_1063	EPHB2	NO	YES	NO	NO	NO	NO
chr1	22817708	22817902	195	22817760	11	5.12084	3.55742	2.82478	GEC_HG_K18_peak_1064	EPHB2	NO	YES	NO	NO	NO	NO
chr1	22831694	22832522	829	22832208	47	29.0274	7.774	25.6827	GEC_HG_K18_peak_1065	EPHB2	NO	YES	NO	NO	NO	NO
chr1	22871230	22871470	241	22871289	8	4.12206	3.31878	1.93589	GEC_HG_K18_peak_1066	EPHB2	NO	YES	NO	NO	NO	NO
chr1	22878825	22879075	251	22878902	19	8.03013	4.01761	5.52868	GEC_HG_K18_peak_1067	EPHB2	NO	YES	NO	NO	NO	NO
chr1	22879787	22880268	482	22879864	16	5.89361	3.3754	3.53131	GEC_HG_K18_peak_1068	EPHB2	NO	YES	NO	NO	NO	NO
chr1	22888918	22889386	469	22889042	13	6.16551	3.8817	3.78412	GEC_HG_K18_peak_1069	EPHB2	NO	YES	NO	NO	NO	NO
chr1	22964391	22964619	229	22964437	15	8.50684	4.86959	5.97775	GEC_HG_K18_peak_1071	LACTBL1	NO	YES	NO	NO	NO	NO
chr1	23010529	23010965	437	23010725	13	7.22608	4.48668	4.77347	GEC_HG_K18_peak_1073	TEX46	YES	NO	YES	NO	NO	YES
chr1	23019039	23020273	1235	23019372	35	23.7334	8.12017	20.5703	GEC_HG_K18_peak_1074	KDM1A	YES	YES	NO	YES	YES	NO
chr1	23019039	23020273	1235	23019372	35	23.7334	8.12017	20.5703	GEC_HG_K18_peak_1074	AL031428.1	NO	NO	NO	NO	NO	YES
chr1	23100155	23100559	405	23100321	20	7.74817	3.77585	5.26293	GEC_HG_K18_peak_1075	LUZP1	NO	YES	NO	NO	NO	NO
chr1	23101541	23101929	389	23101809	24	10.4032	4.41022	7.77748	GEC_HG_K18_peak_1076	LUZP1	NO	YES	NO	NO	NO	NO
chr1	23102221	23102614	394	23102397	28	13.4503	5.09836	10.685	GEC_HG_K18_peak_1077	LUZP1	NO	YES	NO	NO	NO	NO
chr1	23140548	23141299	752	23140699	8	4.90606	3.82659	2.62865	GEC_HG_K18_peak_1078	AL161672.1	NO	NO	NO	NO	NO	YES
chr1	23140548	23141299	752	23140699	8	4.90606	3.82659	2.62865	GEC_HG_K18_peak_1078	LUZP1	NO	YES	NO	NO	NO	NO
chr1	23167395	23167971	577	23167706	33	19.7888	6.84331	16.7686	GEC_HG_K18_peak_1079	LUZP1	NO	YES	NO	NO	NO	NO
chr1	23168369	23168970	602	23168774	29	16.0463	6.00296	13.1722	GEC_HG_K18_peak_1080	LUZP1	NO	YES	NO	YES	NO	NO
chr1	23177469	23178200	732	23177979	41	23.8797	6.98943	20.7115	GEC_HG_K18_peak_1081	LUZP1	NO	NO	NO	YES	YES	NO
chr1	23343350	23344923	1574	23344512	87	56.124	9.26234	51.9513	GEC_HG_K18_peak_1089	HNRNPR	NO	YES	NO	YES	YES	NO
chr1	23367775	23369260	1486	23368280	84	56.2179	9.72297	52.0424	GEC_HG_K18_peak_1090	ZNF436-AS1	NO	YES	NO	NO	YES	NO
chr1	23367775	23369260	1486	23368280	84	56.2179	9.72297	52.0424	GEC_HG_K18_peak_1090	ZNF436	YES	YES	NO	YES	NO	NO
chr1	23367775	23369260	1486	23368280	84	56.2179	9.72297	52.0424	GEC_HG_K18_peak_1090	Y_RNA	NO	NO	NO	NO	YES	NO
chr1	23377277	23377550	274	23377501	8	4.62737	3.64567	2.37475	GEC_HG_K18_peak_1091	AL109936.2	NO	NO	NO	NO	NO	YES
chr1	23393339	23393820	482	23393510	13	8.12419	5.01855	5.6173	GEC_HG_K18_peak_1092	TCEA3	NO	YES	NO	NO	NO	NO
chr1	23402926	23403156	231	23403057	18	7.34008	3.8242	4.87811	GEC_HG_K18_peak_1093	TCEA3	NO	YES	NO	NO	NO	NO
chr1	23403686	23404138	453	23403947	42	29.2745	8.88078	25.9217	GEC_HG_K18_peak_1094	TCEA3	NO	NO	YES	NO	NO	NO
chr1	23443913	23444124	212	23444010	7	4.80924	3.88317	2.54046	GEC_HG_K18_peak_1095	ASAP3	NO	YES	NO	NO	NO	NO
chr1	23483916	23484836	921	23484471	81	63.0289	12.204	58.6707	GEC_HG_K18_peak_1096	ASAP3	YES	YES	NO	YES	YES	NO
chr1	23516897	23517090	194	23517027	9	5.22633	3.8972	2.92176	GEC_HG_K18_peak_1100	E2F2	NO	YES	NO	NO	NO	NO
chr1	23528134	23528665	532	23528427	41	19.1966	5.4261	16.1988	GEC_HG_K18_peak_1101	E2F2	NO	YES	NO	NO	NO	NO
chr1	23529402	23529914	513	23529628	29	10.2388	3.82769	7.62087	GEC_HG_K18_peak_1102	E2F2	NO	YES	NO	NO	NO	NO
chr1	23559079	23559811	733	23559529	51	18.2883	4.30177	15.3253	GEC_HG_K18_peak_1105	ID3	YES	YES	NO	YES	NO	NO
chr1	23585496	23586028	533	23585697	27	13.4774	5.25503	10.711	GEC_HG_K18_peak_1111	MDS2	NO	YES	NO	NO	NO	NO
chr1	23620385	23620579	195	23620441	9	5.64649	4.16563	3.30213	GEC_HG_K18_peak_1112	MDS2	NO	YES	NO	NO	NO	NO
chr1	23634922	23635416	495	23634988	15	6.69605	3.89064	4.27607	GEC_HG_K18_peak_1113	MDS2	NO	YES	NO	NO	NO	NO
chr1	23637340	23637842	503	23637481	14	5.91386	3.61329	3.55007	GEC_HG_K18_peak_1114	MDS2	NO	YES	NO	NO	NO	NO
chr1	23670856	23671087	232	23671011	9	7.31646	5.22879	4.85606	GEC_HG_K18_peak_1116	AL451000.1	NO	YES	NO	NO	NO	NO
chr1	23676369	23676627	259	23676458	10	8.40082	5.75167	5.87754	GEC_HG_K18_peak_1117	AL451000.1	NO	YES	NO	NO	NO	NO
chr1	23691663	23692253	591	23691742	27	19.8319	8.22946	16.8101	GEC_HG_K18_peak_1118	RPL11	YES	YES	NO	YES	NO	NO
chr1	23743038	23743443	406	23743218	23	14.2862	6.34628	11.4849	GEC_HG_K18_peak_1119	ELOA	NO	NO	NO	YES	YES	NO
chr1	23751279	23751495	217	23751399	7	5.27409	4.18303	2.95795	GEC_HG_K18_peak_1120	ELOA	YES	NO	NO	NO	NO	NO
chr1	23756585	23756973	389	23756862	6	3.8529	3.35032	1.69729	GEC_HG_K18_peak_1121	ELOA	NO	YES	NO	NO	NO	NO
chr1	23772040	23772356	317	23772278	15	12.6157	7.31724	9.88683	GEC_HG_K18_peak_1122	ELOA-AS1	NO	YES	NO	NO	NO	NO
chr1	23777974	23778971	998	23778604	33	24.6311	9.03706	21.4367	GEC_HG_K18_peak_1123	PITHD1	YES	YES	NO	YES	YES	NO
chr1	23777974	23778971	998	23778604	33	24.6311	9.03706	21.4367	GEC_HG_K18_peak_1123	ELOA-AS1	NO	YES	NO	NO	YES	NO
chr1	23790862	23791390	529	23791118	19	7.28741	3.6863	4.83121	GEC_HG_K18_peak_1124	LYPLA2	NO	YES	NO	YES	YES	NO
chr1	23791740	23792696	957	23792450	25	9.93082	4.10739	7.32812	GEC_HG_K18_peak_1125	LYPLA2	NO	YES	NO	YES	NO	NO
chr1	23799597	23801195	1599	23800733	50	25.0777	6.09131	21.8683	GEC_HG_K18_peak_1126	HMGCL	NO	NO	NO	NO	NO	YES
chr1	23799597	23801195	1599	23800733	50	25.0777	6.09131	21.8683	GEC_HG_K18_peak_1126	GALE	NO	YES	NO	YES	YES	NO
chr1	23810735	23810945	211	23810903	11	5.96577	4.06091	3.59832	GEC_HG_K18_peak_1127	HMGCL	YES	YES	YES	NO	NO	NO
chr1	23824904	23825532	629	23825311	26	22.1414	9.78094	19.0351	GEC_HG_K18_peak_1128	HMGCL	YES	YES	NO	YES	NO	NO
chr1	23838148	23838746	599	23838658	45	44.3405	15.119	40.5144	GEC_HG_K18_peak_1129	HMGCL	YES	NO	NO	YES	YES	NO
chr1	23867651	23868776	1126	23868381	25	17.2248	7.38819	14.3034	GEC_HG_K18_peak_1130	CNR2	NO	NO	NO	NO	NO	YES
chr1	23867651	23868776	1126	23868381	25	17.2248	7.38819	14.3034	GEC_HG_K18_peak_1130	FUCA1	YES	YES	NO	YES	YES	NO
chr1	23930763	23930988	226	23930822	14	5.72381	3.51448	3.37378	GEC_HG_K18_peak_1132	MIR378F	NO	NO	NO	NO	NO	YES
chr1	23959034	23960037	1004	23959437	56	36.0312	8.53268	32.4613	GEC_HG_K18_peak_1135	PNRC2	NO	YES	NO	YES	NO	NO
chr1	23979876	23980540	665	23980248	50	42.6295	12.5198	38.8556	GEC_HG_K18_peak_1136	SRSF10	YES	YES	NO	YES	NO	NO
chr1	24071031	24071305	275	24071167	9	5.80855	4.26942	3.45218	GEC_HG_K18_peak_1137	AL591178.2	NO	YES	NO	NO	NO	NO
chr1	24071031	24071305	275	24071167	9	5.80855	4.26942	3.45218	GEC_HG_K18_peak_1137	AL591178.1	NO	YES	NO	NO	NO	NO
chr1	24071031	24071305	275	24071167	9	5.80855	4.26942	3.45218	GEC_HG_K18_peak_1137	MYOM3	YES	YES	NO	NO	NO	NO
chr1	24096168	24096492	325	24096314	11	5.10337	3.54719	2.80901	GEC_HG_K18_peak_1138	MYOM3	NO	YES	NO	NO	NO	NO
chr1	24112236	24112816	581	24112639	20	11.4168	5.49645	8.74271	GEC_HG_K18_peak_1139	MYOM3	NO	NO	NO	NO	YES	NO
chr1	24120601	24120797	197	24120640	12	7.7682	4.99069	5.2818	GEC_HG_K18_peak_1140	IL22RA1	NO	NO	YES	NO	NO	NO
chr1	24142918	24143336	419	24143072	13	8.06628	4.9838	5.56269	GEC_HG_K18_peak_1141	IL22RA1	YES	YES	NO	YES	YES	NO
chr1	24155187	24155382	196	24155254	8	3.97818	3.22621	1.80817	GEC_HG_K18_peak_1144	IFNLR1	NO	NO	YES	NO	NO	NO
chr1	24181358	24181591	234	24181435	8	5.77592	4.38929	3.42191	GEC_HG_K18_peak_1145	IFNLR1	NO	YES	NO	NO	NO	NO
chr1	24181834	24182033	200	24181882	6	4.02364	3.46317	1.84857	GEC_HG_K18_peak_1146	IFNLR1	NO	YES	NO	NO	NO	NO
chr1	24199438	24199700	263	24199482	10	6.29152	4.42098	3.89758	GEC_HG_K18_peak_1147	AL590683.1	NO	NO	NO	NO	YES	NO
chr1	24206213	24206607	395	24206494	8	4.78668	3.74907	2.51982	GEC_HG_K18_peak_1148	AL590683.1	NO	YES	NO	NO	NO	NO
chr1	24316840	24317273	434	24316922	8	4.90606	3.82659	2.62865	GEC_HG_K18_peak_1152	AL138902.1	NO	YES	NO	NO	NO	NO
chr1	24413345	24413836	492	24413712	49	18.8706	4.57838	15.8852	GEC_HG_K18_peak_1153	STPG1	NO	YES	NO	YES	NO	NO
chr1	24415299	24416003	705	24415669	69	34.9774	6.50239	31.4406	GEC_HG_K18_peak_1154	NIPAL3	NO	NO	NO	YES	YES	NO
chr1	24415299	24416003	705	24415669	69	34.9774	6.50239	31.4406	GEC_HG_K18_peak_1154	STPG1	NO	YES	NO	NO	NO	NO
chr1	24416986	24417262	277	24417137	37	11.6961	3.65195	9.00918	GEC_HG_K18_peak_1155	STPG1	NO	NO	NO	NO	YES	NO
chr1	24416986	24417262	277	24417137	37	11.6961	3.65195	9.00918	GEC_HG_K18_peak_1155	NIPAL3	NO	YES	NO	NO	NO	NO
chr1	24440758	24441209	452	24440875	7	5.27409	4.18303	2.95795	GEC_HG_K18_peak_1156	NIPAL3	NO	YES	NO	NO	NO	NO
chr1	24502296	24503175	880	24502415	26	15.8946	6.50392	13.0265	GEC_HG_K18_peak_1157	RCAN3	NO	YES	NO	YES	NO	NO
chr1	24557877	24558070	194	24557978	10	5.75749	4.08559	3.40475	GEC_HG_K18_peak_1158	NCMAP	NO	YES	NO	NO	NO	NO
chr1	24557877	24558070	194	24557978	10	5.75749	4.08559	3.40475	GEC_HG_K18_peak_1158	AL445686.2	NO	NO	NO	NO	YES	NO
chr1	24565679	24565879	201	24565765	5	3.43274	3.13727	1.32798	GEC_HG_K18_peak_1159	NCMAP	NO	YES	NO	NO	NO	NO
chr1	24565679	24565879	201	24565765	5	3.43274	3.13727	1.32798	GEC_HG_K18_peak_1159	AL445686.1	NO	NO	NO	NO	NO	YES
chr1	24572984	24573255	272	24573036	7	4.29798	3.54814	2.09239	GEC_HG_K18_peak_1160	NCMAP	NO	YES	NO	NO	NO	NO
chr1	24591693	24591909	217	24591788	6	3.44549	3.07807	1.33889	GEC_HG_K18_peak_1161	NCMAP	NO	YES	NO	NO	NO	NO
chr1	24642430	24643857	1428	24643113	40	24.2634	7.30799	21.0821	GEC_HG_K18_peak_1162	SRRM1	YES	YES	NO	YES	NO	NO
chr1	24713031	24713687	657	24713295	14	5.02803	3.16146	2.74006	GEC_HG_K18_peak_1167	AL445648.1	NO	YES	NO	NO	NO	NO
chr1	24718946	24719262	317	24719101	19	7.71136	3.8738	5.22807	GEC_HG_K18_peak_1168	AL445648.1	NO	NO	NO	NO	NO	YES
chr1	24744868	24745678	811	24745173	95	63.8588	9.97166	59.4795	GEC_HG_K18_peak_1170	CLIC4	YES	NO	NO	YES	YES	NO
chr1	24762403	24762602	200	24762488	6	4.32529	3.66015	2.101	GEC_HG_K18_peak_1171	CLIC4	NO	YES	NO	NO	NO	NO
chr1	24947599	24947891	293	24947635	8	3.63403	3.00611	1.5045	GEC_HG_K18_peak_1173	RUNX3	NO	YES	NO	NO	NO	NO
chr1	24948149	24948510	362	24948310	12	7.04312	4.54906	4.60192	GEC_HG_K18_peak_1174	RUNX3	NO	YES	NO	NO	NO	NO
chr1	24958553	24958782	230	24958690	7	3.2516	2.85778	1.20895	GEC_HG_K18_peak_1175	RUNX3	NO	YES	NO	NO	NO	NO
chr1	24963946	24964366	421	24963975	12	6.91664	4.47294	4.48282	GEC_HG_K18_peak_1176	RUNX3	NO	YES	NO	NO	NO	NO
chr1	24963946	24964366	421	24963975	12	6.91664	4.47294	4.48282	GEC_HG_K18_peak_1176	AL445471.1	NO	NO	NO	NO	NO	YES
chr1	24970640	24971040	401	24970805	11	6.66596	4.48945	4.24776	GEC_HG_K18_peak_1177	AL445471.2	NO	NO	NO	NO	YES	NO
chr1	25022269	25022899	631	25022693	19	8.82364	4.38611	6.27804	GEC_HG_K18_peak_1179	MIR4425	NO	NO	NO	NO	YES	NO
chr1	25103510	25103733	224	25103677	8	3.90905	3.18183	1.74725	GEC_HG_K18_peak_1180	AL050344.1	NO	YES	NO	NO	NO	NO
chr1	25231895	25233371	1477	25232565	39	25.6466	8.05095	22.4175	GEC_HG_K18_peak_1182	SYF2	YES	YES	NO	YES	YES	NO
chr1	25231895	25233371	1477	25232565	39	25.6466	8.05095	22.4175	GEC_HG_K18_peak_1182	AL031432.4	NO	NO	NO	NO	YES	NO
chr1	25247163	25247993	831	25247759	58	50.206	13.3962	46.2019	GEC_HG_K18_peak_1184	RSRP1	NO	YES	NO	YES	NO	NO
chr1	25247163	25247993	831	25247759	58	50.206	13.3962	46.2019	GEC_HG_K18_peak_1184	AL031432.3	NO	NO	NO	NO	YES	NO
chr1	25320495	25320919	425	25320681	11	9.52246	6.27455	6.9398	GEC_HG_K18_peak_1185	RHD	NO	YES	NO	NO	NO	NO
chr1	25320495	25320919	425	25320681	11	9.52246	6.27455	6.9398	GEC_HG_K18_peak_1185	RSRP1	NO	YES	NO	NO	NO	NO
chr1	25338213	25338889	677	25338456	50	45.3857	13.8054	41.5278	GEC_HG_K18_peak_1186	AL928711.1	NO	NO	NO	NO	YES	NO
chr1	25338213	25338889	677	25338456	50	45.3857	13.8054	41.5278	GEC_HG_K18_peak_1186	RSRP1	NO	NO	NO	NO	YES	NO
chr1	25338213	25338889	677	25338456	50	45.3857	13.8054	41.5278	GEC_HG_K18_peak_1186	TMEM50A	NO	YES	NO	YES	NO	NO
chr1	25343926	25344212	287	25344067	8	5.55678	4.24822	3.21897	GEC_HG_K18_peak_1187	TMEM50A	NO	YES	NO	NO	NO	NO
chr1	25430024	25431213	1190	25430779	39	26.4375	8.37902	23.1817	GEC_HG_K18_peak_1188	RHCE	NO	NO	NO	YES	YES	NO
chr1	25430024	25431213	1190	25430779	39	26.4375	8.37902	23.1817	GEC_HG_K18_peak_1188	TMEM57	YES	NO	NO	YES	YES	NO
chr1	25543375	25544053	679	25543632	25	15.5982	6.57094	12.742	GEC_HG_K18_peak_1190	LDLRAP1	YES	YES	NO	YES	YES	NO
chr1	25544717	25545075	359	25544878	24	14.2802	6.13718	11.4793	GEC_HG_K18_peak_1191	LDLRAP1	NO	YES	NO	NO	NO	NO
chr1	25563660	25563854	195	25563746	9	5.34439	3.97249	3.02285	GEC_HG_K18_peak_1192	LDLRAP1	YES	NO	NO	NO	NO	NO
chr1	25580993	25581186	194	25581105	7	4.11849	3.42978	1.93273	GEC_HG_K18_peak_1194	AL606491.1	NO	NO	NO	NO	YES	NO
chr1	25616104	25616659	556	25616450	36	26.6778	9.21504	23.4136	GEC_HG_K18_peak_1197	MAN1C1	NO	NO	NO	NO	YES	NO
chr1	25658821	25659112	292	25659000	7	4.72602	3.82894	2.46447	GEC_HG_K18_peak_1198	MAN1C1	NO	YES	NO	NO	NO	NO
chr1	25683503	25683804	302	25683680	9	7.30865	5.2239	4.85089	GEC_HG_K18_peak_1199	MAN1C1	NO	YES	NO	NO	NO	NO
chr1	25725956	25726173	218	25726082	7	4.67194	3.79362	2.41531	GEC_HG_K18_peak_1200	MAN1C1	NO	YES	NO	NO	NO	NO
chr1	25747082	25747335	254	25747147	8	3.79226	3.10705	1.64399	GEC_HG_K18_peak_1201	MAN1C1	NO	YES	NO	NO	NO	NO
chr1	25766532	25766751	220	25766644	6	3.90041	3.38181	1.73948	GEC_HG_K18_peak_1202	MAN1C1	NO	YES	NO	NO	NO	NO
chr1	25767078	25767359	282	25767250	8	5.49691	4.20957	3.16366	GEC_HG_K18_peak_1203	MAN1C1	NO	YES	NO	NO	NO	NO
chr1	25775108	25775392	285	25775271	8	4.54016	3.58911	2.29579	GEC_HG_K18_peak_1204	MAN1C1	NO	YES	NO	NO	NO	NO
chr1	25799866	25800157	292	25800085	19	10.0908	5.00536	7.48005	GEC_HG_K18_peak_1205	SELENON	NO	NO	NO	NO	YES	NO
chr1	25800459	25800855	397	25800777	17	7.88735	4.21737	5.3943	GEC_HG_K18_peak_1206	SELENON	NO	YES	NO	NO	NO	NO
chr1	25805565	25805805	241	25805705	13	5.15574	3.33335	2.85699	GEC_HG_K18_peak_1207	SELENON	NO	YES	NO	NO	NO	NO
chr1	25810805	25811084	280	25810965	15	5.70867	3.39309	3.35987	GEC_HG_K18_peak_1208	SELENON	NO	YES	NO	NO	NO	NO
chr1	25810805	25811084	280	25810965	15	5.70867	3.39309	3.35987	GEC_HG_K18_peak_1208	AL020996.2	NO	NO	NO	NO	YES	NO
chr1	25819643	25820181	539	25819854	27	13.571	5.29368	10.8002	GEC_HG_K18_peak_1209	AL020996.2	NO	YES	NO	NO	NO	NO
chr1	25819643	25820181	539	25819854	27	13.571	5.29368	10.8002	GEC_HG_K18_peak_1209	MTFR1L	NO	YES	NO	YES	NO	NO
chr1	25819643	25820181	539	25819854	27	13.571	5.29368	10.8002	GEC_HG_K18_peak_1209	SELENON	NO	NO	NO	NO	NO	YES
chr1	25820610	25821059	450	25820800	21	9.52327	4.42802	6.94053	GEC_HG_K18_peak_1210	MTFR1L	NO	YES	NO	YES	NO	NO
chr1	25820610	25821059	450	25820800	21	9.52327	4.42802	6.94053	GEC_HG_K18_peak_1210	AL020996.1	NO	NO	NO	NO	YES	NO
chr1	25832681	25832881	201	25832821	6	3.8529	3.35032	1.69729	GEC_HG_K18_peak_1211	MTFR1L	NO	NO	YES	NO	NO	NO
chr1	25832681	25832881	201	25832821	6	3.8529	3.35032	1.69729	GEC_HG_K18_peak_1211	AUNIP	NO	YES	NO	NO	NO	NO
chr1	25832681	25832881	201	25832821	6	3.8529	3.35032	1.69729	GEC_HG_K18_peak_1211	AL020996.3	NO	NO	NO	NO	YES	NO
chr1	25858728	25859756	1029	25859229	30	17.3176	6.36407	14.3927	GEC_HG_K18_peak_1212	PAQR7	NO	NO	NO	NO	NO	YES
chr1	25858728	25859756	1029	25859229	30	17.3176	6.36407	14.3927	GEC_HG_K18_peak_1212	AL033528.2	NO	NO	NO	NO	YES	NO
chr1	25858728	25859756	1029	25859229	30	17.3176	6.36407	14.3927	GEC_HG_K18_peak_1212	AUNIP	YES	YES	NO	YES	YES	NO
chr1	25874915	25876355	1441	25875480	36	17.8369	5.6123	14.8917	GEC_HG_K18_peak_1213	Y_RNA	NO	NO	NO	NO	YES	NO
chr1	25889700	25889914	215	25889796	18	4.30714	2.53757	2.10091	GEC_HG_K18_peak_1215	STMN1	NO	YES	NO	NO	NO	NO
chr1	25889700	25889914	215	25889796	18	4.30714	2.53757	2.10091	GEC_HG_K18_peak_1215	AL033528.1	NO	NO	NO	NO	NO	YES
chr1	25890442	25890854	413	25890740	57	31.0195	6.87942	27.6092	GEC_HG_K18_peak_1216	STMN1	NO	YES	NO	NO	NO	NO
chr1	25890442	25890854	413	25890740	57	31.0195	6.87942	27.6092	GEC_HG_K18_peak_1216	AL033528.1	NO	NO	NO	NO	NO	YES
chr1	25892539	25892881	343	25892722	35	12.7552	4.09518	10.0202	GEC_HG_K18_peak_1217	STMN1	NO	YES	NO	NO	NO	NO
chr1	25895397	25895628	232	25895541	28	9.18769	3.56729	6.6231	GEC_HG_K18_peak_1218	STMN1	NO	YES	NO	NO	NO	NO
chr1	25905476	25906805	1330	25906585	44	22.7987	6.17034	19.6688	GEC_HG_K18_peak_1219	STMN1	NO	YES	NO	YES	NO	NO
chr1	25905476	25906805	1330	25906585	44	22.7987	6.17034	19.6688	GEC_HG_K18_peak_1219	MIR3917	NO	NO	NO	NO	YES	YES
chr1	25997541	25998419	879	25998032	33	22.3612	7.96615	19.2471	GEC_HG_K18_peak_1222	PAFAH2	NO	YES	NO	YES	YES	NO
chr1	26021980	26022377	398	26022150	12	5.06875	3.40257	2.7772	GEC_HG_K18_peak_1223	EXTL1	NO	NO	NO	YES	NO	NO
chr1	26035342	26036373	1032	26036204	36	18.4739	5.83617	15.504	GEC_HG_K18_peak_1224	EXTL1	NO	NO	YES	NO	NO	NO
chr1	26035342	26036373	1032	26036204	36	18.4739	5.83617	15.504	GEC_HG_K18_peak_1224	SLC30A2	NO	NO	NO	NO	NO	YES
chr1	26057279	26057525	247	26057387	9	6.00803	4.39724	3.6376	GEC_HG_K18_peak_1225	TRIM63	YES	YES	NO	NO	NO	NO
chr1	26110710	26112520	1811	26111122	29	15.9912	5.97968	13.1193	GEC_HG_K18_peak_1226	PDIK1L	NO	YES	NO	YES	YES	NO
chr1	26164327	26164744	418	26164531	17	6.23222	3.4283	3.84624	GEC_HG_K18_peak_1230	C1orf232	YES	YES	NO	NO	NO	NO
chr1	26164327	26164744	418	26164531	17	6.23222	3.4283	3.84624	GEC_HG_K18_peak_1230	FAM110D	NO	NO	NO	NO	NO	YES
chr1	26169598	26170368	771	26169957	42	25.675	7.47022	22.445	GEC_HG_K18_peak_1231	AL391650.1	NO	NO	YES	NO	NO	NO
chr1	26169598	26170368	771	26169957	42	25.675	7.47022	22.445	GEC_HG_K18_peak_1231	C1orf232	NO	NO	NO	NO	YES	NO
chr1	26169598	26170368	771	26169957	42	25.675	7.47022	22.445	GEC_HG_K18_peak_1231	ZNF593	YES	YES	NO	YES	YES	NO
chr1	26180757	26180953	197	26180795	13	5.2146	3.36452	2.91063	GEC_HG_K18_peak_1232	CNKSR1	YES	NO	YES	YES	NO	NO
chr1	26184350	26184555	206	26184516	13	4.8207	3.15784	2.55073	GEC_HG_K18_peak_1233	CNKSR1	YES	YES	YES	NO	NO	NO
chr1	26233740	26234827	1088	26234161	70	49.9399	10.357	45.9434	GEC_HG_K18_peak_1235	CEP85	NO	YES	NO	YES	YES	NO
chr1	26275785	26275995	211	26275824	16	4.64032	2.80634	2.38663	GEC_HG_K18_peak_1236	CEP85	NO	YES	NO	NO	NO	NO
chr1	26279758	26280765	1008	26279977	34	10.4916	3.5251	7.86162	GEC_HG_K18_peak_1237	SH3BGRL3	YES	YES	NO	YES	NO	NO
chr1	26279758	26280765	1008	26279977	34	10.4916	3.5251	7.86162	GEC_HG_K18_peak_1237	CEP85	NO	NO	NO	NO	NO	YES
chr1	26279758	26280765	1008	26279977	34	10.4916	3.5251	7.86162	GEC_HG_K18_peak_1237	UBXN11	NO	NO	NO	NO	NO	YES
chr1	26305965	26306806	842	26306433	58	44.6617	11.1545	40.8256	GEC_HG_K18_peak_1239	UBXN11	NO	YES	NO	YES	NO	NO
chr1	26330897	26331174	278	26331032	13	6.33815	3.97826	3.94125	GEC_HG_K18_peak_1240	CRYBG2	NO	YES	NO	NO	NO	NO
chr1	26331415	26331756	342	26331578	16	6.67731	3.7522	4.25848	GEC_HG_K18_peak_1241	CRYBG2	YES	YES	NO	NO	NO	NO
chr1	26336110	26337077	968	26336710	48	31.9386	8.62922	28.4991	GEC_HG_K18_peak_1242	CRYBG2	YES	YES	NO	NO	NO	NO
chr1	26344474	26344697	224	26344555	20	7.6714	3.74312	5.19049	GEC_HG_K18_peak_1243	CRYBG2	YES	NO	NO	NO	NO	NO
chr1	26345556	26346209	654	26345961	23	9.07783	3.99396	6.51885	GEC_HG_K18_peak_1244	CRYBG2	YES	YES	NO	NO	NO	NO
chr1	26349308	26349535	228	26349424	26	10.4506	4.19448	7.82254	GEC_HG_K18_peak_1245	CRYBG2	NO	YES	NO	NO	NO	NO
chr1	26353985	26354403	419	26354215	19	6.90809	3.52213	4.47499	GEC_HG_K18_peak_1246	CRYBG2	NO	YES	NO	YES	NO	NO
chr1	26356999	26357239	241	26357210	18	7.27545	3.79449	4.81981	GEC_HG_K18_peak_1247	CRYBG2	NO	YES	NO	NO	NO	NO
chr1	26361560	26361953	394	26361753	14	5.17402	3.23439	2.87349	GEC_HG_K18_peak_1248	ZNF683	YES	NO	YES	NO	NO	NO
chr1	26361560	26361953	394	26361753	14	5.17402	3.23439	2.87349	GEC_HG_K18_peak_1248	CRYBG2	NO	NO	NO	NO	YES	NO
chr1	26410066	26410273	208	26410202	9	4.65521	3.53537	2.40011	GEC_HG_K18_peak_1251	LIN28A	NO	NO	NO	NO	YES	NO
chr1	26417053	26417453	401	26417248	16	11.7974	6.57539	9.10564	GEC_HG_K18_peak_1252	LIN28A	NO	YES	NO	NO	NO	NO
chr1	26426161	26426373	213	26426341	7	5.27409	4.18303	2.95795	GEC_HG_K18_peak_1253	LIN28A	YES	YES	NO	NO	NO	NO
chr1	26431959	26432766	808	26432206	36	30.1309	10.9058	26.7497	GEC_HG_K18_peak_1254	DHDDS	NO	YES	NO	YES	YES	NO
chr1	26472061	26473279	1219	26472941	47	27.5525	7.2701	24.2581	GEC_HG_K18_peak_1255	HMGN2	YES	YES	NO	YES	YES	NO
chr1	26472061	26473279	1219	26472941	47	27.5525	7.2701	24.2581	GEC_HG_K18_peak_1255	DHDDS	NO	NO	NO	NO	NO	YES
chr1	26529812	26530778	967	26530276	39	17.6981	5.19382	14.7586	GEC_HG_K18_peak_1259	RPS6KA1	YES	YES	NO	YES	NO	NO
chr1	26531052	26531606	555	26531326	63	38.9835	8.27874	35.3226	GEC_HG_K18_peak_1260	RPS6KA1	NO	YES	NO	YES	NO	NO
chr1	26537803	26538142	340	26538103	14	6.54041	3.94613	4.13031	GEC_HG_K18_peak_1261	RPS6KA1	NO	YES	NO	NO	NO	NO
chr1	26542781	26542992	212	26542802	9	3.05736	2.55873	1.0446	GEC_HG_K18_peak_1262	RPS6KA1	NO	YES	NO	NO	NO	NO
chr1	26545782	26546100	319	26545904	10	4.44099	3.27988	2.20571	GEC_HG_K18_peak_1263	RPS6KA1	YES	YES	NO	YES	NO	NO
chr1	26692351	26693388	1038	26693166	47	12.9167	3.38291	10.1746	GEC_HG_K18_peak_1267	ARID1A	NO	NO	NO	YES	YES	NO
chr1	26695365	26696254	890	26695836	65	22.0644	4.22044	18.9609	GEC_HG_K18_peak_1268	ARID1A	NO	YES	NO	YES	NO	NO
chr1	26695365	26696254	890	26695836	65	22.0644	4.22044	18.9609	GEC_HG_K18_peak_1268	AL512408.1	NO	NO	NO	NO	YES	NO
chr1	26697278	26697638	361	26697548	32	4.9208	2.18778	2.64232	GEC_HG_K18_peak_1269	ARID1A	YES	YES	NO	NO	NO	NO
chr1	26697880	26698371	492	26698085	56	19.0365	4.14801	16.0449	GEC_HG_K18_peak_1270	ARID1A	NO	YES	NO	NO	NO	NO
chr1	26749298	26749558	261	26749422	7	4.72602	3.82894	2.46447	GEC_HG_K18_peak_1271	ARID1A	NO	YES	NO	NO	NO	NO
chr1	26771626	26772190	565	26771897	25	12.626	5.20256	9.89664	GEC_HG_K18_peak_1272	ARID1A	NO	YES	NO	NO	NO	NO
chr1	26772514	26773095	582	26772890	18	7.21159	3.76523	4.76	GEC_HG_K18_peak_1273	ARID1A	YES	YES	NO	NO	NO	NO
chr1	26779505	26780017	513	26779656	10	6.29152	4.42098	3.89758	GEC_HG_K18_peak_1274	ARID1A	YES	NO	YES	NO	NO	NO
chr1	26787635	26788700	1066	26787848	31	18.5496	6.70321	15.5766	GEC_HG_K18_peak_1275	PIGV	NO	YES	NO	YES	NO	NO
chr1	26794465	26794668	204	26794599	10	6.29152	4.42098	3.89758	GEC_HG_K18_peak_1276	PIGV	YES	NO	NO	NO	NO	NO
chr1	26826568	26826789	222	26826701	18	7.47174	3.88505	5.00232	GEC_HG_K18_peak_1277	ZDHHC18	NO	NO	NO	YES	YES	NO
chr1	26827258	26827647	390	26827406	18	7.11722	3.72219	4.67135	GEC_HG_K18_peak_1278	ZDHHC18	NO	YES	NO	NO	NO	NO
chr1	26848915	26849847	933	26849505	83	45.98	7.45916	42.1038	GEC_HG_K18_peak_1279	ZDHHC18	NO	YES	NO	NO	NO	NO
chr1	26853197	26853475	279	26853252	44	12.6875	3.48175	9.95548	GEC_HG_K18_peak_1280	ZDHHC18	NO	YES	NO	NO	NO	NO
chr1	26858975	26859485	511	26859206	71	19.3178	3.52366	16.3155	GEC_HG_K18_peak_1281	ZDHHC18	NO	NO	NO	NO	NO	YES
chr1	26862682	26863897	1216	26862939	133	50.2124	4.99562	46.208	GEC_HG_K18_peak_1282	SFN	YES	NO	NO	YES	YES	NO
chr1	26864812	26865654	843	26865127	89	27.091	3.9513	23.8124	GEC_HG_K18_peak_1283	SFN	NO	NO	NO	NO	NO	YES
chr1	26889846	26890710	865	26890116	39	26.0761	8.22814	22.8325	GEC_HG_K18_peak_1284	GPN2	YES	NO	NO	YES	YES	NO
chr1	26889846	26890710	865	26890116	39	26.0761	8.22814	22.8325	GEC_HG_K18_peak_1284	GPATCH3	NO	NO	YES	NO	NO	YES
chr1	26899829	26900562	734	26900317	58	43.6082	10.7589	39.8044	GEC_HG_K18_peak_1285	NUDC	NO	YES	NO	YES	YES	NO
chr1	26899829	26900562	734	26900317	58	43.6082	10.7589	39.8044	GEC_HG_K18_peak_1285	GPATCH3	YES	YES	NO	YES	NO	NO
chr1	26907474	26907991	518	26907816	29	17.1556	6.48237	14.2369	GEC_HG_K18_peak_1286	NUDC	NO	YES	NO	NO	NO	NO
chr1	26921312	26922318	1007	26921791	88	62.1175	10.6176	57.7829	GEC_HG_K18_peak_1287	NUDC	YES	YES	NO	YES	NO	NO
chr1	26922849	26923222	374	26922899	21	5.20397	2.69976	2.90093	GEC_HG_K18_peak_1288	NUDC	NO	YES	NO	NO	NO	NO
chr1	26950060	26950275	216	26950091	9	3.90788	3.07077	1.74636	GEC_HG_K18_peak_1289	KDF1	YES	YES	YES	NO	NO	NO
chr1	26951862	26952109	248	26952038	11	5.52873	3.79837	3.1929	GEC_HG_K18_peak_1290	KDF1	YES	NO	NO	NO	NO	NO
chr1	26959731	26960218	488	26959808	17	9.4614	5.03147	6.88273	GEC_HG_K18_peak_1291	KDF1	NO	YES	NO	NO	NO	NO
chr1	26993074	26993932	859	26993732	71	12.263	2.57229	9.54982	GEC_HG_K18_peak_1295	TRNP1	YES	NO	NO	YES	YES	NO
chr1	26997643	26998124	482	26997986	94	21.6768	3.18275	18.5872	GEC_HG_K18_peak_1296	TRNP1	NO	YES	NO	NO	NO	NO
chr1	26998822	26999883	1062	26999648	90	24.3032	3.57808	21.1204	GEC_HG_K18_peak_1297	TRNP1	NO	YES	NO	NO	NO	NO
chr1	27001946	27002181	236	27002021	45	5.83418	2.09934	3.47616	GEC_HG_K18_peak_1298	TRNP1	NO	NO	NO	NO	NO	YES
chr1	27010534	27011316	783	27011171	71	31.257	5.54576	27.8391	GEC_HG_K18_peak_1299	FAM46B	NO	YES	NO	NO	NO	NO
chr1	27012664	27013326	663	27013023	77	37.4512	6.28082	33.8369	GEC_HG_K18_peak_1300	FAM46B	NO	NO	NO	YES	YES	NO
chr1	27102647	27103096	450	27102836	17	5.80602	3.23644	3.44999	GEC_HG_K18_peak_1307	SLC9A1	YES	YES	NO	NO	NO	NO
chr1	27111852	27112584	733	27112235	134	93.5893	11.0612	88.4835	GEC_HG_K18_peak_1308	SLC9A1	NO	YES	NO	NO	NO	NO
chr1	27122492	27123047	556	27122679	23	12.4653	5.46137	9.74318	GEC_HG_K18_peak_1309	SLC9A1	NO	YES	NO	NO	NO	NO
chr1	27153588	27153948	361	27153765	25	7.87633	3.36324	5.38396	GEC_HG_K18_peak_1310	SLC9A1	NO	YES	NO	NO	NO	NO
chr1	27154735	27155626	892	27155097	44	22.0612	5.94058	18.9579	GEC_HG_K18_peak_1311	SLC9A1	NO	YES	NO	YES	NO	NO
chr1	27234064	27235281	1218	27234601	57	37.6343	8.87624	34.0147	GEC_HG_K18_peak_1314	AL590640.1	NO	YES	NO	NO	YES	NO
chr1	27234064	27235281	1218	27234601	57	37.6343	8.87624	34.0147	GEC_HG_K18_peak_1314	WDTC1	NO	YES	NO	YES	YES	NO
chr1	27300736	27301267	532	27300974	18	9.73712	4.99843	7.14395	GEC_HG_K18_peak_1315	WDTC1	NO	YES	NO	NO	NO	NO
chr1	27321982	27322822	841	27322498	44	31.2684	9.23817	27.8501	GEC_HG_K18_peak_1316	TMEM222	YES	YES	NO	YES	NO	NO
chr1	27341495	27343556	2062	27343192	43	21.0562	5.75682	17.9889	GEC_HG_K18_peak_1317	SYTL1	NO	YES	NO	YES	YES	NO
chr1	27349314	27350145	832	27349818	41	22.6798	6.56441	19.5541	GEC_HG_K18_peak_1318	SYTL1	YES	YES	NO	NO	NO	NO
chr1	27365391	27366273	883	27366056	65	31.7118	6.15865	28.2793	GEC_HG_K18_peak_1319	MAP3K6	NO	YES	NO	NO	NO	NO
chr1	27366645	27367062	418	27366965	47	18.3819	4.61731	15.4154	GEC_HG_K18_peak_1320	MAP3K6	NO	NO	NO	YES	YES	NO
chr1	27380349	27380914	566	27380520	15	5.13575	3.11666	2.83841	GEC_HG_K18_peak_1321	CD164L2	NO	YES	NO	NO	NO	NO
chr1	27391538	27392883	1346	27392526	42	17.8388	4.91868	14.8934	GEC_HG_K18_peak_1322	FO393419.1	NO	NO	NO	NO	NO	YES
chr1	27391538	27392883	1346	27392526	42	17.8388	4.91868	14.8934	GEC_HG_K18_peak_1322	GPR3	NO	NO	NO	YES	YES	NO
chr1	27489739	27490880	1142	27490380	70	47.1753	9.51959	43.2629	GEC_HG_K18_peak_1323	WASF2	NO	YES	NO	YES	YES	NO
chr1	27527959	27528588	630	27528172	22	9.31829	4.20906	6.74679	GEC_HG_K18_peak_1325	BX293535.1	NO	YES	NO	NO	NO	NO
chr1	27537927	27538156	230	27538142	26	4.99015	2.39552	2.70545	GEC_HG_K18_peak_1326	AHDC1	NO	YES	NO	NO	NO	NO
chr1	27538720	27538919	200	27538793	30	6.70388	2.71065	4.28343	GEC_HG_K18_peak_1327	AHDC1	NO	YES	NO	NO	NO	NO
chr1	27540273	27540770	498	27540551	46	15.5857	4.02078	12.7301	GEC_HG_K18_peak_1328	AHDC1	NO	YES	NO	NO	NO	NO
chr1	27542403	27543054	652	27542574	48	17.7376	4.38527	14.7966	GEC_HG_K18_peak_1329	AHDC1	NO	YES	NO	NO	NO	NO
chr1	27547964	27548375	412	27548283	15	4.36983	2.76095	2.14114	GEC_HG_K18_peak_1330	AHDC1	YES	NO	NO	NO	NO	NO
chr1	27549251	27549504	254	27549329	18	6.44578	3.42223	4.04199	GEC_HG_K18_peak_1331	AHDC1	YES	NO	NO	NO	NO	NO
chr1	27556897	27557136	240	27556944	22	8.6441	3.9293	6.10788	GEC_HG_K18_peak_1332	AHDC1	NO	YES	NO	NO	NO	NO
chr1	27557437	27557959	523	27557662	29	13.4247	4.95237	10.6605	GEC_HG_K18_peak_1333	AHDC1	NO	YES	NO	NO	NO	NO
chr1	27568089	27569133	1045	27568630	55	26.212	5.8404	22.9639	GEC_HG_K18_peak_1334	AHDC1	NO	YES	NO	NO	NO	NO
chr1	27575076	27576172	1097	27575375	32	11.8294	4.07395	9.13625	GEC_HG_K18_peak_1335	AHDC1	NO	YES	NO	NO	NO	NO
chr1	27601872	27602316	445	27602133	22	6.65328	3.15794	4.23608	GEC_HG_K18_peak_1336	AHDC1	NO	YES	NO	NO	NO	NO
chr1	27617035	27617331	297	27617169	12	5.22825	3.49145	2.9234	GEC_HG_K18_peak_1337	FGR	YES	YES	NO	NO	NO	NO
chr1	27634841	27635093	253	27634928	10	4.36231	3.233	2.13447	GEC_HG_K18_peak_1338	FGR	NO	YES	NO	NO	NO	NO
chr1	27659375	27660078	704	27659838	31	14.7944	5.19905	11.9714	GEC_HG_K18_peak_1341	AL445490.2	NO	NO	NO	NO	NO	YES
chr1	27663020	27663278	259	27663111	23	9.51331	4.16942	6.93198	GEC_HG_K18_peak_1342	AL445490.2	NO	NO	NO	NO	YES	NO
chr1	27672088	27672490	403	27672251	25	16.762	7.15102	13.8593	GEC_HG_K18_peak_1343	AL445490.1	NO	YES	NO	NO	NO	NO
chr1	27672088	27672490	403	27672251	25	16.762	7.15102	13.8593	GEC_HG_K18_peak_1343	IFI6	NO	NO	NO	YES	YES	NO
chr1	27686568	27687057	490	27686646	7	4.22919	3.50281	2.03127	GEC_HG_K18_peak_1344	AL445490.1	NO	YES	NO	NO	NO	NO
chr1	27686568	27687057	490	27686646	7	4.22919	3.50281	2.03127	GEC_HG_K18_peak_1344	CHMP1AP1	NO	NO	NO	NO	NO	YES
chr1	27725576	27726442	867	27725823	73	58.4714	12.5173	54.233	GEC_HG_K18_peak_1345	FAM76A	YES	YES	NO	YES	YES	NO
chr1	27772909	27773915	1007	27773197	61	49.9559	12.4303	45.9588	GEC_HG_K18_peak_1346	STX12	YES	YES	NO	YES	YES	NO
chr1	27772909	27773915	1007	27773197	61	49.9559	12.4303	45.9588	GEC_HG_K18_peak_1346	AL020997.2	NO	NO	NO	NO	YES	NO
chr1	27830456	27831220	765	27830918	22	15.3783	7.14816	12.5312	GEC_HG_K18_peak_1347	PPP1R8	YES	NO	NO	YES	YES	NO
chr1	27872508	27873595	1088	27873351	42	14.1563	3.94443	11.3606	GEC_HG_K18_peak_1351	THEMIS2	YES	YES	NO	YES	NO	NO
chr1	27875060	27875590	531	27875429	53	23.4406	5.34448	20.2879	GEC_HG_K18_peak_1352	THEMIS2	NO	YES	NO	NO	NO	NO
chr1	27914354	27914970	617	27914750	30	22.5348	8.809	19.4142	GEC_HG_K18_peak_1353	RPA2	YES	NO	NO	YES	YES	NO
chr1	27934809	27935362	554	27934998	29	22.0126	8.81727	18.9111	GEC_HG_K18_peak_1354	SMPDL3B	YES	YES	NO	YES	YES	NO
chr1	27959458	27960323	866	27960111	48	27.6009	7.12756	24.3048	GEC_HG_K18_peak_1355	AL512288.1	NO	YES	NO	NO	NO	NO
chr1	27959458	27960323	866	27960111	48	27.6009	7.12756	24.3048	GEC_HG_K18_peak_1355	XKR8	YES	NO	NO	YES	NO	NO
chr1	27959458	27960323	866	27960111	48	27.6009	7.12756	24.3048	GEC_HG_K18_peak_1355	SMPDL3B	NO	NO	NO	NO	NO	YES
chr1	27960950	27961205	256	27961070	14	3.03351	2.22279	1.02531	GEC_HG_K18_peak_1356	AL512288.1	NO	NO	NO	NO	YES	NO
chr1	27960950	27961205	256	27961070	14	3.03351	2.22279	1.02531	GEC_HG_K18_peak_1356	SMPDL3B	NO	NO	NO	NO	NO	YES
chr1	27960950	27961205	256	27961070	14	3.03351	2.22279	1.02531	GEC_HG_K18_peak_1356	XKR8	NO	YES	NO	NO	NO	NO
chr1	28062733	28062980	248	28062910	9	6.09725	4.45439	3.72061	GEC_HG_K18_peak_1357	EYA3	NO	YES	NO	NO	NO	NO
chr1	28065604	28066129	526	28066045	9	5.83633	4.28722	3.47802	GEC_HG_K18_peak_1358	EYA3	NO	YES	NO	NO	NO	NO
chr1	28078590	28078911	322	28078826	7	5.27409	4.18303	2.95795	GEC_HG_K18_peak_1359	EYA3	NO	YES	NO	NO	NO	NO
chr1	28087823	28088029	207	28087862	15	5.13575	3.11666	2.83841	GEC_HG_K18_peak_1360	EYA3	NO	YES	NO	NO	NO	NO
chr1	28088250	28088842	593	28088566	63	51.1807	12.3729	47.1481	GEC_HG_K18_peak_1361	EYA3	NO	YES	NO	YES	YES	NO
chr1	28144744	28144944	201	28144841	8	4.54016	3.58911	2.29579	GEC_HG_K18_peak_1364	RNU6-176P	NO	NO	NO	NO	YES	NO
chr1	28171804	28172098	295	28171966	8	3.8251	3.12805	1.6731	GEC_HG_K18_peak_1365	PTAFR	NO	YES	NO	NO	NO	NO
chr1	28174027	28174232	206	28174134	9	4.20738	3.25551	2.01191	GEC_HG_K18_peak_1366	PTAFR	NO	YES	NO	NO	NO	NO
chr1	28193871	28194346	476	28194080	11	5.73045	3.91902	3.37993	GEC_HG_K18_peak_1367	PTAFR	NO	NO	NO	YES	YES	NO
chr1	28232224	28233076	853	28232837	41	19.2188	5.43292	16.2203	GEC_HG_K18_peak_1368	DNAJC8	YES	YES	NO	YES	NO	NO
chr1	28235708	28236869	1162	28236070	48	24.6494	6.21333	21.4544	GEC_HG_K18_peak_1369	ATPIF1	YES	YES	YES	YES	YES	NO
chr1	28247172	28247492	321	28247347	77	51.9094	9.6875	47.856	GEC_HG_K18_peak_1370	ATPIF1	NO	NO	NO	NO	NO	YES
chr1	28248382	28249108	727	28248606	35	13.6596	4.36568	10.885	GEC_HG_K18_peak_1371	AL353622.2	NO	NO	NO	NO	NO	YES
chr1	28248382	28249108	727	28248606	35	13.6596	4.36568	10.885	GEC_HG_K18_peak_1371	ATPIF1	NO	NO	NO	NO	NO	YES
chr1	28258691	28260336	1646	28259237	101	55.9332	7.63903	51.7657	GEC_HG_K18_peak_1372	SESN2	YES	YES	NO	YES	YES	NO
chr1	28326925	28327672	748	28327228	26	11.7164	4.68269	9.02856	GEC_HG_K18_peak_1375	MED18	NO	NO	NO	NO	YES	NO
chr1	28328686	28329168	483	28328972	25	10.9981	4.52452	8.34316	GEC_HG_K18_peak_1376	MED18	NO	NO	NO	YES	YES	NO
chr1	28329497	28329717	221	28329631	25	11.0172	4.53219	8.36146	GEC_HG_K18_peak_1377	MED18	NO	YES	NO	NO	NO	NO
chr1	28368301	28368557	257	28368404	21	8.0094	3.77729	5.50908	GEC_HG_K18_peak_1380	PHACTR4	NO	NO	NO	NO	YES	NO
chr1	28369445	28370296	852	28369687	62	46.0485	10.7272	42.1703	GEC_HG_K18_peak_1381	PHACTR4	NO	YES	NO	YES	NO	NO
chr1	28392209	28392486	278	28392434	9	6.03751	4.41613	3.66496	GEC_HG_K18_peak_1382	PHACTR4	NO	YES	NO	NO	NO	NO
chr1	28417298	28418363	1066	28417569	46	31.9395	9.05228	28.4999	GEC_HG_K18_peak_1383	PHACTR4	NO	YES	NO	NO	NO	NO
chr1	28437825	28438400	576	28438119	50	42.7619	12.5799	38.9837	GEC_HG_K18_peak_1384	PHACTR4	YES	YES	NO	YES	NO	NO
chr1	28505628	28506547	920	28505805	45	26.4448	7.22254	23.1887	GEC_HG_K18_peak_1385	RCC1	NO	YES	NO	YES	YES	NO
chr1	28505628	28506547	920	28505805	45	26.4448	7.22254	23.1887	GEC_HG_K18_peak_1385	SNHG3	NO	YES	NO	NO	YES	NO
chr1	28505628	28506547	920	28505805	45	26.4448	7.22254	23.1887	GEC_HG_K18_peak_1385	SNORA73A	NO	NO	NO	NO	YES	NO
chr1	28510855	28511145	291	28510993	22	6.83988	3.22689	4.41104	GEC_HG_K18_peak_1386	RCC1	NO	YES	NO	NO	NO	NO
chr1	28510855	28511145	291	28510993	22	6.83988	3.22689	4.41104	GEC_HG_K18_peak_1386	SNHG3	NO	NO	NO	NO	NO	YES
chr1	28517933	28519263	1331	28518397	49	24.4586	6.03497	21.2704	GEC_HG_K18_peak_1387	RCC1	YES	YES	NO	YES	NO	NO
chr1	28536491	28536823	333	28536659	11	6.36078	4.30161	3.96228	GEC_HG_K18_peak_1388	RCC1	YES	YES	NO	NO	NO	NO
chr1	28552670	28553823	1154	28553015	61	45.7953	10.8628	41.9246	GEC_HG_K18_peak_1389	TRNAU1AP	YES	YES	NO	YES	YES	NO
chr1	28581396	28581599	204	28581581	13	3.65237	2.57119	1.52042	GEC_HG_K18_peak_1390	SNHG12	NO	YES	NO	NO	NO	NO
chr1	28581396	28581599	204	28581581	13	3.65237	2.57119	1.52042	GEC_HG_K18_peak_1390	SNORA16A	NO	NO	NO	NO	YES	NO
chr1	28581396	28581599	204	28581581	13	3.65237	2.57119	1.52042	GEC_HG_K18_peak_1390	SNORA61	NO	NO	NO	NO	YES	NO
chr1	28581396	28581599	204	28581581	13	3.65237	2.57119	1.52042	GEC_HG_K18_peak_1390	SNORA44	NO	NO	NO	NO	YES	NO
chr1	28581796	28582274	479	28582011	43	27.7662	8.06647	24.4642	GEC_HG_K18_peak_1391	SNHG12	NO	YES	NO	NO	NO	NO
chr1	28581796	28582274	479	28582011	43	27.7662	8.06647	24.4642	GEC_HG_K18_peak_1391	SNORA16A	NO	NO	NO	NO	YES	NO
chr1	28581796	28582274	479	28582011	43	27.7662	8.06647	24.4642	GEC_HG_K18_peak_1391	SNORA61	NO	NO	NO	NO	YES	NO
chr1	28581796	28582274	479	28582011	43	27.7662	8.06647	24.4642	GEC_HG_K18_peak_1391	SNORA44	NO	NO	NO	NO	YES	NO
chr1	28582499	28583042	544	28582949	18	6.52849	3.45858	4.11925	GEC_HG_K18_peak_1392	SNORA16A	NO	NO	NO	NO	YES	NO
chr1	28591950	28593037	1088	28592180	29	13.4457	4.96033	10.6806	GEC_HG_K18_peak_1393	RAB42	YES	YES	NO	YES	YES	NO
chr1	28591950	28593037	1088	28592180	29	13.4457	4.96033	10.6806	GEC_HG_K18_peak_1393	TAF12	NO	YES	NO	NO	NO	NO
chr1	28594870	28595068	199	28594874	14	3.0192	2.2164	1.01261	GEC_HG_K18_peak_1394	TAF12	NO	YES	NO	NO	NO	NO
chr1	28594870	28595068	199	28594874	14	3.0192	2.2164	1.01261	GEC_HG_K18_peak_1394	RAB42	NO	NO	YES	NO	NO	NO
chr1	28642499	28643570	1072	28643213	36	19.2272	6.10792	16.2284	GEC_HG_K18_peak_1396	LINC01715	NO	NO	NO	NO	YES	NO
chr1	28642499	28643570	1072	28643213	36	19.2272	6.10792	16.2284	GEC_HG_K18_peak_1396	TAF12	NO	NO	NO	YES	YES	NO
chr1	28648069	28648640	572	28648377	47	26.8312	7.03184	23.5615	GEC_HG_K18_peak_1397	LINC01715	NO	YES	NO	NO	NO	NO
chr1	28648069	28648640	572	28648377	47	26.8312	7.03184	23.5615	GEC_HG_K18_peak_1397	RNU11	NO	NO	NO	NO	YES	NO
chr1	28648069	28648640	572	28648377	47	26.8312	7.03184	23.5615	GEC_HG_K18_peak_1397	AL360012.1	NO	NO	NO	NO	YES	NO
chr1	28648976	28649307	332	28649129	40	21.5104	6.31216	18.427	GEC_HG_K18_peak_1398	LINC01715	NO	NO	NO	NO	NO	YES
chr1	28648976	28649307	332	28649129	40	21.5104	6.31216	18.427	GEC_HG_K18_peak_1398	RNU11	NO	NO	NO	NO	NO	YES
chr1	28648976	28649307	332	28649129	40	21.5104	6.31216	18.427	GEC_HG_K18_peak_1398	AL360012.1	NO	NO	NO	NO	NO	YES
chr1	28668458	28668847	390	28668651	19	10.213	5.06703	7.59618	GEC_HG_K18_peak_1399	GMEB1	NO	NO	NO	YES	YES	NO
chr1	28669130	28669840	711	28669509	25	15.6313	6.58713	12.7737	GEC_HG_K18_peak_1400	GMEB1	NO	YES	NO	NO	NO	NO
chr1	28736471	28737994	1524	28736802	31	17.9027	6.42818	14.9548	GEC_HG_K18_peak_1401	YTHDF2	YES	YES	NO	YES	NO	NO
chr1	28818115	28818598	484	28818314	13	6.66351	4.16232	4.24562	GEC_HG_K18_peak_1403	OPRD1	NO	YES	NO	NO	NO	NO
chr1	28839871	28840128	258	28839969	12	7.39058	4.75965	4.92567	GEC_HG_K18_peak_1404	OPRD1	NO	YES	NO	NO	NO	NO
chr1	28856558	28856852	295	28856708	20	9.09567	4.37226	6.53565	GEC_HG_K18_peak_1405	OPRD1	NO	YES	NO	NO	NO	NO
chr1	28872317	28872562	246	28872439	14	8.59951	5.10978	6.06554	GEC_HG_K18_peak_1406	OPRD1	NO	NO	NO	NO	NO	YES
chr1	28872317	28872562	246	28872439	14	8.59951	5.10978	6.06554	GEC_HG_K18_peak_1406	AL009181.1	NO	YES	NO	NO	NO	NO
chr1	28882117	28882581	465	28882331	29	8.34878	3.23376	5.82971	GEC_HG_K18_peak_1407	Y_RNA	NO	NO	NO	NO	YES	NO
chr1	28884919	28885278	360	28885187	42	14.5181	4.03442	11.7066	GEC_HG_K18_peak_1408	EPB41	NO	NO	NO	NO	YES	NO
chr1	28886791	28887338	548	28887079	53	22.3679	5.08504	19.2535	GEC_HG_K18_peak_1409	EPB41	NO	YES	NO	YES	YES	NO
chr1	28887826	28888293	468	28887986	25	6.301	2.84131	3.90655	GEC_HG_K18_peak_1410	EPB41	NO	YES	NO	NO	NO	NO
chr1	28896962	28897297	336	28897097	10	6.69629	4.67694	4.27622	GEC_HG_K18_peak_1411	EPB41	NO	YES	NO	NO	NO	NO
chr1	28914044	28914806	763	28914385	35	24.8667	8.63145	21.6646	GEC_HG_K18_peak_1412	EPB41	NO	YES	NO	YES	NO	NO
chr1	28972033	28972889	857	28972689	30	21.267	8.17626	18.192	GEC_HG_K18_peak_1413	EPB41	NO	YES	NO	NO	NO	NO
chr1	29122398	29123474	1077	29122858	56	21.4786	4.65177	18.3963	GEC_HG_K18_peak_1414	TMEM200B	NO	YES	NO	YES	NO	NO
chr1	29123688	29124659	972	29124453	60	23.5176	4.79917	20.3623	GEC_HG_K18_peak_1415	TMEM200B	NO	NO	NO	YES	YES	NO
chr1	29181176	29182181	1006	29181992	43	28.5765	8.38028	25.2471	GEC_HG_K18_peak_1417	SRSF4	YES	YES	NO	YES	NO	NO
chr1	29202693	29203123	431	29202912	15	7.9717	4.57185	5.47366	GEC_HG_K18_peak_1418	MECR	NO	YES	NO	NO	NO	NO
chr1	29230686	29231252	567	29230923	28	19.7183	7.91264	16.701	GEC_HG_K18_peak_1419	MECR	YES	NO	NO	YES	YES	NO
chr1	29236176	29236744	569	29236375	30	14.7763	5.33145	11.9543	GEC_HG_K18_peak_1420	PTPRU	YES	NO	NO	YES	YES	NO
chr1	29237206	29237450	245	29237310	17	5.46304	3.08536	3.13254	GEC_HG_K18_peak_1421	PTPRU	NO	YES	NO	NO	NO	NO
chr1	29245561	29246122	562	29245959	13	5.35041	3.43682	3.02853	GEC_HG_K18_peak_1422	PTPRU	NO	YES	NO	NO	NO	NO
chr1	29325421	29326139	719	29325914	12	5.80863	3.82082	3.45218	GEC_HG_K18_peak_1423	PTPRU	YES	YES	YES	NO	NO	NO
chr1	29340874	29341082	209	29341033	9	5.69964	4.19966	3.35136	GEC_HG_K18_peak_1424	LINC01756	NO	YES	NO	NO	NO	NO
chr1	29708961	29710144	1184	29709588	113	58.5122	7.0828	54.2725	GEC_HG_K18_peak_1450	AC092265.1	NO	YES	NO	NO	YES	NO
chr1	29766985	29767565	581	29767086	7	5.27409	4.18303	2.95795	GEC_HG_K18_peak_1452	AL645944.2	NO	YES	NO	NO	NO	NO
chr1	30718042	30719426	1385	30718482	187	123.017	10.3873	117.276	GEC_HG_K18_peak_1475	MATN1	YES	YES	NO	NO	NO	NO
chr1	30718042	30719426	1385	30718482	187	123.017	10.3873	117.276	GEC_HG_K18_peak_1475	MATN1-AS1	NO	NO	NO	NO	YES	NO
chr1	30741340	30741908	569	30741523	14	5.45409	3.376	3.12411	GEC_HG_K18_peak_1477	LAPTM5	YES	YES	NO	NO	NO	NO
chr1	30751126	30751343	218	30751303	12	5.1001	3.41998	2.80589	GEC_HG_K18_peak_1478	LAPTM5	NO	YES	NO	NO	NO	NO
chr1	30756634	30757178	545	30756793	22	12.6117	5.71443	9.88294	GEC_HG_K18_peak_1479	LAPTM5	NO	YES	NO	NO	NO	NO
chr1	30757799	30758027	229	30757866	13	5.44366	3.48677	3.11438	GEC_HG_K18_peak_1480	LAPTM5	NO	NO	NO	YES	YES	NO
chr1	30816433	30816859	427	30816737	18	9.0609	4.65315	6.50281	GEC_HG_K18_peak_1486	AL137027.1	NO	NO	NO	NO	YES	NO
chr1	30823884	30824709	826	30824475	73	53.8762	10.9975	49.7667	GEC_HG_K18_peak_1487	LINC01778	NO	YES	NO	NO	YES	NO
chr1	30870579	30870894	316	30870746	11	4.34104	3.10917	2.11533	GEC_HG_K18_peak_1489	SDC3	NO	NO	YES	NO	NO	NO
chr1	30885794	30886010	217	30885824	9	3.62396	2.89767	1.49598	GEC_HG_K18_peak_1490	SDC3	NO	YES	NO	NO	NO	NO
chr1	30891102	30891303	202	30891233	11	5.79318	3.95673	3.43799	GEC_HG_K18_peak_1491	SDC3	NO	YES	NO	NO	NO	NO
chr1	30906036	30906429	394	30906280	13	3.93925	2.71166	1.77408	GEC_HG_K18_peak_1492	SDC3	NO	YES	NO	NO	NO	NO
chr1	30907555	30908023	469	30907718	19	6.87999	3.51011	4.44854	GEC_HG_K18_peak_1493	SDC3	NO	YES	NO	NO	NO	NO
chr1	30929024	30929665	642	30929381	14	9.65094	5.73707	7.06188	GEC_HG_K18_peak_1495	PUM1	NO	NO	NO	NO	NO	YES
chr1	31065227	31066119	893	31065838	57	44.5532	11.3625	40.7206	GEC_HG_K18_peak_1496	PUM1	YES	YES	NO	YES	NO	NO
chr1	31181580	31182532	953	31181781	44	28.9265	8.30907	25.5853	GEC_HG_K18_peak_1501	NKAIN1	YES	YES	YES	NO	NO	NO
chr1	31238566	31238879	314	31238646	9	4.44981	3.40652	2.21378	GEC_HG_K18_peak_1502	NKAIN1	NO	YES	NO	NO	NO	NO
chr1	31296532	31297605	1074	31297038	67	48.3291	10.4377	44.3819	GEC_HG_K18_peak_1503	SNRNP40	YES	NO	NO	YES	YES	NO
chr1	31296532	31297605	1074	31297038	67	48.3291	10.4377	44.3819	GEC_HG_K18_peak_1503	ZCCHC17	YES	YES	NO	YES	YES	NO
chr1	31306393	31306751	359	31306474	29	25.0066	10.4268	21.7998	GEC_HG_K18_peak_1504	ZCCHC17	NO	YES	NO	NO	NO	NO
chr1	31413501	31414046	546	31413750	35	19.2792	6.286	16.2784	GEC_HG_K18_peak_1507	SERINC2	YES	YES	NO	YES	NO	NO
chr1	31422594	31422930	337	31422814	36	17.5077	5.49873	14.5757	GEC_HG_K18_peak_1508	SERINC2	NO	YES	NO	NO	NO	NO
chr1	31423515	31423742	228	31423659	18	4.9763	2.80341	2.6931	GEC_HG_K18_peak_1509	SERINC2	YES	YES	NO	NO	NO	NO
chr1	31429084	31429295	212	31429220	14	4.609	2.95546	2.35815	GEC_HG_K18_peak_1510	SERINC2	NO	YES	NO	NO	NO	NO
chr1	31433096	31433445	350	31433257	16	7.67339	4.25455	5.1924	GEC_HG_K18_peak_1511	SERINC2	YES	YES	NO	NO	NO	NO
chr1	31541099	31541429	331	31541221	5	3.35709	3.08728	1.29844	GEC_HG_K18_peak_1514	LINC01226	NO	YES	NO	NO	NO	NO
chr1	31548983	31549788	806	31549190	45	36.3217	11.1592	32.7428	GEC_HG_K18_peak_1515	LINC01226	NO	YES	NO	NO	NO	NO
chr1	31564062	31564295	234	31564187	8	5.00518	3.89095	2.7192	GEC_HG_K18_peak_1516	LINC01226	NO	YES	NO	NO	NO	NO
chr1	31575186	31576740	1555	31576145	49	19.6106	4.75629	16.5975	GEC_HG_K18_peak_1517	LINC01226	NO	YES	NO	NO	NO	NO
chr1	31575186	31576740	1555	31576145	49	19.6106	4.75629	16.5975	GEC_HG_K18_peak_1517	AC114488.1	NO	NO	NO	NO	YES	NO
chr1	31575186	31576740	1555	31576145	49	19.6106	4.75629	16.5975	GEC_HG_K18_peak_1517	TINAGL1	NO	YES	NO	YES	YES	NO
chr1	31577102	31577508	407	31577136	23	4.36479	2.32169	2.13681	GEC_HG_K18_peak_1518	TINAGL1	YES	NO	NO	YES	NO	NO
chr1	31577102	31577508	407	31577136	23	4.36479	2.32169	2.13681	GEC_HG_K18_peak_1518	AC114488.1	NO	NO	NO	NO	YES	NO
chr1	31619523	31619776	254	31619596	13	4.21995	2.85132	2.02303	GEC_HG_K18_peak_1521	HCRTR1	YES	YES	NO	NO	NO	NO
chr1	31625377	31625700	324	31625696	11	4.29961	3.08584	2.09387	GEC_HG_K18_peak_1522	HCRTR1	NO	YES	NO	NO	NO	NO
chr1	31644503	31645325	823	31644719	81	59.3152	11.0812	55.0546	GEC_HG_K18_peak_1523	PEF1	YES	YES	NO	YES	YES	NO
chr1	31644503	31645325	823	31644719	81	59.3152	11.0812	55.0546	GEC_HG_K18_peak_1523	AC114488.3	NO	YES	NO	NO	YES	NO
chr1	31644503	31645325	823	31644719	81	59.3152	11.0812	55.0546	GEC_HG_K18_peak_1523	AC114488.2	NO	YES	NO	NO	NO	NO
chr1	31666256	31666541	286	31666340	16	3.63736	2.3786	1.50738	GEC_HG_K18_peak_1524	COL16A1	NO	YES	NO	NO	NO	NO
chr1	31674955	31675204	250	31675007	17	6.19058	3.40935	3.80765	GEC_HG_K18_peak_1525	COL16A1	YES	YES	NO	NO	NO	NO
chr1	31681589	31681806	218	31681684	21	7.49777	3.56871	5.02671	GEC_HG_K18_peak_1526	COL16A1	NO	YES	NO	NO	NO	NO
chr1	31689422	31690469	1048	31689933	77	33.8315	5.58919	30.3309	GEC_HG_K18_peak_1527	COL16A1	YES	YES	NO	NO	NO	NO
chr1	31692517	31692813	297	31692650	29	3.76911	1.97488	1.62374	GEC_HG_K18_peak_1528	COL16A1	YES	YES	NO	NO	NO	NO
chr1	31700951	31701505	555	31701049	33	9.47272	3.30773	6.89343	GEC_HG_K18_peak_1529	COL16A1	NO	YES	NO	NO	NO	NO
chr1	31733758	31733998	241	31733795	18	5.12821	2.86509	2.8318	GEC_HG_K18_peak_1531	ADGRB2	NO	YES	NO	NO	NO	NO
chr1	31745547	31745844	298	31745677	21	8.22698	3.86772	5.71458	GEC_HG_K18_peak_1532	ADGRB2	NO	YES	NO	NO	NO	NO
chr1	31760349	31761412	1064	31760682	60	18.1155	3.76942	15.1592	GEC_HG_K18_peak_1533	ADGRB2	NO	YES	NO	YES	NO	NO
chr1	31760349	31761412	1064	31760682	60	18.1155	3.76942	15.1592	GEC_HG_K18_peak_1533	MIR4254	NO	NO	NO	NO	YES	NO
chr1	31762444	31763126	683	31762735	54	15.0767	3.48882	12.2421	GEC_HG_K18_peak_1534	ADGRB2	NO	YES	NO	NO	NO	NO
chr1	31788373	31789569	1197	31788559	31	9.48194	3.43853	6.9022	GEC_HG_K18_peak_1537	SPOCD1	NO	NO	NO	NO	NO	YES
chr1	31788373	31789569	1197	31788559	31	9.48194	3.43853	6.9022	GEC_HG_K18_peak_1537	AL354919.2	NO	NO	NO	NO	YES	NO
chr1	31798343	31799325	983	31798951	35	16.718	5.35786	13.8169	GEC_HG_K18_peak_1538	SPOCD1	YES	YES	NO	YES	NO	NO
chr1	31810676	31811107	432	31810820	12	4.38903	3.03206	2.15893	GEC_HG_K18_peak_1539	SPOCD1	NO	YES	NO	NO	NO	NO
chr1	31814100	31814334	235	31814180	13	4.65116	3.07028	2.39637	GEC_HG_K18_peak_1540	SPOCD1	YES	NO	NO	NO	NO	NO
chr1	31815189	31815535	347	31815299	17	7.88735	4.21737	5.3943	GEC_HG_K18_peak_1541	SPOCD1	YES	YES	NO	YES	NO	NO
chr1	31899960	31900166	207	31900102	6	4.12716	3.53114	1.94009	GEC_HG_K18_peak_1545	AL136115.2	NO	YES	NO	NO	NO	NO
chr1	31922697	31923003	307	31922886	8	5.97675	4.51787	3.60854	GEC_HG_K18_peak_1546	PTP4A2	NO	YES	NO	NO	NO	NO
chr1	31922697	31923003	307	31922886	8	5.97675	4.51787	3.60854	GEC_HG_K18_peak_1546	AL136115.2	NO	NO	NO	NO	YES	NO
chr1	31932623	31932865	243	31932691	16	6.3755	3.60515	3.97625	GEC_HG_K18_peak_1547	PTP4A2	NO	YES	NO	NO	NO	NO
chr1	31932623	31932865	243	31932691	16	6.3755	3.60515	3.97625	GEC_HG_K18_peak_1547	AL136115.1	NO	NO	NO	NO	YES	NO
chr1	31937484	31938003	520	31937737	45	17.0033	4.43322	14.0906	GEC_HG_K18_peak_1548	PTP4A2	NO	YES	NO	YES	NO	NO
chr1	31938243	31938850	608	31938612	73	39.7794	7.17203	36.0938	GEC_HG_K18_peak_1549	PTP4A2	NO	YES	NO	NO	NO	NO
chr1	31977795	31978052	258	31977910	10	6.91629	4.81636	4.48257	GEC_HG_K18_peak_1553	AL136115.3	NO	YES	NO	NO	NO	NO
chr1	32013319	32014067	749	32013761	53	31.0021	7.43415	27.5922	GEC_HG_K18_peak_1555	KHDRBS1	NO	NO	NO	YES	YES	NO
chr1	32014266	32015026	761	32014751	36	16.3611	5.11431	13.474	GEC_HG_K18_peak_1556	KHDRBS1	YES	YES	NO	NO	NO	NO
chr1	32072529	32073612	1084	32073102	65	45.1973	9.82274	41.3454	GEC_HG_K18_peak_1557	AL445248.1	NO	YES	NO	NO	NO	NO
chr1	32072529	32073612	1084	32073102	65	45.1973	9.82274	41.3454	GEC_HG_K18_peak_1557	TMEM39B	YES	YES	NO	YES	NO	NO
chr1	32108003	32108769	767	32108484	40	24.5678	7.42382	21.3757	GEC_HG_K18_peak_1558	KPNA6	YES	YES	NO	YES	NO	NO
chr1	32109222	32109435	214	32109288	17	6.06781	3.35374	3.69308	GEC_HG_K18_peak_1559	KPNA6	NO	YES	NO	NO	NO	NO
chr1	32121590	32121845	256	32121600	5	3.33392	3.07191	1.27832	GEC_HG_K18_peak_1560	KPNA6	NO	YES	NO	NO	NO	NO
chr1	32133327	32133829	503	32133617	27	20.8769	8.78174	17.8165	GEC_HG_K18_peak_1561	KPNA6	NO	YES	NO	NO	NO	NO
chr1	32139037	32139570	534	32139385	11	6.26413	4.24245	3.8761	GEC_HG_K18_peak_1562	KPNA6	NO	YES	NO	NO	NO	NO
chr1	32162225	32162497	273	32162294	5	3.24389	3.01191	1.20221	GEC_HG_K18_peak_1563	KPNA6	YES	YES	YES	NO	NO	NO
chr1	32179620	32180694	1075	32179910	68	53.8825	12.1099	49.7727	GEC_HG_K18_peak_1564	TXLNA	YES	YES	NO	YES	NO	NO
chr1	32199760	32200109	350	32199993	14	4.11912	2.72083	1.9333	GEC_HG_K18_peak_1565	CCDC28B	NO	NO	NO	NO	YES	NO
chr1	32199760	32200109	350	32199993	14	4.11912	2.72083	1.9333	GEC_HG_K18_peak_1565	TXLNA	NO	NO	NO	NO	NO	YES
chr1	32200474	32200753	280	32200553	18	5.54971	3.03891	3.21255	GEC_HG_K18_peak_1566	CCDC28B	NO	NO	NO	YES	NO	NO
chr1	32205266	32206213	948	32205555	54	31.0145	7.28878	27.6043	GEC_HG_K18_peak_1567	IQCC	YES	YES	NO	YES	YES	NO
chr1	32205266	32206213	948	32205555	54	31.0145	7.28878	27.6043	GEC_HG_K18_peak_1567	AL049795.1	NO	YES	NO	NO	NO	NO
chr1	32205266	32206213	948	32205555	54	31.0145	7.28878	27.6043	GEC_HG_K18_peak_1567	CCDC28B	NO	NO	YES	NO	NO	YES
chr1	32215571	32216039	469	32215804	25	11.3898	4.68305	8.71683	GEC_HG_K18_peak_1568	DCDC2B	YES	YES	YES	NO	NO	NO
chr1	32215571	32216039	469	32215804	25	11.3898	4.68305	8.71683	GEC_HG_K18_peak_1568	TMEM234	NO	NO	YES	NO	NO	NO
chr1	32220825	32221171	347	32221067	20	4.95977	2.66944	2.67763	GEC_HG_K18_peak_1569	TMEM234	YES	YES	NO	NO	NO	NO
chr1	32220825	32221171	347	32221067	20	4.95977	2.66944	2.67763	GEC_HG_K18_peak_1569	EIF3I	NO	NO	NO	NO	YES	NO
chr1	32221976	32222844	869	32222482	44	22.0364	5.93296	18.934	GEC_HG_K18_peak_1570	TMEM234	YES	NO	NO	YES	YES	NO
chr1	32221976	32222844	869	32222482	44	22.0364	5.93296	18.934	GEC_HG_K18_peak_1570	EIF3I	YES	YES	NO	YES	NO	NO
chr1	32236063	32236550	488	32236364	43	18.5557	5.02189	15.5826	GEC_HG_K18_peak_1571	MTMR9LP	NO	YES	NO	NO	NO	NO
chr1	32240209	32240769	561	32240566	41	15.1985	4.28468	12.359	GEC_HG_K18_peak_1572	MTMR9LP	NO	YES	NO	NO	NO	NO
chr1	32240974	32241727	754	32241373	42	18.3723	5.07101	15.4061	GEC_HG_K18_peak_1573	MTMR9LP	NO	YES	NO	NO	NO	NO
chr1	32248268	32248484	217	32248334	16	7.38153	4.10468	4.91721	GEC_HG_K18_peak_1574	FAM167B	YES	YES	NO	NO	NO	NO
chr1	32253840	32254050	211	32253972	11	5.43188	3.74078	3.10362	GEC_HG_K18_peak_1575	LCK	NO	YES	NO	NO	NO	NO
chr1	32285524	32286083	560	32285671	11	5.31899	3.67395	2.99955	GEC_HG_K18_peak_1576	LCK	YES	NO	YES	NO	NO	NO
chr1	32285524	32286083	560	32285671	11	5.31899	3.67395	2.99955	GEC_HG_K18_peak_1576	Y_RNA	NO	NO	NO	NO	NO	YES
chr1	32291762	32292631	870	32291963	48	31.2312	8.37112	27.8142	GEC_HG_K18_peak_1577	HDAC1	YES	YES	NO	YES	YES	NO
chr1	32292920	32293131	212	32293015	14	3.99929	2.66442	1.82662	GEC_HG_K18_peak_1578	HDAC1	NO	YES	NO	NO	NO	NO
chr1	32308601	32309025	425	32308908	10	7.04794	4.89983	4.60646	GEC_HG_K18_peak_1579	HDAC1	NO	YES	NO	NO	NO	NO
chr1	32335939	32336481	543	32336213	29	10.9815	4.07551	8.32747	GEC_HG_K18_peak_1580	MARCKSL1	YES	NO	NO	YES	NO	NO
chr1	32351152	32352329	1178	32351370	97	69.0288	10.9185	64.5088	GEC_HG_K18_peak_1581	TSSK3	NO	YES	NO	NO	YES	NO
chr1	32351152	32352329	1178	32351370	97	69.0288	10.9185	64.5088	GEC_HG_K18_peak_1581	AL109945.1	NO	NO	NO	NO	YES	NO
chr1	32366625	32366877	253	32366755	10	5.82909	4.13036	3.47134	GEC_HG_K18_peak_1582	BSDC1	YES	YES	YES	NO	NO	NO
chr1	32394038	32395104	1067	32394647	82	57.3953	10.3585	53.1872	GEC_HG_K18_peak_1583	BSDC1	YES	NO	NO	YES	YES	NO
chr1	32400928	32401415	488	32401193	27	19.8319	8.22946	16.8101	GEC_HG_K18_peak_1584	GAPDHP20	NO	NO	NO	NO	NO	YES
chr1	32464932	32465211	280	32465078	6	3.34973	3.01362	1.29225	GEC_HG_K18_peak_1589	AL033529.1	NO	YES	NO	YES	YES	NO
chr1	32464932	32465211	280	32465078	6	3.34973	3.01362	1.29225	GEC_HG_K18_peak_1589	ZBTB8B	NO	YES	NO	YES	YES	NO
chr1	32500358	32501042	685	32500543	20	14.7847	7.32355	11.9621	GEC_HG_K18_peak_1590	AL033529.1	NO	YES	NO	NO	NO	NO
chr1	32508690	32508883	194	32508879	6	3.92454	3.39777	1.761	GEC_HG_K18_peak_1591	AL033529.1	NO	YES	NO	NO	NO	NO
chr1	32520584	32520950	367	32520814	15	9.07448	5.19237	6.51568	GEC_HG_K18_peak_1592	AL033529.1	NO	YES	NO	NO	NO	NO
chr1	32539098	32539409	312	32539191	12	7.06887	4.56459	4.62591	GEC_HG_K18_peak_1593	AL033529.1	NO	YES	NO	NO	NO	NO
chr1	32539098	32539409	312	32539191	12	7.06887	4.56459	4.62591	GEC_HG_K18_peak_1593	ZBTB8A	NO	NO	NO	NO	YES	NO
chr1	32539882	32540202	321	32540115	15	10.2474	5.87897	7.62904	GEC_HG_K18_peak_1594	ZBTB8A	NO	YES	NO	NO	NO	NO
chr1	32539882	32540202	321	32540115	15	10.2474	5.87897	7.62904	GEC_HG_K18_peak_1594	AL033529.1	NO	YES	NO	NO	NO	NO
chr1	32556438	32556759	322	32556754	6	4.32529	3.66015	2.101	GEC_HG_K18_peak_1595	AL033529.1	NO	YES	NO	NO	NO	NO
chr1	32556438	32556759	322	32556754	6	4.32529	3.66015	2.101	GEC_HG_K18_peak_1595	ZBTB8A	NO	YES	NO	NO	NO	NO
chr1	32606628	32606942	315	32606792	10	7.6634	5.28941	5.18275	GEC_HG_K18_peak_1596	ZBTB8A	NO	NO	NO	NO	NO	YES
chr1	32606628	32606942	315	32606792	10	7.6634	5.28941	5.18275	GEC_HG_K18_peak_1596	ZBTB8OS	NO	YES	NO	NO	NO	NO
chr1	32612011	32612623	613	32612256	47	41.8655	13.1316	38.1153	GEC_HG_K18_peak_1597	ZBTB8OS	NO	YES	NO	NO	NO	NO
chr1	32650340	32651781	1442	32651216	66	42.8087	8.91353	39.029	GEC_HG_K18_peak_1598	ZBTB8OS	YES	NO	NO	YES	YES	NO
chr1	32650340	32651781	1442	32651216	66	42.8087	8.91353	39.029	GEC_HG_K18_peak_1598	RBBP4	YES	YES	NO	YES	YES	NO
chr1	32688058	32688370	313	32688242	7	4.67194	3.79362	2.41531	GEC_HG_K18_peak_1599	SYNC	NO	YES	NO	NO	NO	NO
chr1	32688058	32688370	313	32688242	7	4.67194	3.79362	2.41531	GEC_HG_K18_peak_1599	RBBP4	NO	NO	NO	NO	NO	YES
chr1	32701551	32702228	678	32702109	18	7.08614	3.70806	4.64206	GEC_HG_K18_peak_1600	SYNC	NO	YES	NO	NO	NO	NO
chr1	32703028	32703812	785	32703384	19	7.66262	3.85203	5.18203	GEC_HG_K18_peak_1601	SYNC	NO	YES	NO	YES	YES	NO
chr1	32704138	32704499	362	32704313	18	6.97878	3.65943	4.54148	GEC_HG_K18_peak_1602	SYNC	NO	NO	NO	NO	YES	NO
chr1	32716618	32717119	502	32716899	29	12.0816	4.45843	9.37669	GEC_HG_K18_peak_1604	AC114489.1	NO	NO	NO	NO	NO	YES
chr1	32725077	32725645	569	32725286	42	23.0604	6.54171	19.9213	GEC_HG_K18_peak_1605	AC114489.1	NO	NO	NO	NO	YES	NO
chr1	32741520	32741719	200	32741522	17	4.65923	2.74245	2.40378	GEC_HG_K18_peak_1607	KIAA1522	NO	NO	NO	NO	YES	NO
chr1	32742134	32742754	621	32742326	32	15.1317	5.18931	12.295	GEC_HG_K18_peak_1608	KIAA1522	YES	YES	NO	NO	NO	NO
chr1	32743183	32743383	201	32743303	16	4.48906	2.74034	2.24948	GEC_HG_K18_peak_1609	KIAA1522	NO	YES	NO	NO	NO	NO
chr1	32753652	32755037	1386	32753835	51	24.1066	5.71299	20.9306	GEC_HG_K18_peak_1610	KIAA1522	YES	YES	NO	YES	NO	NO
chr1	32759846	32760576	731	32760341	97	62.2681	9.33962	57.9295	GEC_HG_K18_peak_1611	KIAA1522	NO	YES	NO	NO	NO	NO
chr1	32773201	32773425	225	32773265	20	8.11501	3.93409	5.60865	GEC_HG_K18_peak_1612	KIAA1522	NO	NO	YES	NO	NO	NO
chr1	32773201	32773425	225	32773265	20	8.11501	3.93409	5.60865	GEC_HG_K18_peak_1612	YARS	NO	NO	NO	NO	NO	YES
chr1	32816913	32818410	1498	32817600	88	57.9968	9.5734	53.7721	GEC_HG_K18_peak_1613	S100PBP	NO	YES	NO	YES	NO	NO
chr1	32816913	32818410	1498	32817600	88	57.9968	9.5734	53.7721	GEC_HG_K18_peak_1613	YARS	YES	NO	NO	YES	NO	NO
chr1	32871164	32871788	625	32871357	19	8.64851	4.30349	6.11204	GEC_HG_K18_peak_1614	FNDC5	NO	YES	NO	NO	NO	NO
chr1	32872829	32873097	269	32872948	18	6.66945	3.52092	4.25111	GEC_HG_K18_peak_1615	FNDC5	NO	NO	NO	NO	YES	NO
chr1	32900532	32901777	1246	32901113	19	6.42413	3.31756	4.02173	GEC_HG_K18_peak_1617	TMEM54	YES	YES	NO	YES	YES	NO
chr1	32953569	32953831	263	32953711	23	12.4395	5.44931	9.71854	GEC_HG_K18_peak_1621	RNF19B	NO	YES	NO	NO	NO	NO
chr1	32954182	32954486	305	32954411	19	9.51274	4.71823	6.93151	GEC_HG_K18_peak_1622	RNF19B	NO	YES	NO	NO	NO	NO
chr1	32963823	32964321	499	32964056	30	11.2064	4.05594	8.54184	GEC_HG_K18_peak_1623	RNF19B	YES	YES	NO	NO	NO	NO
chr1	32964583	32965055	473	32964919	63	38.9835	8.27874	35.3226	GEC_HG_K18_peak_1624	RNF19B	YES	NO	NO	NO	YES	NO
chr1	32972847	32973334	488	32972993	18	8.88707	4.56613	6.33802	GEC_HG_K18_peak_1625	AL031602.1	NO	NO	NO	NO	YES	NO
chr1	32981077	32981688	612	32981297	50	27.0191	6.65574	23.7428	GEC_HG_K18_peak_1626	AL355864.1	NO	NO	NO	NO	NO	YES
chr1	32989046	32989470	425	32989344	60	29.7913	6.21067	26.4213	GEC_HG_K18_peak_1627	AL020995.1	NO	YES	NO	NO	NO	NO
chr1	32989046	32989470	425	32989344	60	29.7913	6.21067	26.4213	GEC_HG_K18_peak_1627	AL355864.2	NO	NO	NO	NO	NO	YES
chr1	33007166	33007490	325	33007338	22	11.4429	5.15396	8.76741	GEC_HG_K18_peak_1630	AK2	NO	NO	NO	NO	NO	YES
chr1	33036089	33037154	1066	33036873	102	77.3105	12.1748	72.5826	GEC_HG_K18_peak_1631	AK2	YES	YES	NO	YES	NO	NO
chr1	33047911	33048794	884	33048104	44	14.5104	3.89834	11.6995	GEC_HG_K18_peak_1632	AK2	NO	YES	NO	NO	NO	NO
chr1	33049945	33050841	897	33050332	76	37.2815	6.33425	33.6725	GEC_HG_K18_peak_1633	AK2	NO	YES	NO	NO	NO	NO
chr1	33055098	33056007	910	33055466	40	20.9469	6.11972	17.8838	GEC_HG_K18_peak_1634	AK2	NO	YES	NO	NO	NO	NO
chr1	33080825	33081776	952	33081262	60	43.4447	10.2509	39.6457	GEC_HG_K18_peak_1635	AZIN2	NO	YES	NO	YES	YES	NO
chr1	33080825	33081776	952	33081262	60	43.4447	10.2509	39.6457	GEC_HG_K18_peak_1635	AK2	NO	NO	NO	NO	YES	NO
chr1	33086534	33086756	223	33086575	20	11.783	5.68458	9.09197	GEC_HG_K18_peak_1636	AZIN2	NO	YES	NO	NO	NO	NO
chr1	33093185	33093432	248	33093263	18	8.53397	4.39162	6.00348	GEC_HG_K18_peak_1637	AZIN2	YES	YES	NO	NO	NO	NO
chr1	33099061	33099919	859	33099517	130	103.347	13.6762	98.0111	GEC_HG_K18_peak_1638	AZIN2	NO	YES	NO	NO	NO	NO
chr1	33180509	33182042	1534	33180891	53	34.1218	8.43996	30.6118	GEC_HG_K18_peak_1642	TRIM62	YES	YES	NO	YES	NO	NO
chr1	33255464	33255998	535	33255712	35	21.4912	7.16173	18.4084	GEC_HG_K18_peak_1643	ZNF362	NO	NO	NO	NO	YES	NO
chr1	33271672	33272069	398	33271851	16	9.14007	5.03968	6.5778	GEC_HG_K18_peak_1644	ZNF362	NO	YES	NO	NO	NO	NO
chr1	33280160	33280587	428	33280575	8	4.3734	3.48109	2.14438	GEC_HG_K18_peak_1645	ZNF362	YES	YES	NO	NO	NO	NO
chr1	33281534	33281843	310	33281589	10	6.48842	4.54536	4.08167	GEC_HG_K18_peak_1646	ZNF362	YES	NO	NO	NO	NO	NO
chr1	33289114	33289345	232	33289309	8	5.90838	4.47418	3.54499	GEC_HG_K18_peak_1647	ZNF362	NO	YES	NO	NO	NO	NO
chr1	33298555	33299071	517	33298789	23	13.9684	6.18716	11.1805	GEC_HG_K18_peak_1648	ZNF362	YES	YES	NO	NO	NO	NO
chr1	33320466	33320800	335	33320610	10	5.66421	4.0274	3.3185	GEC_HG_K18_peak_1649	AL513327.1	NO	YES	NO	NO	NO	NO
chr1	33320466	33320800	335	33320610	10	5.66421	4.0274	3.3185	GEC_HG_K18_peak_1649	A3GALT2	NO	YES	NO	NO	NO	NO
chr1	33341999	33342830	832	33342348	65	29.066	5.5766	25.7201	GEC_HG_K18_peak_1650	PHC2	NO	YES	NO	NO	NO	NO
chr1	33341999	33342830	832	33342348	65	29.066	5.5766	25.7201	GEC_HG_K18_peak_1650	AL513327.1	NO	YES	NO	NO	NO	NO
chr1	33346762	33347275	514	33346948	58	15.1786	3.34433	12.3398	GEC_HG_K18_peak_1651	AL513327.1	NO	YES	NO	NO	NO	NO
chr1	33346762	33347275	514	33346948	58	15.1786	3.34433	12.3398	GEC_HG_K18_peak_1651	PHC2	NO	YES	NO	NO	NO	NO
chr1	33349302	33350487	1186	33349437	74	32.0817	5.48118	28.6375	GEC_HG_K18_peak_1652	PHC2	NO	YES	NO	YES	NO	NO
chr1	33349302	33350487	1186	33349437	74	32.0817	5.48118	28.6375	GEC_HG_K18_peak_1652	AL513327.2	NO	NO	NO	NO	YES	NO
chr1	33349302	33350487	1186	33349437	74	32.0817	5.48118	28.6375	GEC_HG_K18_peak_1652	AL513327.1	NO	NO	NO	NO	NO	YES
chr1	33355272	33355475	204	33355402	10	5.15166	3.71029	2.85312	GEC_HG_K18_peak_1653	PHC2	NO	YES	NO	NO	NO	NO
chr1	33355272	33355475	204	33355402	10	5.15166	3.71029	2.85312	GEC_HG_K18_peak_1653	AL513327.2	NO	YES	NO	NO	NO	NO
chr1	33367703	33368200	498	33367999	18	9.30854	4.77835	6.73767	GEC_HG_K18_peak_1654	PHC2	NO	YES	NO	NO	NO	NO
chr1	33368885	33369234	350	33369068	12	4.87134	3.29357	2.59697	GEC_HG_K18_peak_1655	PHC2	NO	YES	NO	NO	NO	NO
chr1	33430655	33431444	790	33431172	68	44.3713	9.03924	40.5443	GEC_HG_K18_peak_1656	PHC2	NO	YES	NO	NO	YES	NO
chr1	33470608	33470923	316	33470752	25	11.614	4.77507	8.93065	GEC_HG_K18_peak_1659	ZSCAN20	NO	NO	NO	NO	YES	NO
chr1	33470608	33470923	316	33470752	25	11.614	4.77507	8.93065	GEC_HG_K18_peak_1659	TLR12P	NO	NO	NO	NO	NO	YES
chr1	33472197	33472869	673	33472660	27	13.931	5.44384	11.1448	GEC_HG_K18_peak_1660	ZSCAN20	NO	YES	NO	YES	YES	NO
chr1	33624506	33624839	334	33624773	8	6.27283	4.70591	3.88005	GEC_HG_K18_peak_1661	CSMD2	YES	YES	NO	YES	NO	NO
chr1	33633213	33633430	218	33633270	7	5.27409	4.18303	2.95795	GEC_HG_K18_peak_1662	CSMD2	NO	YES	NO	NO	NO	NO
chr1	34762658	34764156	1499	34763559	47	22.8627	5.81405	19.7305	GEC_HG_K18_peak_1663	SMIM12	NO	YES	NO	NO	NO	NO
chr1	34762658	34764156	1499	34763559	47	22.8627	5.81405	19.7305	GEC_HG_K18_peak_1663	GJB4	NO	NO	YES	NO	NO	YES
chr1	34762658	34764156	1499	34763559	47	22.8627	5.81405	19.7305	GEC_HG_K18_peak_1663	AL121988.1	NO	YES	NO	NO	NO	NO
chr1	34781149	34781816	668	34781517	30	13.3399	4.79415	10.5791	GEC_HG_K18_peak_1664	AL121988.1	NO	YES	NO	NO	NO	NO
chr1	34781149	34781816	668	34781517	30	13.3399	4.79415	10.5791	GEC_HG_K18_peak_1664	GJB3	NO	NO	NO	YES	NO	NO
chr1	34786367	34786788	422	34786392	16	4.81916	2.88509	2.54932	GEC_HG_K18_peak_1665	AL121988.1	NO	YES	NO	NO	NO	NO
chr1	34786367	34786788	422	34786392	16	4.81916	2.88509	2.54932	GEC_HG_K18_peak_1665	GJB3	NO	NO	NO	NO	NO	YES
chr1	34852787	34853133	347	34852914	26	20.1606	8.67994	17.1267	GEC_HG_K18_peak_1668	AL122010.1	NO	NO	NO	NO	NO	YES
chr1	34852787	34853133	347	34852914	26	20.1606	8.67994	17.1267	GEC_HG_K18_peak_1668	SMIM12	NO	NO	YES	NO	NO	NO
chr1	34859305	34859938	634	34859641	45	34.0386	10.153	30.5314	GEC_HG_K18_peak_1669	SMIM12	NO	YES	NO	YES	NO	NO
chr1	34866452	34866772	321	34866549	12	5.78969	3.80993	3.43467	GEC_HG_K18_peak_1670	DLGAP3	NO	YES	NO	NO	NO	NO
chr1	34885917	34886206	290	34886113	6	4.04909	3.47992	1.87089	GEC_HG_K18_peak_1671	DLGAP3	YES	YES	NO	NO	NO	NO
chr1	34928658	34929309	652	34928976	18	8.95166	4.59838	6.39914	GEC_HG_K18_peak_1672	DLGAP3	NO	YES	NO	NO	NO	NO
chr1	34929746	34930404	659	34930275	16	7.41949	4.12405	4.95311	GEC_HG_K18_peak_1673	DLGAP3	NO	NO	NO	NO	YES	NO
chr1	34984062	34985559	1498	34985488	15	10.1425	5.8166	7.52924	GEC_HG_K18_peak_1674	AC114490.1	NO	YES	NO	NO	NO	NO
chr1	34984062	34985559	1498	34985488	15	10.1425	5.8166	7.52924	GEC_HG_K18_peak_1674	AC114490.2	NO	YES	NO	NO	NO	NO
chr1	34984062	34985559	1498	34985488	15	10.1425	5.8166	7.52924	GEC_HG_K18_peak_1674	ZMYM6	NO	NO	NO	NO	NO	YES
chr1	34984062	34985559	1498	34985488	15	10.1425	5.8166	7.52924	GEC_HG_K18_peak_1674	TMEM35B	YES	YES	NO	YES	NO	NO
chr1	35031661	35032081	421	35031813	63	60.6748	16.3759	56.3779	GEC_HG_K18_peak_1675	AC114490.2	NO	NO	NO	YES	YES	NO
chr1	35031661	35032081	421	35031813	63	60.6748	16.3759	56.3779	GEC_HG_K18_peak_1675	ZMYM6	NO	YES	NO	YES	YES	NO
chr1	35058229	35058546	318	35058338	8	6.27283	4.70591	3.88005	GEC_HG_K18_peak_1676	RPL12P45	NO	YES	NO	NO	NO	NO
chr1	35058229	35058546	318	35058338	8	6.27283	4.70591	3.88005	GEC_HG_K18_peak_1676	ZMYM1	NO	NO	NO	NO	YES	NO
chr1	35060817	35061144	328	35060938	7	5.27409	4.18303	2.95795	GEC_HG_K18_peak_1677	RPL12P45	NO	NO	NO	NO	NO	YES
chr1	35060817	35061144	328	35060938	7	5.27409	4.18303	2.95795	GEC_HG_K18_peak_1677	ZMYM1	NO	YES	NO	NO	NO	NO
chr1	35079111	35079873	763	35079504	23	17.3831	7.99033	14.4556	GEC_HG_K18_peak_1678	ZMYM1	NO	YES	NO	YES	NO	NO
chr1	35192214	35193431	1218	35193253	41	25.9643	7.76908	22.7244	GEC_HG_K18_peak_1679	SFPQ	YES	NO	NO	YES	YES	NO
chr1	35268417	35269359	943	35268817	38	27.6346	9.13764	24.3374	GEC_HG_K18_peak_1680	ZMYM4	YES	YES	NO	YES	YES	NO
chr1	35386343	35386649	307	35386531	8	6.27283	4.70591	3.88005	GEC_HG_K18_peak_1681	ZMYM4	NO	YES	NO	NO	NO	NO
chr1	35545192	35545390	199	35545328	6	4.32529	3.66015	2.101	GEC_HG_K18_peak_1682	KIAA0319L	NO	YES	NO	NO	NO	NO
chr1	35557003	35558014	1012	35557636	126	95.415	12.5332	90.2688	GEC_HG_K18_peak_1683	NCDN	NO	YES	NO	YES	YES	NO
chr1	35557003	35558014	1012	35557636	126	95.415	12.5332	90.2688	GEC_HG_K18_peak_1683	KIAA0319L	NO	YES	NO	YES	NO	NO
chr1	35564606	35564885	280	35564767	18	7.21159	3.76523	4.76	GEC_HG_K18_peak_1684	NCDN	NO	YES	NO	NO	NO	NO
chr1	35573016	35573759	744	35573535	18	9.10517	4.67542	6.5448	GEC_HG_K18_peak_1685	TFAP2E	YES	YES	NO	YES	YES	NO
chr1	35573016	35573759	744	35573535	18	9.10517	4.67542	6.5448	GEC_HG_K18_peak_1685	AC004865.2	NO	YES	NO	NO	NO	NO
chr1	35641058	35642045	988	35641448	30	17.7117	6.53367	14.7716	GEC_HG_K18_peak_1686	PSMB2	YES	YES	NO	YES	YES	NO
chr1	35715304	35715699	396	35715629	30	12.7617	4.58715	10.0265	GEC_HG_K18_peak_1690	C1orf216	NO	NO	YES	NO	NO	NO
chr1	35717919	35718279	361	35718087	27	10.2157	4.0049	7.59882	GEC_HG_K18_peak_1691	C1orf216	NO	YES	NO	NO	NO	NO
chr1	35718627	35719284	658	35718855	47	26.6179	6.9624	23.3557	GEC_HG_K18_peak_1692	CLSPN	NO	NO	NO	NO	NO	YES
chr1	35718627	35719284	658	35718855	47	26.6179	6.9624	23.3557	GEC_HG_K18_peak_1692	C1orf216	NO	NO	NO	YES	NO	NO
chr1	35726738	35727074	337	35726797	8	4.88179	3.81083	2.60657	GEC_HG_K18_peak_1693	CLSPN	NO	YES	NO	NO	NO	NO
chr1	35769217	35770306	1090	35769778	45	29.5124	8.32917	26.1517	GEC_HG_K18_peak_1694	CLSPN	YES	YES	NO	YES	YES	NO
chr1	35807675	35807964	290	35807951	12	6.81811	4.41385	4.39062	GEC_HG_K18_peak_1695	AGO4	NO	NO	NO	NO	YES	NO
chr1	35808588	35809122	535	35808799	18	12.8977	6.74038	10.1565	GEC_HG_K18_peak_1696	AGO4	NO	YES	NO	NO	NO	NO
chr1	35882836	35883419	584	35883021	27	17.2205	6.92323	14.2993	GEC_HG_K18_peak_1697	AGO1	NO	YES	NO	YES	NO	NO
chr1	35883768	35883988	221	35883858	15	6.91449	4.00428	4.48092	GEC_HG_K18_peak_1698	AGO1	NO	YES	NO	NO	NO	NO
chr1	35930438	35931565	1128	35930816	47	32.348	8.9922	28.8954	GEC_HG_K18_peak_1699	AGO3	YES	YES	NO	YES	YES	NO
chr1	35930438	35931565	1128	35930816	47	32.348	8.9922	28.8954	GEC_HG_K18_peak_1699	AL139286.2	NO	NO	NO	NO	YES	NO
chr1	35930438	35931565	1128	35930816	47	32.348	8.9922	28.8954	GEC_HG_K18_peak_1699	AGO1	NO	NO	NO	NO	NO	YES
chr1	36068924	36069161	238	36069044	7	5.27409	4.18303	2.95795	GEC_HG_K18_peak_1700	AGO3	NO	NO	YES	NO	NO	NO
chr1	36088559	36089759	1201	36088948	45	25.971	7.06079	22.7308	GEC_HG_K18_peak_1701	TEKT2	NO	NO	NO	NO	NO	YES
chr1	36088559	36089759	1201	36088948	45	25.971	7.06079	22.7308	GEC_HG_K18_peak_1701	ADPRHL2	YES	YES	NO	YES	YES	NO
chr1	36096980	36097454	475	36097160	16	6.12095	3.48302	3.74282	GEC_HG_K18_peak_1702	COL8A2	NO	NO	YES	NO	NO	NO
chr1	36099535	36099767	233	36099678	19	8.86326	4.4049	6.3156	GEC_HG_K18_peak_1703	COL8A2	NO	YES	NO	NO	NO	NO
chr1	36107551	36108347	797	36108000	17	7.33759	3.9475	4.87574	GEC_HG_K18_peak_1704	COL8A2	NO	YES	NO	NO	NO	NO
chr1	36123145	36123365	221	36123242	15	5.24928	3.17072	2.94274	GEC_HG_K18_peak_1705	COL8A2	NO	YES	NO	NO	NO	NO
chr1	36123835	36124144	310	36123945	17	6.40251	3.50624	4.00168	GEC_HG_K18_peak_1706	COL8A2	NO	YES	NO	NO	NO	NO
chr1	36134741	36135071	331	36134889	12	6.4014	4.1662	4.00062	GEC_HG_K18_peak_1707	TRAPPC3	NO	NO	NO	NO	NO	YES
chr1	36149118	36151250	2133	36150889	154	70.3648	6.22791	65.8091	GEC_HG_K18_peak_1708	TRAPPC3	YES	YES	NO	YES	NO	NO
chr1	36155458	36156533	1076	36155963	114	47.1566	5.43907	43.2448	GEC_HG_K18_peak_1709	TRAPPC3	NO	YES	NO	YES	YES	NO
chr1	36155458	36156533	1076	36155963	114	47.1566	5.43907	43.2448	GEC_HG_K18_peak_1709	MAP7D1	YES	YES	NO	YES	NO	NO
chr1	36156739	36157195	457	36156861	38	4.54653	1.97639	2.3014	GEC_HG_K18_peak_1710	TRAPPC3	NO	NO	NO	NO	YES	NO
chr1	36156739	36157195	457	36156861	38	4.54653	1.97639	2.3014	GEC_HG_K18_peak_1710	MAP7D1	NO	YES	NO	NO	NO	NO
chr1	36160925	36161371	447	36161224	44	12.1338	3.36037	9.42642	GEC_HG_K18_peak_1711	MAP7D1	NO	YES	NO	NO	NO	NO
chr1	36161980	36162436	457	36162101	39	12.4349	3.7123	9.71413	GEC_HG_K18_peak_1712	MAP7D1	NO	YES	NO	NO	NO	NO
chr1	36172876	36173144	269	36172951	14	5.48319	3.39084	3.15116	GEC_HG_K18_peak_1713	MAP7D1	NO	YES	NO	NO	NO	NO
chr1	36175374	36176053	680	36175488	17	6.85622	3.71754	4.42625	GEC_HG_K18_peak_1714	MAP7D1	NO	YES	NO	NO	NO	NO
chr1	36223925	36224952	1028	36224789	91	58.4557	9.26597	54.2175	GEC_HG_K18_peak_1717	THRAP3	NO	YES	NO	YES	YES	NO
chr1	36248157	36248785	629	36248422	28	19.4291	7.76832	16.4228	GEC_HG_K18_peak_1718	THRAP3	NO	YES	NO	NO	NO	NO
chr1	36285604	36285900	297	36285853	7	4.72602	3.82894	2.46447	GEC_HG_K18_peak_1719	THRAP3	NO	YES	NO	NO	NO	NO
chr1	36299859	36300765	907	36300123	41	28.2246	8.67426	24.9072	GEC_HG_K18_peak_1720	THRAP3	NO	YES	NO	NO	NO	NO
chr1	36306210	36307746	1537	36306956	61	38.138	8.34553	34.5026	GEC_HG_K18_peak_1721	THRAP3	NO	NO	NO	NO	NO	YES
chr1	36306210	36307746	1537	36306956	61	38.138	8.34553	34.5026	GEC_HG_K18_peak_1721	SH3D21	YES	YES	NO	YES	NO	NO
chr1	36322738	36324359	1622	36323253	27	9.65604	3.80884	7.06674	GEC_HG_K18_peak_1722	AL591845.1	NO	NO	NO	NO	YES	NO
chr1	36322738	36324359	1622	36323253	27	9.65604	3.80884	7.06674	GEC_HG_K18_peak_1722	EVA1B	YES	YES	NO	YES	NO	NO
chr1	36322738	36324359	1622	36323253	27	9.65604	3.80884	7.06674	GEC_HG_K18_peak_1722	SH3D21	NO	YES	YES	NO	NO	NO
chr1	36342854	36343650	797	36343100	22	8.06326	3.69593	5.56003	GEC_HG_K18_peak_1724	STK40	YES	YES	YES	NO	NO	NO
chr1	36350598	36352291	1694	36350856	85	43.9701	6.85521	40.1553	GEC_HG_K18_peak_1725	STK40	NO	YES	NO	NO	NO	NO
chr1	36373587	36375186	1600	36374029	92	47.7784	6.95486	43.8469	GEC_HG_K18_peak_1726	STK40	NO	YES	NO	NO	NO	NO
chr1	36385131	36385348	218	36385219	46	7.97322	2.46314	5.47515	GEC_HG_K18_peak_1727	STK40	NO	YES	NO	NO	NO	NO
chr1	36385621	36387153	1533	36386091	170	102.415	9.02606	97.0996	GEC_HG_K18_peak_1728	STK40	NO	NO	NO	YES	YES	NO
chr1	36397229	36398027	799	36397811	49	27.5432	6.958	24.2491	GEC_HG_K18_peak_1729	LSM10	NO	YES	NO	YES	NO	NO
chr1	36400934	36401197	264	36401157	25	9.14645	3.81435	6.58381	GEC_HG_K18_peak_1730	RNU4-27P	NO	NO	NO	NO	NO	YES
chr1	36420954	36421243	290	36421060	20	13.5441	6.62674	10.7746	GEC_HG_K18_peak_1732	OSCP1	NO	YES	NO	NO	NO	NO
chr1	36431820	36432021	202	36431949	7	4.80924	3.88317	2.54046	GEC_HG_K18_peak_1733	OSCP1	YES	YES	NO	NO	NO	NO
chr1	36450054	36450805	752	36450575	43	29.2647	8.65278	25.9122	GEC_HG_K18_peak_1734	OSCP1	YES	YES	NO	YES	YES	NO
chr1	36463422	36463828	407	36463743	19	7.55054	3.80217	5.07641	GEC_HG_K18_peak_1735	MRPS15	YES	YES	NO	NO	NO	NO
chr1	36464137	36464810	674	36464536	35	20.3657	6.70749	17.324	GEC_HG_K18_peak_1736	MRPS15	YES	NO	NO	YES	YES	NO
chr1	36464137	36464810	674	36464536	35	20.3657	6.70749	17.324	GEC_HG_K18_peak_1736	CSF3R	NO	NO	NO	NO	NO	YES
chr1	36472085	36472287	203	36472089	15	6.19114	3.63287	3.80797	GEC_HG_K18_peak_1737	CSF3R	YES	YES	NO	NO	NO	NO
chr1	36483049	36483270	222	36483152	10	5.4198	3.87558	3.09228	GEC_HG_K18_peak_1738	CSF3R	NO	NO	NO	YES	NO	NO
chr1	36708948	36709149	202	36709085	6	4.32	3.65673	2.101	GEC_HG_K18_peak_1742	AL596257.1	NO	YES	NO	NO	NO	NO
chr1	36796840	36797057	218	36796986	9	6.25129	4.55302	3.86403	GEC_HG_K18_peak_1744	GRIK3	NO	NO	YES	NO	NO	NO
chr1	36797866	36798116	251	36798097	8	5.24107	4.04399	2.93509	GEC_HG_K18_peak_1745	GRIK3	NO	NO	YES	NO	NO	NO
chr1	36989814	36990073	260	36989970	8	5.97675	4.51787	3.60854	GEC_HG_K18_peak_1746	GRIK3	NO	YES	NO	NO	NO	NO
chr1	37453344	37454039	696	37453461	24	5.85343	2.75251	3.49397	GEC_HG_K18_peak_1750	LINC01137	NO	NO	NO	NO	NO	YES
chr1	37471448	37472058	611	37471792	53	14.4012	3.40648	11.595	GEC_HG_K18_peak_1752	LINC01137	NO	YES	NO	NO	NO	NO
chr1	37474027	37474656	630	37474498	57	8.86988	2.37216	6.32182	GEC_HG_K18_peak_1753	ZC3H12A	NO	NO	NO	YES	YES	NO
chr1	37474027	37474656	630	37474498	57	8.86988	2.37216	6.32182	GEC_HG_K18_peak_1753	LINC01137	NO	NO	NO	NO	YES	NO
chr1	37476508	37477649	1142	37477256	95	26.7812	3.72201	23.5132	GEC_HG_K18_peak_1754	ZC3H12A	NO	YES	NO	NO	NO	NO
chr1	37479606	37480272	667	37479842	60	12.1489	2.79632	9.44057	GEC_HG_K18_peak_1755	ZC3H12A	NO	YES	NO	NO	NO	NO
chr1	37479606	37480272	667	37479842	60	12.1489	2.79632	9.44057	GEC_HG_K18_peak_1755	MIR6732	NO	NO	NO	NO	YES	NO
chr1	37502764	37503094	331	37503038	6	4.07483	3.49683	1.894	GEC_HG_K18_peak_1757	MIR5581	NO	NO	NO	NO	YES	NO
chr1	37502764	37503094	331	37503038	6	4.07483	3.49683	1.894	GEC_HG_K18_peak_1757	MEAF6	NO	YES	NO	NO	NO	NO
chr1	37513708	37515301	1594	37514734	31	18.1752	6.54324	15.2167	GEC_HG_K18_peak_1758	MEAF6	YES	YES	NO	YES	YES	NO
chr1	37533879	37534762	884	37534518	30	15.3969	5.57387	12.5489	GEC_HG_K18_peak_1759	SNIP1	NO	NO	YES	NO	NO	YES
chr1	37553782	37554409	628	37554122	42	34.0788	11.0026	30.5702	GEC_HG_K18_peak_1760	SNIP1	YES	YES	NO	YES	NO	NO
chr1	37553782	37554409	628	37554122	42	34.0788	11.0026	30.5702	GEC_HG_K18_peak_1760	AL034379.1	NO	NO	NO	NO	YES	NO
chr1	37561750	37562189	440	37562025	11	6.51041	4.39352	4.10239	GEC_HG_K18_peak_1761	DNALI1	YES	YES	NO	NO	NO	NO
chr1	37576494	37576805	312	37576722	12	7.4185	4.77666	4.95221	GEC_HG_K18_peak_1762	GNL2	YES	YES	NO	NO	NO	NO
chr1	37595478	37596363	886	37595917	59	49.5634	12.8299	45.5785	GEC_HG_K18_peak_1763	AL513220.1	NO	NO	NO	NO	YES	NO
chr1	37595478	37596363	886	37595917	59	49.5634	12.8299	45.5785	GEC_HG_K18_peak_1763	GNL2	YES	YES	NO	YES	YES	NO
chr1	37690255	37690757	503	37690622	42	17.1057	4.71413	14.1892	GEC_HG_K18_peak_1765	CDCA8	NO	NO	NO	NO	YES	NO
chr1	37690255	37690757	503	37690622	42	17.1057	4.71413	14.1892	GEC_HG_K18_peak_1765	C1orf109	NO	YES	NO	YES	NO	NO
chr1	37691564	37692728	1165	37692387	61	33.1376	6.94523	29.6592	GEC_HG_K18_peak_1766	C1orf109	NO	YES	NO	YES	YES	NO
chr1	37691564	37692728	1165	37692387	61	33.1376	6.94523	29.6592	GEC_HG_K18_peak_1766	CDCA8	YES	YES	NO	YES	YES	NO
chr1	37718866	37719060	195	37718956	12	4.88614	3.3017	2.61043	GEC_HG_K18_peak_1767	EPHA10	NO	YES	YES	NO	NO	NO
chr1	37739340	37739662	323	37739522	14	10.8314	6.45776	8.18449	GEC_HG_K18_peak_1768	EPHA10	NO	YES	NO	NO	NO	NO
chr1	37739340	37739662	323	37739522	14	10.8314	6.45776	8.18449	GEC_HG_K18_peak_1768	Y_RNA	NO	NO	NO	NO	YES	NO
chr1	37752781	37753486	706	37753228	34	21.81	7.49972	18.7156	GEC_HG_K18_peak_1769	EPHA10	YES	YES	NO	YES	NO	NO
chr1	37765733	37766218	486	37765810	7	3.35991	2.92902	1.3006	GEC_HG_K18_peak_1770	EPHA10	NO	NO	NO	NO	YES	NO
chr1	37793807	37794311	505	37794146	15	9.55131	5.46855	6.96723	GEC_HG_K18_peak_1771	MANEAL	YES	NO	NO	YES	NO	NO
chr1	37807694	37809188	1495	37808350	54	37.7478	9.50674	34.1251	GEC_HG_K18_peak_1772	C1orf122	YES	YES	YES	YES	NO	NO
chr1	37807694	37809188	1495	37808350	54	37.7478	9.50674	34.1251	GEC_HG_K18_peak_1772	MTF1	NO	NO	NO	NO	NO	YES
chr1	37807694	37809188	1495	37808350	54	37.7478	9.50674	34.1251	GEC_HG_K18_peak_1772	YRDC	YES	NO	NO	YES	YES	NO
chr1	37859132	37860534	1403	37859760	52	36.9574	9.64762	33.3588	GEC_HG_K18_peak_1773	INPP5B	NO	NO	NO	NO	NO	YES
chr1	37859132	37860534	1403	37859760	52	36.9574	9.64762	33.3588	GEC_HG_K18_peak_1773	AL929472.2	NO	NO	NO	NO	YES	NO
chr1	37859132	37860534	1403	37859760	52	36.9574	9.64762	33.3588	GEC_HG_K18_peak_1773	MTF1	NO	YES	NO	YES	YES	NO
chr1	37865537	37866003	467	37865663	11	6.36078	4.30161	3.96228	GEC_HG_K18_peak_1774	INPP5B	YES	YES	NO	NO	NO	NO
chr1	37931094	37932162	1069	37931876	28	20.5009	8.30958	17.4543	GEC_HG_K18_peak_1775	INPP5B	YES	NO	YES	YES	NO	NO
chr1	37945788	37946451	664	37946334	15	6.17524	3.62487	3.79329	GEC_HG_K18_peak_1776	INPP5B	YES	YES	NO	YES	NO	NO
chr1	37946838	37947335	498	37947093	23	11.4955	5.01719	8.81755	GEC_HG_K18_peak_1777	INPP5B	NO	YES	NO	YES	YES	NO
chr1	37951413	37951624	212	37951592	11	3.78229	2.79883	1.6353	GEC_HG_K18_peak_1778	Metazoa_SRP	NO	NO	NO	NO	YES	NO
chr1	37989450	37990339	890	37989887	24	17.0841	7.56396	14.1683	GEC_HG_K18_peak_1779	RNU6-510P	NO	NO	NO	NO	YES	NO
chr1	37989450	37990339	890	37989887	24	17.0841	7.56396	14.1683	GEC_HG_K18_peak_1779	SF3A3	YES	YES	NO	YES	NO	NO
chr1	37999332	38000401	1070	38000020	26	9.10565	3.70715	6.54524	GEC_HG_K18_peak_1780	FHL3	YES	YES	NO	YES	NO	NO
chr1	38004573	38005004	432	38004668	27	8.35144	3.37167	5.83208	GEC_HG_K18_peak_1781	FHL3	NO	YES	NO	NO	NO	NO
chr1	38005242	38005921	680	38005816	27	10.3743	4.0614	7.75	GEC_HG_K18_peak_1782	FHL3	NO	NO	NO	YES	YES	NO
chr1	38012398	38013163	766	38012800	32	20.6683	7.42719	17.6159	GEC_HG_K18_peak_1783	UTP11	YES	YES	NO	YES	NO	NO
chr1	38807473	38807768	296	38807637	8	5.80852	4.41021	3.45218	GEC_HG_K18_peak_1785	AL354702.2	NO	YES	NO	NO	NO	NO
chr1	38816730	38816984	255	38816892	11	6.58742	4.44097	4.17431	GEC_HG_K18_peak_1786	AL354702.2	NO	NO	NO	NO	YES	NO
chr1	38858891	38860244	1354	38859681	51	31.063	7.77288	27.6514	GEC_HG_K18_peak_1787	AL139260.1	NO	NO	NO	NO	YES	NO
chr1	38858891	38860244	1354	38859681	51	31.063	7.77288	27.6514	GEC_HG_K18_peak_1787	RRAGC	YES	YES	NO	YES	YES	NO
chr1	38858891	38860244	1354	38859681	51	31.063	7.77288	27.6514	GEC_HG_K18_peak_1787	AL139260.2	NO	YES	NO	NO	NO	NO
chr1	38872873	38873729	857	38873367	42	33.3934	10.6835	29.9064	GEC_HG_K18_peak_1788	GJA9	NO	NO	NO	NO	NO	YES
chr1	38872873	38873729	857	38873367	42	33.3934	10.6835	29.9064	GEC_HG_K18_peak_1788	AL139260.2	NO	YES	NO	NO	NO	NO
chr1	38872873	38873729	857	38873367	42	33.3934	10.6835	29.9064	GEC_HG_K18_peak_1788	MYCBP	YES	YES	NO	YES	NO	NO
chr1	38872873	38873729	857	38873367	42	33.3934	10.6835	29.9064	GEC_HG_K18_peak_1788	AL139260.1	NO	YES	NO	NO	NO	NO
chr1	38872873	38873729	857	38873367	42	33.3934	10.6835	29.9064	GEC_HG_K18_peak_1788	AL139260.3	NO	YES	YES	NO	NO	NO
chr1	38941405	38941702	298	38941607	8	5.29609	4.07965	2.97823	GEC_HG_K18_peak_1789	RHBDL2	NO	YES	NO	YES	NO	NO
chr1	38990883	38992061	1179	38991165	47	33.2218	9.33229	29.7406	GEC_HG_K18_peak_1791	AKIRIN1	YES	YES	NO	YES	YES	NO
chr1	39025846	39027290	1445	39026560	38	26.394	8.58956	23.1397	GEC_HG_K18_peak_1792	NDUFS5	NO	YES	NO	YES	YES	NO
chr1	39081699	39082060	362	39081801	11	6.31216	4.27182	3.91707	GEC_HG_K18_peak_1795	MACF1	NO	YES	NO	NO	NO	NO
chr1	39087244	39087482	239	39087323	13	7.29863	4.52903	4.84168	GEC_HG_K18_peak_1796	MACF1	NO	YES	NO	NO	NO	NO
chr1	39092317	39092556	240	39092487	13	7.20216	4.47274	4.75108	GEC_HG_K18_peak_1797	MACF1	NO	YES	NO	NO	NO	NO
chr1	39098518	39099029	512	39098791	30	13.2213	4.75127	10.4658	GEC_HG_K18_peak_1798	MACF1	NO	YES	NO	NO	NO	NO
chr1	39104628	39106479	1852	39104988	60	21.9152	4.47712	18.817	GEC_HG_K18_peak_1799	MACF1	YES	YES	NO	YES	NO	NO
chr1	39129631	39129827	197	39129639	8	4.0672	3.28345	1.88719	GEC_HG_K18_peak_1800	MACF1	NO	YES	NO	NO	NO	NO
chr1	39132966	39133318	353	39133115	12	6.58145	4.27275	4.16867	GEC_HG_K18_peak_1801	MACF1	NO	YES	NO	NO	NO	NO
chr1	39142433	39142901	469	39142822	20	12.4178	6.01728	9.69771	GEC_HG_K18_peak_1802	MACF1	NO	YES	NO	NO	NO	NO
chr1	39154484	39154960	477	39154842	18	11.2352	5.79981	8.5693	GEC_HG_K18_peak_1803	RNA5SP44	NO	NO	NO	NO	YES	NO
chr1	39154484	39154960	477	39154842	18	11.2352	5.79981	8.5693	GEC_HG_K18_peak_1803	MACF1	NO	YES	NO	NO	NO	NO
chr1	39165090	39165352	263	39165295	8	4.69457	3.68928	2.4358	GEC_HG_K18_peak_1804	MACF1	NO	YES	NO	NO	NO	NO
chr1	39178444	39179495	1052	39179283	118	45.1982	5.027	41.3462	GEC_HG_K18_peak_1805	MACF1	NO	YES	NO	NO	NO	NO
chr1	39183653	39184350	698	39184005	165	68.9341	5.6442	64.417	GEC_HG_K18_peak_1806	MACF1	NO	YES	NO	NO	NO	NO
chr1	39184949	39185436	488	39185258	73	14.9003	2.86473	12.0729	GEC_HG_K18_peak_1807	MACF1	NO	YES	NO	NO	NO	NO
chr1	39185691	39186091	401	39185937	92	25.273	3.63448	22.0567	GEC_HG_K18_peak_1808	MACF1	NO	YES	NO	NO	NO	NO
chr1	39191568	39192865	1298	39192298	92	38.7856	5.4457	35.1306	GEC_HG_K18_peak_1809	MACF1	NO	YES	NO	NO	NO	NO
chr1	39194620	39194835	216	39194762	29	3.96115	2.02413	1.79331	GEC_HG_K18_peak_1810	MACF1	NO	YES	NO	NO	NO	NO
chr1	39197623	39198073	451	39197852	25	9.7185	4.02696	7.12624	GEC_HG_K18_peak_1811	MACF1	NO	YES	NO	NO	NO	NO
chr1	39205338	39205536	199	39205422	8	4.51877	3.57524	2.2761	GEC_HG_K18_peak_1812	AL356055.1	NO	NO	NO	NO	YES	NO
chr1	39205338	39205536	199	39205422	8	4.51877	3.57524	2.2761	GEC_HG_K18_peak_1812	MACF1	NO	YES	NO	NO	NO	NO
chr1	39258895	39259136	242	39258960	12	9.01766	5.76573	6.46201	GEC_HG_K18_peak_1813	MACF1	NO	YES	NO	NO	NO	NO
chr1	39258895	39259136	242	39258960	12	9.01766	5.76573	6.46201	GEC_HG_K18_peak_1813	AL442071.1	NO	NO	NO	NO	YES	NO
chr1	39391940	39392365	426	39392102	33	13.6611	4.56463	10.8864	GEC_HG_K18_peak_1814	MACF1	NO	YES	NO	NO	NO	NO
chr1	39394718	39395104	387	39394839	32	7.97723	2.95849	5.47897	GEC_HG_K18_peak_1815	MACF1	NO	YES	NO	NO	NO	NO
chr1	39395387	39395807	421	39395611	35	9.41996	3.1803	6.84339	GEC_HG_K18_peak_1816	MACF1	NO	YES	NO	NO	NO	NO
chr1	39398188	39399071	884	39398845	52	23.5274	5.46105	20.3719	GEC_HG_K18_peak_1817	MACF1	NO	YES	NO	NO	NO	NO
chr1	39408314	39409250	937	39408711	78	40.3261	6.77524	36.6237	GEC_HG_K18_peak_1818	MACF1	NO	YES	NO	NO	NO	NO
chr1	39409510	39409712	203	39409593	35	8.01572	2.83013	5.51513	GEC_HG_K18_peak_1819	MACF1	NO	NO	NO	YES	NO	NO
chr1	39413876	39414267	392	39414057	26	8.38202	3.45779	5.86109	GEC_HG_K18_peak_1820	MACF1	YES	NO	NO	NO	NO	NO
chr1	39490991	39491742	752	39491370	14	6.89037	4.13665	4.45821	GEC_HG_K18_peak_1821	BMP8A	NO	NO	NO	YES	YES	NO
chr1	39508870	39509491	622	39509151	13	9.45801	5.83188	6.87949	GEC_HG_K18_peak_1822	BMP8A	NO	YES	NO	NO	NO	NO
chr1	39515672	39515898	227	39515699	6	4.32529	3.66015	2.101	GEC_HG_K18_peak_1823	BMP8A	NO	YES	NO	NO	NO	NO
chr1	39538774	39539498	725	39539303	10	7.25425	5.0306	4.79982	GEC_HG_K18_peak_1824	PPIEL	NO	YES	NO	NO	NO	NO
chr1	39538774	39539498	725	39539303	10	7.25425	5.0306	4.79982	GEC_HG_K18_peak_1824	AL365277.1	NO	YES	NO	NO	NO	NO
chr1	39564402	39564598	197	39564456	10	7.50964	5.19227	5.03787	GEC_HG_K18_peak_1825	AL365277.2	NO	NO	NO	NO	YES	NO
chr1	39564402	39564598	197	39564456	10	7.50964	5.19227	5.03787	GEC_HG_K18_peak_1825	PABPC4	YES	YES	NO	NO	NO	NO
chr1	39574312	39574842	531	39574372	21	10.5267	4.88727	7.89488	GEC_HG_K18_peak_1826	PABPC4	NO	YES	NO	NO	NO	NO
chr1	39574312	39574842	531	39574372	21	10.5267	4.88727	7.89488	GEC_HG_K18_peak_1826	AL365277.2	NO	NO	NO	NO	NO	YES
chr1	39576814	39577123	310	39576946	17	7.37251	3.96441	4.9087	GEC_HG_K18_peak_1827	PABPC4	NO	NO	NO	NO	YES	NO
chr1	39661735	39662064	330	39661866	10	3.91521	2.96982	1.75264	GEC_HG_K18_peak_1831	NT5C1A	NO	YES	NO	NO	NO	NO
chr1	39672594	39672792	199	39672685	7	3.31286	2.89806	1.26054	GEC_HG_K18_peak_1832	NT5C1A	NO	NO	NO	NO	YES	NO
chr1	39701780	39702045	266	39702013	9	5.29665	3.94203	2.9786	GEC_HG_K18_peak_1833	PPIE	NO	YES	NO	NO	NO	NO
chr1	39727805	39728182	378	39727810	7	5.13803	4.09588	2.8404	GEC_HG_K18_peak_1834	PPIE	NO	YES	NO	NO	NO	NO
chr1	39738745	39739268	524	39738850	14	10.6583	6.35138	8.02011	GEC_HG_K18_peak_1835	PPIE	YES	YES	NO	YES	NO	NO
chr1	39788726	39789437	712	39788959	34	24.1554	8.55122	20.9777	GEC_HG_K18_peak_1836	BMP8B	NO	NO	NO	YES	YES	NO
chr1	39788726	39789437	712	39788959	34	24.1554	8.55122	20.9777	GEC_HG_K18_peak_1836	AL033527.3	NO	NO	NO	NO	YES	NO
chr1	39799641	39800110	470	39799884	33	27.7667	10.6311	24.4647	GEC_HG_K18_peak_1837	AL033527.5	NO	YES	NO	NO	NO	NO
chr1	39799641	39800110	470	39799884	33	27.7667	10.6311	24.4647	GEC_HG_K18_peak_1837	AL033527.4	NO	NO	NO	NO	NO	YES
chr1	39815940	39816215	276	39816095	13	5.15574	3.33335	2.85699	GEC_HG_K18_peak_1838	AL033527.4	NO	YES	NO	NO	NO	NO
chr1	39816713	39817048	336	39816766	11	3.92489	2.87715	1.76124	GEC_HG_K18_peak_1839	AL033527.4	NO	YES	NO	NO	NO	NO
chr1	39818341	39818645	305	39818567	15	6.78584	3.9372	4.36045	GEC_HG_K18_peak_1840	AL033527.4	NO	NO	NO	NO	YES	NO
chr1	39883228	39883646	419	39883430	24	16.2854	7.14352	13.4016	GEC_HG_K18_peak_1841	TRIT1	YES	YES	NO	YES	YES	NO
chr1	39883228	39883646	419	39883430	24	16.2854	7.14352	13.4016	GEC_HG_K18_peak_1841	Y_RNA	NO	NO	NO	NO	YES	NO
chr1	39900931	39901649	719	39901077	17	6.38809	3.49961	3.98801	GEC_HG_K18_peak_1843	MYCL	YES	YES	NO	YES	NO	NO
chr1	39900931	39901649	719	39901077	17	6.38809	3.49961	3.98801	GEC_HG_K18_peak_1843	AL033527.2	NO	NO	NO	NO	NO	YES
chr1	39902027	39902501	475	39902255	35	21.8672	7.31748	18.7706	GEC_HG_K18_peak_1844	MYCL	NO	YES	NO	YES	YES	NO
chr1	39955103	39955308	206	39955132	12	5.49862	3.64374	3.16516	GEC_HG_K18_peak_1847	MFSD2A	NO	NO	NO	YES	NO	NO
chr1	39955582	39955786	205	39955715	10	3.84901	2.93133	1.69439	GEC_HG_K18_peak_1848	MFSD2A	NO	YES	NO	NO	NO	NO
chr1	39956080	39956295	216	39956267	11	4.39712	3.14083	2.16572	GEC_HG_K18_peak_1849	MFSD2A	NO	YES	NO	NO	NO	NO
chr1	40039760	40041324	1565	40040656	60	36.3768	7.98105	32.7961	GEC_HG_K18_peak_1852	CAP1	NO	YES	NO	YES	YES	NO
chr1	40078479	40078907	429	40078657	12	9.30536	5.94526	6.7348	GEC_HG_K18_peak_1853	PPT1	YES	YES	YES	YES	NO	NO
chr1	40096845	40097707	863	40097371	14	10.1698	6.05227	7.55511	GEC_HG_K18_peak_1854	PPT1	YES	NO	YES	YES	NO	NO
chr1	40161086	40162008	923	40161387	38	24.8682	7.94298	21.666	GEC_HG_K18_peak_1857	RLF	YES	YES	NO	YES	YES	NO
chr1	40241854	40242218	365	40242016	21	14.7091	7.02859	11.8898	GEC_HG_K18_peak_1858	RLF	NO	NO	NO	NO	NO	YES
chr1	40257499	40258522	1024	40258160	54	40.915	10.6932	37.1942	GEC_HG_K18_peak_1859	AL050341.2	NO	NO	NO	NO	YES	NO
chr1	40257499	40258522	1024	40258160	54	40.915	10.6932	37.1942	GEC_HG_K18_peak_1859	ZMPSTE24	YES	NO	NO	YES	YES	NO
chr1	40309673	40309884	212	40309865	15	6.97071	4.03374	4.53368	GEC_HG_K18_peak_1860	COL9A2	NO	YES	NO	NO	NO	NO
chr1	40316756	40317576	821	40316813	13	5.63707	3.59116	3.29352	GEC_HG_K18_peak_1861	COL9A2	YES	YES	NO	YES	NO	NO
chr1	40362086	40362378	293	40362169	7	5.27409	4.18303	2.95795	GEC_HG_K18_peak_1862	SMAP2	NO	YES	NO	YES	NO	NO
chr1	40373399	40374870	1472	40373690	45	34.3468	10.2855	30.8297	GEC_HG_K18_peak_1863	SMAP2	YES	YES	NO	YES	NO	NO
chr1	40438399	40438699	301	40438603	6	4.32529	3.66015	2.101	GEC_HG_K18_peak_1864	AL031985.4	NO	YES	NO	NO	NO	NO
chr1	40449850	40451214	1365	40450176	59	46.1959	11.4915	42.3137	GEC_HG_K18_peak_1865	ZFP69B	YES	YES	NO	YES	NO	NO
chr1	40449850	40451214	1365	40450176	59	46.1959	11.4915	42.3137	GEC_HG_K18_peak_1865	AL031985.4	NO	NO	NO	NO	YES	NO
chr1	40477002	40477618	617	40477173	9	6.51293	4.72025	4.10471	GEC_HG_K18_peak_1866	ZFP69	NO	NO	NO	YES	YES	NO
chr1	40508401	40509573	1173	40508789	28	20.8215	8.47491	17.7633	GEC_HG_K18_peak_1867	AL603839.3	NO	NO	NO	NO	YES	NO
chr1	40508401	40509573	1173	40508789	28	20.8215	8.47491	17.7633	GEC_HG_K18_peak_1867	EXO5	NO	YES	NO	YES	YES	NO
chr1	40531506	40532073	568	40531595	33	32.6844	13.3517	29.2207	GEC_HG_K18_peak_1868	ZNF684	NO	YES	NO	YES	NO	NO
chr1	40592375	40592616	242	40592565	9	6.12751	4.47378	3.74884	GEC_HG_K18_peak_1869	GTF2F2P2	NO	NO	NO	NO	NO	YES
chr1	40625003	40625276	274	40625070	9	4.46792	3.41785	2.23004	GEC_HG_K18_peak_1871	RIMS3	NO	NO	YES	NO	NO	NO
chr1	40649500	40650154	655	40649689	13	6.31862	3.96729	3.92305	GEC_HG_K18_peak_1872	RIMS3	NO	YES	NO	NO	NO	NO
chr1	40665374	40666028	655	40665842	57	36.1261	8.38923	32.5533	GEC_HG_K18_peak_1873	RIMS3	NO	NO	NO	YES	YES	NO
chr1	40668818	40669077	260	40668883	25	10.7352	4.41979	8.0928	GEC_HG_K18_peak_1874	AL031289.1	NO	NO	NO	NO	NO	YES
chr1	40691468	40692792	1325	40691863	78	46.202	8.08335	42.3195	GEC_HG_K18_peak_1875	NFYC-AS1	NO	NO	NO	NO	YES	NO
chr1	40691468	40692792	1325	40691863	78	46.202	8.08335	42.3195	GEC_HG_K18_peak_1875	NFYC	NO	YES	NO	YES	NO	NO
chr1	40711445	40711827	383	40711621	22	17.0949	8.10349	14.1786	GEC_HG_K18_peak_1876	NFYC	NO	YES	NO	NO	NO	NO
chr1	40782454	40782935	482	40782782	28	8.92951	3.48392	6.37835	GEC_HG_K18_peak_1877	KCNQ4	NO	NO	NO	NO	YES	NO
chr1	40784844	40785064	221	40785012	22	5.03865	2.58773	2.74973	GEC_HG_K18_peak_1878	KCNQ4	NO	YES	NO	NO	NO	NO
chr1	40798948	40799190	243	40799089	17	6.7311	3.65874	4.30903	GEC_HG_K18_peak_1879	KCNQ4	NO	YES	NO	NO	NO	NO
chr1	40799928	40800144	217	40799985	14	4.66777	2.98406	2.41181	GEC_HG_K18_peak_1880	KCNQ4	NO	YES	NO	NO	NO	NO
chr1	40817186	40817625	440	40817311	15	6.19114	3.63287	3.80797	GEC_HG_K18_peak_1881	KCNQ4	YES	YES	NO	NO	NO	NO
chr1	40824195	40824433	239	40824410	16	6.28406	3.56108	3.89071	GEC_HG_K18_peak_1882	KCNQ4	YES	YES	NO	NO	NO	NO
chr1	40830272	40830529	258	40830458	10	4.22555	3.15191	2.02811	GEC_HG_K18_peak_1883	KCNQ4	NO	YES	NO	NO	NO	NO
chr1	40860946	40861439	494	40861280	30	5.16276	2.30488	2.86325	GEC_HG_K18_peak_1886	CITED4	NO	NO	YES	NO	NO	YES
chr1	40862005	40862905	901	40862450	123	76.588	9.19291	71.8776	GEC_HG_K18_peak_1887	CITED4	YES	NO	NO	YES	YES	NO
chr1	40862005	40862905	901	40862450	123	76.588	9.19291	71.8776	GEC_HG_K18_peak_1887	AC119677.1	NO	NO	NO	NO	YES	NO
chr1	40868857	40869080	224	40869040	14	4.58575	2.94418	2.33717	GEC_HG_K18_peak_1888	AC119677.1	NO	YES	NO	NO	NO	NO
chr1	40875658	40876211	554	40875870	49	23.0329	5.63785	19.8948	GEC_HG_K18_peak_1889	AC119677.1	NO	YES	NO	NO	NO	NO
chr1	40877428	40878171	744	40877893	61	31.9043	6.62751	28.4658	GEC_HG_K18_peak_1890	AC119677.1	NO	NO	NO	NO	NO	YES
chr1	40938442	40938680	239	40938589	7	4.72602	3.82894	2.46447	GEC_HG_K18_peak_1893	AL391730.1	NO	YES	NO	NO	NO	NO
chr1	40944281	40944700	420	40944503	43	27.7286	8.05212	24.428	GEC_HG_K18_peak_1894	UBE2V1P8	NO	NO	NO	NO	YES	NO
chr1	40979154	40980204	1051	40979709	157	103.397	10.2501	98.0602	GEC_HG_K18_peak_1899	CTPS1	NO	YES	NO	YES	NO	NO
chr1	40993321	40993586	266	40993444	8	5.03049	3.90738	2.7422	GEC_HG_K18_peak_1900	CTPS1	NO	YES	NO	NO	NO	NO
chr1	41003645	41004137	493	41003876	41	34.6497	11.5826	31.1232	GEC_HG_K18_peak_1901	CTPS1	NO	YES	NO	NO	NO	NO
chr1	41109494	41109789	296	41109569	8	6.27283	4.70591	3.88005	GEC_HG_K18_peak_1902	SCMH1	NO	YES	NO	NO	NO	NO
chr1	41123087	41123641	555	41123257	11	9.52246	6.27455	6.9398	GEC_HG_K18_peak_1903	SCMH1	NO	YES	NO	NO	NO	NO
chr1	41152529	41152967	439	41152863	18	14.7239	7.81965	11.9039	GEC_HG_K18_peak_1904	SCMH1	YES	YES	NO	YES	NO	NO
chr1	41241252	41242198	947	41241939	32	20.1002	7.17586	17.0686	GEC_HG_K18_peak_1905	SCMH1	NO	YES	NO	YES	NO	NO
chr1	41241252	41242198	947	41241939	32	20.1002	7.17586	17.0686	GEC_HG_K18_peak_1905	AC093151.3	NO	NO	NO	NO	YES	NO
chr1	41257041	41257243	203	41257166	8	6.27283	4.70591	3.88005	GEC_HG_K18_peak_1906	AC093151.3	NO	YES	NO	NO	NO	NO
chr1	41268351	41268585	235	41268402	10	5.95173	4.20718	3.58516	GEC_HG_K18_peak_1907	AC093151.3	NO	YES	NO	NO	NO	NO
chr1	41280168	41280467	300	41280238	9	3.99908	3.1268	1.82647	GEC_HG_K18_peak_1908	AC093151.3	NO	YES	NO	NO	NO	NO
chr1	41282873	41283089	217	41282877	12	5.94384	3.89884	3.57798	GEC_HG_K18_peak_1909	AC093151.3	NO	YES	NO	NO	NO	NO
chr1	41361011	41361886	876	41361225	91	44.4702	6.44416	40.6404	GEC_HG_K18_peak_1914	FOXO6	NO	NO	NO	NO	YES	NO
chr1	41377473	41377943	471	41377600	15	4.97719	3.04174	2.69393	GEC_HG_K18_peak_1915	FOXO6	NO	YES	NO	NO	NO	NO
chr1	41377473	41377943	471	41377600	15	4.97719	3.04174	2.69393	GEC_HG_K18_peak_1915	AC093151.2	NO	NO	NO	NO	YES	NO
chr1	41467134	41467565	432	41467191	14	7.11824	4.26242	4.67228	GEC_HG_K18_peak_1925	RNA5SP45	NO	NO	NO	NO	YES	NO
chr1	41484326	41486660	2335	41485830	80	29.0081	4.59643	25.6641	GEC_HG_K18_peak_1927	EDN2	YES	YES	NO	YES	YES	NO
chr1	41504015	41504712	698	41504538	44	16.1337	4.29258	13.2559	GEC_HG_K18_peak_1932	HIVEP3	NO	NO	NO	NO	NO	YES
chr1	41510709	41511065	357	41510868	20	7.06448	3.48906	4.62192	GEC_HG_K18_peak_1933	HIVEP3	YES	NO	NO	NO	NO	NO
chr1	41516185	41516575	391	41516370	34	19.9031	6.70339	16.8788	GEC_HG_K18_peak_1934	HIVEP3	NO	YES	NO	NO	NO	NO
chr1	41526184	41526413	230	41526266	12	4.32536	2.99806	2.101	GEC_HG_K18_peak_1935	HIVEP3	NO	YES	NO	NO	NO	NO
chr1	41541164	41541564	401	41541502	7	4.07553	3.40141	1.89442	GEC_HG_K18_peak_1936	HIVEP3	NO	YES	NO	NO	NO	NO
chr1	41541164	41541564	401	41541502	7	4.07553	3.40141	1.89442	GEC_HG_K18_peak_1936	AL445933.1	NO	NO	NO	NO	YES	NO
chr1	41545965	41546271	307	41546133	7	4.34487	3.57902	2.1186	GEC_HG_K18_peak_1937	AL445933.1	NO	NO	NO	NO	NO	YES
chr1	41618112	41618341	230	41618279	6	3.54567	3.14533	1.42662	GEC_HG_K18_peak_1940	HIVEP3	NO	YES	NO	NO	NO	NO
chr1	41662753	41663299	547	41662949	51	27.2619	6.59374	23.9774	GEC_HG_K18_peak_1941	HIVEP3	NO	YES	NO	NO	NO	NO
chr1	41665053	41665411	359	41665235	28	9.18769	3.56729	6.6231	GEC_HG_K18_peak_1942	HIVEP3	NO	YES	NO	NO	NO	NO
chr1	41672208	41672418	211	41672245	13	5.39676	3.46162	3.07108	GEC_HG_K18_peak_1943	HIVEP3	NO	YES	NO	NO	NO	NO
chr1	41710347	41710725	379	41710577	9	4.73348	3.58468	2.47138	GEC_HG_K18_peak_1944	HIVEP3	NO	YES	NO	NO	NO	NO
chr1	41780542	41780813	272	41780604	10	5.39841	3.86235	3.07254	GEC_HG_K18_peak_1945	HIVEP3	NO	YES	NO	NO	NO	NO
chr1	41783037	41783548	512	41783135	10	5.35603	3.83614	3.03352	GEC_HG_K18_peak_1946	HIVEP3	NO	YES	NO	NO	NO	NO
chr1	41863096	41863326	231	41863144	14	7.54009	4.49866	5.0665	GEC_HG_K18_peak_1947	HIVEP3	NO	YES	NO	NO	NO	NO
chr1	41870134	41870345	212	41870228	9	4.56011	3.47562	2.31397	GEC_HG_K18_peak_1948	HIVEP3	NO	YES	NO	NO	NO	NO
chr1	41875071	41875318	248	41875181	10	6.63572	4.63858	4.21955	GEC_HG_K18_peak_1949	HIVEP3	NO	YES	NO	NO	NO	NO
chr1	41888898	41889095	198	41889055	6	3.65063	3.2156	1.51892	GEC_HG_K18_peak_1950	HIVEP3	NO	YES	NO	NO	NO	NO
chr1	41889481	41889832	352	41889564	7	4.27484	3.5329	2.07159	GEC_HG_K18_peak_1951	HIVEP3	NO	YES	NO	NO	NO	NO
chr1	41900768	41901284	517	41900880	24	13.4715	5.75259	10.7053	GEC_HG_K18_peak_1952	HIVEP3	NO	YES	NO	NO	NO	NO
chr1	41901506	41902395	890	41901686	20	10.0308	4.81064	7.42293	GEC_HG_K18_peak_1953	HIVEP3	NO	YES	NO	NO	NO	NO
chr1	41918097	41918321	225	41918183	15	6.2071	3.64091	3.823	GEC_HG_K18_peak_1954	HIVEP3	NO	YES	NO	NO	NO	NO
chr1	41918541	41918922	382	41918885	15	6.28775	3.68166	3.89409	GEC_HG_K18_peak_1955	HIVEP3	NO	YES	NO	YES	NO	NO
chr1	41919909	41920319	411	41920076	37	26.2894	8.78325	23.0386	GEC_HG_K18_peak_1956	HIVEP3	NO	YES	NO	NO	NO	NO
chr1	41935898	41936362	465	41936026	8	6.27283	4.70591	3.88005	GEC_HG_K18_peak_1957	HIVEP3	NO	YES	NO	NO	NO	NO
chr1	41954509	41954908	400	41954690	37	19.0965	5.91227	16.1026	GEC_HG_K18_peak_1958	HIVEP3	NO	YES	NO	NO	NO	NO
chr1	41955172	41956084	913	41955631	41	22.1163	6.37072	19.0109	GEC_HG_K18_peak_1959	HIVEP3	NO	YES	NO	NO	NO	NO
chr1	42035272	42036349	1078	42035946	39	25.9184	8.16281	22.68	GEC_HG_K18_peak_1960	HIVEP3	NO	YES	NO	NO	YES	NO
chr1	42152184	42152419	236	42152262	11	6.24034	4.22791	3.85378	GEC_HG_K18_peak_1962	GUCA2B	NO	NO	NO	NO	YES	NO
chr1	42166333	42166560	228	42166434	16	6.89533	3.85993	4.46293	GEC_HG_K18_peak_1963	GUCA2A	NO	NO	NO	NO	YES	NO
chr1	42334327	42335675	1349	42334505	33	19.1032	6.56075	16.1091	GEC_HG_K18_peak_1965	FOXJ3	NO	YES	NO	YES	NO	NO
chr1	42334327	42335675	1349	42334505	33	19.1032	6.56075	16.1091	GEC_HG_K18_peak_1965	AC096540.1	NO	NO	NO	NO	NO	YES
chr1	42380264	42381050	787	42380582	15	9.21903	5.27564	6.65283	GEC_HG_K18_peak_1966	RIMKLA	YES	NO	NO	YES	YES	NO
chr1	42456077	42457144	1068	42456837	24	16.0591	7.02635	13.1844	GEC_HG_K18_peak_1967	PPCS	YES	YES	NO	YES	NO	NO
chr1	42456077	42457144	1068	42456837	24	16.0591	7.02635	13.1844	GEC_HG_K18_peak_1967	ZMYND12	NO	NO	NO	YES	YES	NO
chr1	42462892	42463780	889	42463140	54	44.9128	12.3247	41.0694	GEC_HG_K18_peak_1968	PPCS	NO	YES	NO	NO	NO	NO
chr1	42462892	42463780	889	42463140	54	44.9128	12.3247	41.0694	GEC_HG_K18_peak_1968	CCDC30	NO	YES	NO	YES	YES	NO
chr1	42484456	42484683	228	42484601	12	10.0367	6.4008	7.42856	GEC_HG_K18_peak_1969	CCDC30	NO	YES	NO	NO	NO	NO
chr1	42529833	42530270	438	42530081	27	24.9029	11.0377	21.6997	GEC_HG_K18_peak_1970	CCDC30	NO	YES	NO	NO	NO	NO
chr1	42658022	42658685	664	42658285	39	30.4368	10.1591	27.0454	GEC_HG_K18_peak_1971	PPIH	YES	NO	NO	YES	YES	NO
chr1	42681799	42682774	976	42682249	57	39.4354	9.48322	35.7603	GEC_HG_K18_peak_1972	AC098484.2	NO	NO	NO	NO	NO	YES
chr1	42681799	42682774	976	42682249	57	39.4354	9.48322	35.7603	GEC_HG_K18_peak_1972	YBX1	YES	NO	NO	YES	YES	NO
chr1	42736077	42736459	383	42736294	15	6.2071	3.64091	3.823	GEC_HG_K18_peak_1973	CLDN19	NO	YES	NO	NO	NO	NO
chr1	42746496	42746803	308	42746542	11	5.19162	3.59893	2.88964	GEC_HG_K18_peak_1974	P3H1	YES	NO	YES	NO	NO	NO
chr1	42756937	42757130	194	42757102	6	3.94892	3.41389	1.78253	GEC_HG_K18_peak_1975	P3H1	NO	YES	NO	NO	NO	NO
chr1	42766077	42766359	283	42766149	20	5.11475	2.72675	2.81915	GEC_HG_K18_peak_1976	AC098484.3	NO	NO	NO	NO	YES	NO
chr1	42766077	42766359	283	42766149	20	5.11475	2.72675	2.81915	GEC_HG_K18_peak_1976	C1orf50	NO	NO	NO	NO	YES	NO
chr1	42766077	42766359	283	42766149	20	5.11475	2.72675	2.81915	GEC_HG_K18_peak_1976	P3H1	NO	YES	NO	NO	NO	NO
chr1	42766647	42767692	1046	42767191	67	43.3535	8.90824	39.5572	GEC_HG_K18_peak_1977	AC098484.3	YES	NO	NO	YES	YES	NO
chr1	42766647	42767692	1046	42767191	67	43.3535	8.90824	39.5572	GEC_HG_K18_peak_1977	C1orf50	YES	YES	NO	YES	YES	NO
chr1	42766647	42767692	1046	42767191	67	43.3535	8.90824	39.5572	GEC_HG_K18_peak_1977	P3H1	YES	NO	NO	YES	YES	NO
chr1	42816121	42817665	1545	42817188	68	60.4923	14.6327	56.2004	GEC_HG_K18_peak_1978	ERMAP	NO	YES	NO	YES	YES	NO
chr1	42816121	42817665	1545	42817188	68	60.4923	14.6327	56.2004	GEC_HG_K18_peak_1978	SVBP	YES	YES	NO	YES	YES	NO
chr1	42816121	42817665	1545	42817188	68	60.4923	14.6327	56.2004	GEC_HG_K18_peak_1978	TMEM269	NO	YES	YES	NO	NO	YES
chr1	42846429	42847008	580	42846634	26	18.6776	7.89043	15.6997	GEC_HG_K18_peak_1980	AL512353.1	NO	NO	NO	NO	YES	NO
chr1	42846429	42847008	580	42846634	26	18.6776	7.89043	15.6997	GEC_HG_K18_peak_1980	ERMAP	NO	NO	NO	NO	NO	YES
chr1	42846429	42847008	580	42846634	26	18.6776	7.89043	15.6997	GEC_HG_K18_peak_1980	ZNF691	NO	YES	NO	YES	YES	NO
chr1	42924135	42924957	823	42924476	61	41.7055	9.46023	37.9606	GEC_HG_K18_peak_1985	SLC2A1	NO	NO	NO	NO	NO	YES
chr1	42936364	42936810	447	42936495	34	9.20822	3.17938	6.64266	GEC_HG_K18_peak_1986	SLC2A1	NO	YES	NO	NO	NO	NO
chr1	42940900	42942186	1287	42941207	85	40.8489	6.26727	37.1302	GEC_HG_K18_peak_1987	SLC2A1	NO	YES	NO	NO	NO	NO
chr1	42952351	42953074	724	42952542	23	9.49603	4.16239	6.91555	GEC_HG_K18_peak_1988	SLC2A1	NO	YES	NO	NO	NO	NO
chr1	42952351	42953074	724	42952542	23	9.49603	4.16239	6.91555	GEC_HG_K18_peak_1988	AC099795.2	NO	NO	NO	NO	YES	NO
chr1	42957793	42959474	1682	42958984	134	77.0578	8.27749	72.3367	GEC_HG_K18_peak_1989	SLC2A1	YES	YES	NO	YES	NO	NO
chr1	42957793	42959474	1682	42958984	134	77.0578	8.27749	72.3367	GEC_HG_K18_peak_1989	AC099795.1	NO	YES	NO	NO	NO	YES
chr1	42957793	42959474	1682	42958984	134	77.0578	8.27749	72.3367	GEC_HG_K18_peak_1989	SLC2A1-AS1	NO	NO	NO	NO	YES	NO
chr1	42966916	42967802	887	42967267	65	36.4137	7.29789	32.8319	GEC_HG_K18_peak_1990	SLC2A1-AS1	NO	YES	NO	NO	NO	NO
chr1	42979884	42980363	480	42979888	11	5.45104	3.75216	3.12125	GEC_HG_K18_peak_1991	SLC2A1-AS1	NO	YES	NO	NO	NO	NO
chr1	42985200	42985408	209	42985341	7	3.87105	3.26633	1.71379	GEC_HG_K18_peak_1992	SLC2A1-AS1	NO	NO	NO	NO	NO	YES
chr1	43104844	43105065	222	43105038	8	6.22828	4.67774	3.84262	GEC_HG_K18_peak_1993	AL161637.1	NO	NO	NO	NO	NO	YES
chr1	43147651	43148108	458	43147832	10	6.85212	4.77569	4.42241	GEC_HG_K18_peak_1995	FAM183A	YES	YES	NO	YES	NO	NO
chr1	43166340	43166581	242	43166525	5	3.43274	3.13727	1.32798	GEC_HG_K18_peak_1996	EBNA1BP2	NO	YES	NO	NO	NO	NO
chr1	43171582	43172876	1295	43172422	33	24.4409	8.94456	21.2532	GEC_HG_K18_peak_1997	MIR6733	NO	NO	NO	NO	YES	NO
chr1	43171582	43172876	1295	43172422	33	24.4409	8.94456	21.2532	GEC_HG_K18_peak_1997	CFAP57	YES	YES	NO	YES	YES	NO
chr1	43171582	43172876	1295	43172422	33	24.4409	8.94456	21.2532	GEC_HG_K18_peak_1997	EBNA1BP2	YES	YES	NO	YES	NO	NO
chr1	43199318	43199662	345	43199475	6	4.32529	3.66015	2.101	GEC_HG_K18_peak_1998	EBNA1BP2	NO	YES	NO	NO	NO	NO
chr1	43199318	43199662	345	43199475	6	4.32529	3.66015	2.101	GEC_HG_K18_peak_1998	CFAP57	YES	YES	YES	NO	NO	NO
chr1	43206641	43208067	1427	43207602	97	63.3087	9.57027	58.9429	GEC_HG_K18_peak_1999	EBNA1BP2	NO	YES	NO	NO	NO	NO
chr1	43206641	43208067	1427	43207602	97	63.3087	9.57027	58.9429	GEC_HG_K18_peak_1999	CFAP57	YES	YES	YES	NO	NO	NO
chr1	43217040	43217377	338	43217078	9	5.02419	3.76863	2.73656	GEC_HG_K18_peak_2000	EBNA1BP2	NO	YES	NO	NO	NO	NO
chr1	43217040	43217377	338	43217078	9	5.02419	3.76863	2.73656	GEC_HG_K18_peak_2000	CFAP57	NO	YES	NO	NO	NO	NO
chr1	43227194	43227414	221	43227339	14	9.37579	5.57126	6.80158	GEC_HG_K18_peak_2001	CFAP57	NO	YES	NO	NO	NO	NO
chr1	43227194	43227414	221	43227339	14	9.37579	5.57126	6.80158	GEC_HG_K18_peak_2001	EBNA1BP2	NO	YES	NO	NO	NO	NO
chr1	43241910	43242167	258	43241987	7	4.03328	3.37351	1.85702	GEC_HG_K18_peak_2002	CFAP57	NO	YES	NO	NO	NO	NO
chr1	43254010	43254248	239	43254143	8	5.24107	4.04399	2.93509	GEC_HG_K18_peak_2003	EBNA1BP2	NO	YES	NO	NO	NO	NO
chr1	43254010	43254248	239	43254143	8	5.24107	4.04399	2.93509	GEC_HG_K18_peak_2003	CFAP57	YES	NO	YES	NO	NO	NO
chr1	43348530	43349719	1190	43349125	69	45.2341	9.12375	41.3812	GEC_HG_K18_peak_2006	MPL	YES	YES	NO	NO	NO	NO
chr1	43358137	43359194	1058	43358796	92	61.3161	9.79864	57.0021	GEC_HG_K18_peak_2007	CDC20	NO	YES	NO	YES	YES	NO
chr1	43358137	43359194	1058	43358796	92	61.3161	9.79864	57.0021	GEC_HG_K18_peak_2007	AL139289.2	NO	YES	NO	NO	YES	NO
chr1	43366943	43368545	1603	43367909	92	49.7137	7.31676	45.7242	GEC_HG_K18_peak_2008	ELOVL1	NO	YES	NO	YES	YES	NO
chr1	43389410	43390201	792	43390066	40	31.2568	10.261	27.8389	GEC_HG_K18_peak_2010	AL139289.1	NO	NO	NO	NO	NO	YES
chr1	43389410	43390201	792	43390066	40	31.2568	10.261	27.8389	GEC_HG_K18_peak_2010	MED8	YES	YES	NO	YES	YES	NO
chr1	43389410	43390201	792	43390066	40	31.2568	10.261	27.8389	GEC_HG_K18_peak_2010	SZT2	YES	YES	NO	YES	YES	NO
chr1	43414775	43415096	322	43414845	16	12.7805	7.16871	10.0445	GEC_HG_K18_peak_2011	SZT2	NO	YES	NO	NO	NO	NO
chr1	43423227	43423974	748	43423643	22	11.1139	5.00135	8.45354	GEC_HG_K18_peak_2012	SZT2	YES	YES	NO	NO	NO	NO
chr1	43446664	43446940	277	43446776	12	3.63539	2.63721	1.50558	GEC_HG_K18_peak_2013	SZT2	NO	YES	NO	NO	NO	NO
chr1	43446664	43446940	277	43446776	12	3.63539	2.63721	1.50558	GEC_HG_K18_peak_2013	SZT2-AS1	NO	NO	NO	NO	NO	YES
chr1	43446664	43446940	277	43446776	12	3.63539	2.63721	1.50558	GEC_HG_K18_peak_2013	MIR6735	NO	NO	NO	NO	YES	NO
chr1	43452781	43454101	1321	43453541	32	16.2178	5.59124	13.3366	GEC_HG_K18_peak_2014	HYI	YES	YES	NO	YES	NO	NO
chr1	43452781	43454101	1321	43453541	32	16.2178	5.59124	13.3366	GEC_HG_K18_peak_2014	SZT2	NO	NO	YES	NO	NO	NO
chr1	43452781	43454101	1321	43453541	32	16.2178	5.59124	13.3366	GEC_HG_K18_peak_2014	HYI-AS1	NO	NO	NO	NO	YES	NO
chr1	43523070	43523517	448	43523305	34	16.475	5.40462	13.5835	GEC_HG_K18_peak_2018	PTPRF	NO	NO	NO	NO	YES	NO
chr1	43525972	43526275	304	43526206	29	8.57776	3.30302	6.04506	GEC_HG_K18_peak_2019	PTPRF	NO	YES	NO	NO	NO	NO
chr1	43529308	43529546	239	43529394	26	6.49773	2.84768	4.09051	GEC_HG_K18_peak_2020	PTPRF	NO	YES	NO	NO	NO	NO
chr1	43530570	43531799	1230	43531005	42	17.1423	4.7242	14.2242	GEC_HG_K18_peak_2021	PTPRF	NO	YES	NO	YES	NO	NO
chr1	43539363	43539577	215	43539532	12	5.19579	3.4733	2.89363	GEC_HG_K18_peak_2022	PTPRF	NO	YES	NO	NO	NO	NO
chr1	43572840	43573035	196	43572935	14	6.63493	3.99727	4.21886	GEC_HG_K18_peak_2023	PTPRF	NO	YES	NO	NO	NO	NO
chr1	43582150	43582830	681	43582407	83	56.935	10.0678	52.7395	GEC_HG_K18_peak_2024	PTPRF	NO	YES	NO	NO	NO	NO
chr1	43596951	43597432	482	43597330	16	6.09191	3.46919	3.71571	GEC_HG_K18_peak_2025	PTPRF	NO	YES	NO	NO	NO	NO
chr1	43618639	43618834	196	43618721	10	4.33139	3.21462	2.10645	GEC_HG_K18_peak_2026	PTPRF	YES	YES	NO	NO	NO	NO
chr1	43625507	43625802	296	43625581	9	5.69964	4.19966	3.35136	GEC_HG_K18_peak_2027	PTPRF	NO	NO	NO	NO	NO	YES
chr1	43649594	43650713	1120	43650122	126	101.826	14.0128	96.5245	GEC_HG_K18_peak_2029	KDM4A	NO	YES	NO	YES	YES	NO
chr1	43707160	43708069	910	43707569	56	27.4462	6.04901	24.1554	GEC_HG_K18_peak_2030	KDM4A-AS1	NO	YES	NO	NO	NO	NO
chr1	43707160	43708069	910	43707569	56	27.4462	6.04901	24.1554	GEC_HG_K18_peak_2030	ST3GAL3	NO	YES	NO	YES	NO	NO
chr1	43707160	43708069	910	43707569	56	27.4462	6.04901	24.1554	GEC_HG_K18_peak_2030	KDM4A	NO	NO	NO	NO	NO	YES
chr1	43707160	43708069	910	43707569	56	27.4462	6.04901	24.1554	GEC_HG_K18_peak_2030	AL451062.1	NO	NO	NO	NO	NO	YES
chr1	43711397	43711726	330	43711629	32	11.2567	3.89617	8.58972	GEC_HG_K18_peak_2031	AL451062.1	NO	YES	NO	NO	NO	NO
chr1	43711397	43711726	330	43711629	32	11.2567	3.89617	8.58972	GEC_HG_K18_peak_2031	ST3GAL3	NO	YES	NO	NO	NO	NO
chr1	43763598	43763879	282	43763698	14	10.6159	6.32533	7.97964	GEC_HG_K18_peak_2032	ST3GAL3	NO	YES	NO	NO	NO	NO
chr1	43783335	43783967	633	43783730	12	7.7682	4.99069	5.2818	GEC_HG_K18_peak_2033	ST3GAL3	NO	YES	NO	NO	NO	NO
chr1	43816712	43816954	243	43816842	8	6.27283	4.70591	3.88005	GEC_HG_K18_peak_2034	ST3GAL3	NO	YES	NO	NO	NO	NO
chr1	43821996	43822582	587	43822392	20	16.6434	8.4072	13.7453	GEC_HG_K18_peak_2035	ST3GAL3	NO	YES	NO	NO	NO	NO
chr1	43860557	43860814	258	43860601	9	5.13491	3.83899	2.83767	GEC_HG_K18_peak_2036	ST3GAL3	NO	YES	NO	NO	NO	NO
chr1	43902761	43903214	454	43903017	16	9.03585	4.98221	6.47914	GEC_HG_K18_peak_2037	ST3GAL3	NO	YES	NO	NO	NO	NO
chr1	43920786	43921174	389	43920892	14	6.6733	4.0181	4.25478	GEC_HG_K18_peak_2038	ST3GAL3	YES	YES	YES	NO	NO	NO
chr1	43929509	43930044	536	43929766	44	17.1628	4.55458	14.2439	GEC_HG_K18_peak_2039	ST3GAL3	NO	YES	NO	NO	NO	NO
chr1	43930645	43930888	244	43930810	32	8.41597	3.07653	5.8918	GEC_HG_K18_peak_2040	ST3GAL3	NO	NO	YES	NO	NO	NO
chr1	43934287	43934537	251	43934341	30	6.22909	2.58322	3.84329	GEC_HG_K18_peak_2041	ARTN	NO	YES	NO	YES	NO	NO
chr1	43934837	43935149	313	43934948	31	7.85083	2.97521	5.35992	GEC_HG_K18_peak_2042	ARTN	NO	YES	NO	NO	NO	NO
chr1	43936721	43937090	370	43936775	24	6.427	2.94151	4.02454	GEC_HG_K18_peak_2043	ARTN	NO	NO	YES	NO	NO	NO
chr1	43946300	43947182	883	43946751	141	100.22	11.4433	94.956	GEC_HG_K18_peak_2044	AL357079.1	NO	YES	NO	NO	YES	NO
chr1	43946300	43947182	883	43946751	141	100.22	11.4433	94.956	GEC_HG_K18_peak_2044	IPO13	NO	NO	NO	YES	YES	NO
chr1	43947491	43947786	296	43947660	33	7.30139	2.7378	4.8444	GEC_HG_K18_peak_2045	AL357079.1	NO	NO	NO	NO	YES	NO
chr1	43947491	43947786	296	43947660	33	7.30139	2.7378	4.8444	GEC_HG_K18_peak_2045	IPO13	YES	YES	NO	YES	NO	NO
chr1	43969723	43970275	553	43969901	50	23.1412	5.56152	19.9994	GEC_HG_K18_peak_2046	IPO13	NO	NO	NO	NO	NO	YES
chr1	43969723	43970275	553	43969901	50	23.1412	5.56152	19.9994	GEC_HG_K18_peak_2046	DPH2	YES	NO	NO	YES	YES	NO
chr1	43974596	43975507	912	43975061	51	20.0372	4.69874	17.008	GEC_HG_K18_peak_2047	DPH2	NO	NO	NO	NO	NO	YES
chr1	43974596	43975507	912	43975061	51	20.0372	4.69874	17.008	GEC_HG_K18_peak_2047	ATP6V0B	YES	YES	NO	YES	NO	NO
chr1	43979837	43980399	563	43979911	30	7.61703	2.96261	5.13898	GEC_HG_K18_peak_2048	B4GALT2	YES	YES	NO	YES	NO	NO
chr1	43979837	43980399	563	43979911	30	7.61703	2.96261	5.13898	GEC_HG_K18_peak_2048	ATP6V0B	NO	NO	NO	NO	NO	YES
chr1	43980681	43981009	329	43980798	22	5.22587	2.65157	2.92149	GEC_HG_K18_peak_2049	B4GALT2	NO	YES	NO	NO	NO	NO
chr1	43991272	43992169	898	43991752	41	19.6946	5.58036	16.6782	GEC_HG_K18_peak_2050	CCDC24	YES	YES	NO	YES	NO	NO
chr1	43991272	43992169	898	43991752	41	19.6946	5.58036	16.6782	GEC_HG_K18_peak_2050	SLC6A9	YES	NO	YES	NO	NO	YES
chr1	43991272	43992169	898	43991752	41	19.6946	5.58036	16.6782	GEC_HG_K18_peak_2050	B4GALT2	NO	NO	NO	NO	NO	YES
chr1	43994971	43995230	260	43995127	24	6.72709	3.04249	4.30525	GEC_HG_K18_peak_2051	SLC6A9	NO	YES	NO	NO	NO	NO
chr1	43994971	43995230	260	43995127	24	6.72709	3.04249	4.30525	GEC_HG_K18_peak_2051	CCDC24	YES	YES	YES	NO	NO	NO
chr1	44005622	44006065	444	44005805	16	6.99933	3.91176	4.56058	GEC_HG_K18_peak_2052	SLC6A9	NO	YES	NO	NO	NO	NO
chr1	44029617	44030075	459	44030040	33	11.6495	3.93294	8.96459	GEC_HG_K18_peak_2053	AL139220.2	NO	NO	NO	NO	YES	NO
chr1	44029617	44030075	459	44030040	33	11.6495	3.93294	8.96459	GEC_HG_K18_peak_2053	SLC6A9	NO	YES	NO	NO	NO	NO
chr1	44030358	44031555	1198	44030545	45	20.1374	5.26184	17.1045	GEC_HG_K18_peak_2054	SLC6A9	NO	YES	NO	YES	NO	NO
chr1	44030358	44031555	1198	44030545	45	20.1374	5.26184	17.1045	GEC_HG_K18_peak_2054	AL139220.2	NO	YES	NO	NO	NO	NO
chr1	44036521	44036992	472	44036733	17	7.11619	3.84099	4.6704	GEC_HG_K18_peak_2055	AL139220.2	NO	YES	NO	NO	NO	NO
chr1	44043087	44043459	373	44043179	11	5.17379	3.58846	2.87333	GEC_HG_K18_peak_2056	AL139220.2	NO	YES	NO	NO	NO	NO
chr1	44047804	44048101	298	44047916	15	5.36606	3.2267	3.04292	GEC_HG_K18_peak_2057	AL139220.2	NO	YES	NO	NO	NO	NO
chr1	44048915	44049179	265	44048970	15	6.14361	3.60896	3.76398	GEC_HG_K18_peak_2058	AL139220.2	NO	YES	NO	NO	NO	NO
chr1	44067548	44068004	457	44067770	10	8.40082	5.75167	5.87754	GEC_HG_K18_peak_2059	AL139220.2	NO	YES	NO	NO	NO	NO
chr1	44213366	44213896	531	44213498	21	13.1368	6.18319	10.3849	GEC_HG_K18_peak_2061	DMAP1	YES	YES	NO	YES	NO	NO
chr1	44217918	44218133	216	44218081	12	4.14138	2.90047	1.95291	GEC_HG_K18_peak_2062	DMAP1	NO	YES	NO	NO	NO	NO
chr1	44263688	44263910	223	44263797	6	3.87653	3.36599	1.71827	GEC_HG_K18_peak_2063	ERI3	NO	YES	NO	NO	NO	NO
chr1	44327595	44328523	929	44328073	54	36.4583	9.05028	32.8751	GEC_HG_K18_peak_2064	ERI3	NO	YES	NO	NO	NO	NO
chr1	44328871	44329068	198	44328968	17	5.27833	3.0052	2.96175	GEC_HG_K18_peak_2065	ERI3	NO	YES	NO	NO	NO	NO
chr1	44354871	44355497	627	44355275	46	37.0306	11.1905	33.4297	GEC_HG_K18_peak_2066	ERI3	YES	NO	NO	YES	YES	NO
chr1	44405086	44406344	1259	44406037	19	11.6405	5.81173	8.95589	GEC_HG_K18_peak_2067	RNF220	NO	YES	NO	YES	NO	NO
chr1	44417159	44417383	225	44417218	5	3.43274	3.13727	1.32798	GEC_HG_K18_peak_2068	RNF220	NO	YES	NO	NO	NO	NO
chr1	44525371	44525712	342	44525559	8	5.64882	4.30755	3.30404	GEC_HG_K18_peak_2069	RNF220	NO	YES	NO	NO	NO	NO
chr1	44532007	44532507	501	44532213	19	13.6092	6.90455	10.8367	GEC_HG_K18_peak_2070	RNF220	NO	YES	NO	NO	NO	NO
chr1	44580686	44580916	231	44580813	7	4.72602	3.82894	2.46447	GEC_HG_K18_peak_2071	RNF220	NO	YES	NO	NO	NO	NO
chr1	44587924	44588339	416	44587949	7	4.05431	3.3874	1.87546	GEC_HG_K18_peak_2072	RNF220	NO	YES	NO	NO	NO	NO
chr1	44595053	44595552	500	44595230	14	8.3194	4.94591	5.80174	GEC_HG_K18_peak_2073	RNF220	NO	YES	NO	NO	NO	NO
[truncated: 51,817 more rows]

## Sheet: Supplementary Table 9
Supplementary Table 9. CUT&Tag data of H3K27la
chr	start	end	length	abs_summit	pileup	#NAME?	fold_enrichment	#NAME?	name
chr1	191315	191604	290	191529	11	8.81425	5.83396	6.41808	GEC_HG_K27_peak_1
chr1	733759	734277	519	733842	12	9.90683	6.32012	7.47254	GEC_HG_K27_peak_2
chr1	737341	737572	232	737496	8	5.75441	4.37547	3.48929	GEC_HG_K27_peak_3
chr1	778198	779410	1213	778812	73	49.8939	9.79299	46.5365	GEC_HG_K27_peak_4
chr1	779642	779920	279	779754	29	10.6366	3.95936	8.17868	GEC_HG_K27_peak_5
chr1	821271	821482	212	821337	10	3.84693	2.93012	1.72793	GEC_HG_K27_peak_6
chr1	827249	827751	503	827484	58	45.3208	11.407	42.0599	GEC_HG_K27_peak_7
chr1	876484	876720	237	876617	9	6.72908	4.85795	4.41906	GEC_HG_K27_peak_8
chr1	903784	904524	741	904281	19	7.42717	3.74764	5.08571	GEC_HG_K27_peak_9
chr1	912964	913229	266	913050	29	13.7443	5.07427	11.1924	GEC_HG_K27_peak_10
chr1	921178	921483	306	921330	29	6.56476	2.71735	4.26196	GEC_HG_K27_peak_11
chr1	923136	923611	476	923248	26	5.03894	2.40973	2.81614	GEC_HG_K27_peak_12
chr1	938103	938565	463	938292	45	13.3982	3.58583	10.8561	GEC_HG_K27_peak_13
chr1	941061	941678	618	941389	34	6.89663	2.59925	4.57713	GEC_HG_K27_peak_14
chr1	958865	959397	533	959264	58	20.5425	4.32873	17.8158	GEC_HG_K27_peak_15
chr1	960297	960653	357	960601	45	11.9146	3.26658	9.41648	GEC_HG_K27_peak_16
chr1	965937	967304	1368	966383	120	52.7108	5.83959	49.294	GEC_HG_K27_peak_17
chr1	973339	973763	425	973705	31	6.21704	2.54131	3.93008	GEC_HG_K27_peak_18
chr1	975920	976679	760	976208	50	14.0622	3.47458	11.5015	GEC_HG_K27_peak_19
chr1	978179	978842	664	978305	47	12.5814	3.31428	10.0632	GEC_HG_K27_peak_20
chr1	984080	984370	291	984305	32	13.0389	4.46429	10.5073	GEC_HG_K27_peak_21
chr1	999012	1000857	1846	1000308	131	45.4432	4.58693	42.1798	GEC_HG_K27_peak_22
chr1	1001719	1002014	296	1001921	65	9.16202	2.2772	6.75379	GEC_HG_K27_peak_23
chr1	1013273	1014294	1022	1013700	81	50.4252	8.70814	47.0564	GEC_HG_K27_peak_24
chr1	1019373	1020296	924	1019815	116	26.8006	3.23322	23.9315	GEC_HG_K27_peak_25
chr1	1021179	1022193	1015	1021966	143	34.3179	3.36572	31.2862	GEC_HG_K27_peak_26
chr1	1024588	1025531	944	1024956	114	24.8291	3.09618	22.0041	GEC_HG_K27_peak_27
chr1	1032076	1032785	710	1032200	25	7.29284	3.16528	4.95681	GEC_HG_K27_peak_28
chr1	1040768	1041052	285	1040890	36	11.635	3.70298	9.14534	GEC_HG_K27_peak_29
chr1	1058882	1060083	1202	1059901	61	6.27095	1.94599	3.98154	GEC_HG_K27_peak_30
chr1	1063600	1064772	1173	1064454	122	31.2638	3.5076	28.2966	GEC_HG_K27_peak_31
chr1	1069010	1069585	576	1069269	86	22.0123	3.41738	19.2512	GEC_HG_K27_peak_32
chr1	1074003	1075462	1460	1075150	56	11.7715	2.84543	9.27758	GEC_HG_K27_peak_33
chr1	1079422	1080532	1111	1080065	106	51.0538	6.43393	47.672	GEC_HG_K27_peak_34
chr1	1091557	1091949	393	1091721	28	11.2768	4.28019	8.79818	GEC_HG_K27_peak_35
chr1	1115844	1116838	995	1116125	78	47.7749	8.46344	44.4624	GEC_HG_K27_peak_36
chr1	1121779	1122382	604	1122021	38	16.007	4.78383	13.3931	GEC_HG_K27_peak_37
chr1	1136039	1136396	358	1136311	18	6.59155	3.48641	4.28765	GEC_HG_K27_peak_38
chr1	1143183	1143791	609	1143589	25	8.73494	3.66508	6.34254	GEC_HG_K27_peak_39
chr1	1149971	1150818	848	1150040	19	6.62209	3.40058	4.31671	GEC_HG_K27_peak_40
chr1	1157439	1158916	1478	1157630	48	17.8755	4.41778	15.2135	GEC_HG_K27_peak_41
chr1	1164706	1167087	2382	1165239	111	33.0921	3.94834	30.0859	GEC_HG_K27_peak_42
chr1	1179454	1180047	594	1179543	19	3.61437	2.22852	1.51609	GEC_HG_K27_peak_43
chr1	1183077	1183381	305	1183341	18	4.03431	2.43174	1.88485	GEC_HG_K27_peak_44
chr1	1199006	1199364	359	1199234	21	4.49622	2.45137	2.31435	GEC_HG_K27_peak_45
chr1	1201421	1201830	410	1201730	42	13.75	3.84477	11.1979	GEC_HG_K27_peak_46
chr1	1205057	1205377	321	1205231	28	6.34804	2.70223	4.05501	GEC_HG_K27_peak_47
chr1	1208175	1208478	304	1208306	23	4.58579	2.39209	2.39794	GEC_HG_K27_peak_48
chr1	1215988	1216453	466	1216285	21	5.82088	2.92336	3.55263	GEC_HG_K27_peak_49
chr1	1231352	1232195	844	1231962	126	68.8634	7.67924	65.1116	GEC_HG_K27_peak_50
chr1	1237079	1237572	494	1237365	36	8.17058	2.8254	5.79896	GEC_HG_K27_peak_51
chr1	1237936	1238487	552	1238019	49	14.9905	3.71321	12.4042	GEC_HG_K27_peak_52
chr1	1257546	1257846	301	1257724	14	4.16408	2.74209	2.00525	GEC_HG_K27_peak_53
chr1	1264640	1265534	895	1265074	81	44.679	7.39302	41.4316	GEC_HG_K27_peak_54
chr1	1272504	1274568	2065	1273923	126	56.0597	5.94917	52.5728	GEC_HG_K27_peak_55
chr1	1280948	1282669	1722	1282341	62	20.9914	4.1866	18.2541	GEC_HG_K27_peak_56
chr1	1285464	1285672	209	1285629	33	4.60267	2.0883	2.41379	GEC_HG_K27_peak_57
chr1	1291568	1292277	710	1291968	42	13.337	3.74497	10.7969	GEC_HG_K27_peak_58
chr1	1293772	1294025	254	1293925	34	9.02828	3.13234	6.62463	GEC_HG_K27_peak_59
chr1	1299966	1300256	291	1300161	44	13.2307	3.60313	10.6936	GEC_HG_K27_peak_60
chr1	1304592	1304971	380	1304765	45	5.8668	2.10516	3.59634	GEC_HG_K27_peak_61
chr1	1308171	1309302	1132	1308415	66	13.9029	2.89854	11.3467	GEC_HG_K27_peak_62
chr1	1309520	1309827	308	1309745	41	4.28461	1.87708	2.11735	GEC_HG_K27_peak_63
chr1	1324237	1325873	1637	1324824	181	92.8792	7.2693	88.6462	GEC_HG_K27_peak_64
chr1	1332409	1332778	370	1332728	29	5.72839	2.48807	3.46857	GEC_HG_K27_peak_65
chr1	1337533	1337965	433	1337925	30	6.23284	2.58422	3.94513	GEC_HG_K27_peak_66
chr1	1344591	1345913	1323	1345066	174	57.0567	4.41935	53.5486	GEC_HG_K27_peak_67
chr1	1347817	1348747	931	1348198	138	35.4245	3.53777	32.3698	GEC_HG_K27_peak_68
chr1	1356858	1357149	292	1357022	30	6.49657	2.65472	4.19678	GEC_HG_K27_peak_69
chr1	1371846	1372295	450	1372191	76	23.6241	3.9659	20.8261	GEC_HG_K27_peak_70
chr1	1374275	1375753	1479	1375378	131	65.5882	6.87878	61.9036	GEC_HG_K27_peak_71
chr1	1381338	1381564	227	1381415	17	7.05856	3.81348	4.73211	GEC_HG_K27_peak_72
chr1	1381889	1382184	296	1382093	14	5.47018	3.3842	3.22361	GEC_HG_K27_peak_73
chr1	1387643	1388111	469	1387820	10	4.30984	3.20183	2.14065	GEC_HG_K27_peak_74
chr1	1398070	1400566	2497	1399560	124	63.6281	7.06241	59.9834	GEC_HG_K27_peak_75
chr1	1406494	1408145	1652	1407245	72	39.4575	7.20948	36.3201	GEC_HG_K27_peak_76
chr1	1419104	1419632	529	1419380	15	5.67188	3.37506	3.41517	GEC_HG_K27_peak_77
chr1	1420796	1421126	331	1420894	16	5.21374	3.06168	2.98126	GEC_HG_K27_peak_78
chr1	1425669	1426232	564	1426067	30	11.69	4.21718	9.19862	GEC_HG_K27_peak_79
chr1	1431780	1432160	381	1431958	35	10.6583	3.50555	8.19965	GEC_HG_K27_peak_80
chr1	1440887	1441348	462	1441185	35	14.081	4.49517	11.5199	GEC_HG_K27_peak_81
chr1	1462115	1462836	722	1462434	14	6.10024	3.71117	3.81861	GEC_HG_K27_peak_82
chr1	1471319	1471909	591	1471663	45	24.2804	6.50321	21.4678	GEC_HG_K27_peak_83
chr1	1472129	1472340	212	1472220	25	8.76458	3.67573	6.37115	GEC_HG_K27_peak_84
chr1	1472793	1473324	532	1472913	19	5.34873	2.88191	3.10891	GEC_HG_K27_peak_85
chr1	1479407	1480192	786	1479889	13	7.57714	4.69268	5.2298	GEC_HG_K27_peak_86
chr1	1494833	1495051	219	1494943	12	6.22673	4.06355	3.9394	GEC_HG_K27_peak_87
chr1	1495705	1496027	323	1495896	11	5.83374	3.98116	3.56475	GEC_HG_K27_peak_88
chr1	1504800	1505728	929	1505262	39	22.3708	6.77748	19.6015	GEC_HG_K27_peak_89
chr1	1511126	1512312	1187	1511937	97	61.3939	9.1492	57.7948	GEC_HG_K27_peak_90
chr1	1518025	1518335	311	1518121	12	4.89922	3.30889	2.68418	GEC_HG_K27_peak_91
chr1	1524956	1525165	210	1525055	16	7.81299	4.32701	5.45466	GEC_HG_K27_peak_92
chr1	1528784	1528994	211	1528838	11	4.97471	3.47213	2.7554	GEC_HG_K27_peak_93
chr1	1541154	1541593	440	1541420	16	5.27682	3.09028	3.04097	GEC_HG_K27_peak_94
chr1	1550854	1551352	499	1551038	18	9.44655	4.84875	7.02853	GEC_HG_K27_peak_95
chr1	1573966	1575358	1393	1574601	90	51.7016	7.91125	48.306	GEC_HG_K27_peak_96
chr1	1593972	1594318	347	1594135	13	4.14323	2.81293	1.98579	GEC_HG_K27_peak_97
chr1	1594532	1594888	357	1594706	16	5.78917	3.32641	3.52234	GEC_HG_K27_peak_98
chr1	1597608	1598398	791	1597882	19	5.58237	2.97441	3.33014	GEC_HG_K27_peak_99
chr1	1615116	1616535	1420	1615634	129	72.3859	7.97461	68.5639	GEC_HG_K27_peak_100
chr1	1627313	1627796	484	1627609	25	7.17557	3.12617	4.84432	GEC_HG_K27_peak_101
chr1	1658773	1659598	826	1659198	71	63.333	14.8655	59.6942	GEC_HG_K27_peak_102
chr1	1664907	1666093	1187	1665179	10	5.37211	3.84609	3.13084	GEC_HG_K27_peak_103
chr1	1678337	1678981	645	1678748	16	9.05561	4.99309	6.65104	GEC_HG_K27_peak_104
chr1	1686369	1687263	895	1686696	68	45.5988	9.39976	42.332	GEC_HG_K27_peak_105
chr1	1692403	1692871	469	1692797	55	40.5984	10.3342	37.4369	GEC_HG_K27_peak_106
chr1	1703790	1704184	395	1704045	9	6.40146	4.64906	4.10606	GEC_HG_K27_peak_107
chr1	1704415	1704679	265	1704647	7	4.66903	3.79171	2.47578	GEC_HG_K27_peak_108
chr1	1724066	1724766	701	1724318	86	73.6995	14.5136	69.8513	GEC_HG_K27_peak_109
chr1	1730787	1731098	312	1730970	10	7.70743	5.3172	5.35483	GEC_HG_K27_peak_110
chr1	1732486	1732799	314	1732538	5	3.10259	2.91698	1.05289	GEC_HG_K27_peak_111
chr1	1745697	1746697	1001	1746449	97	89.0238	16.8097	84.8683	GEC_HG_K27_peak_112
chr1	1753009	1753395	387	1753285	22	10.9505	4.9264	8.48262	GEC_HG_K27_peak_113
chr1	1755593	1755986	394	1755773	23	10.1007	4.4122	7.66013	GEC_HG_K27_peak_114
chr1	1758959	1759717	759	1759059	15	5.27272	3.18193	3.03705	GEC_HG_K27_peak_115
chr1	1777723	1779286	1564	1778959	73	34.7938	6.09052	31.7521	GEC_HG_K27_peak_116
chr1	1881843	1882099	257	1882020	16	7.60011	4.21671	5.25182	GEC_HG_K27_peak_117
chr1	1889879	1892068	2190	1891581	137	61.7019	6.07272	58.0966	GEC_HG_K27_peak_118
chr1	1906352	1906610	259	1906450	52	13.4869	3.27805	10.9422	GEC_HG_K27_peak_119
chr1	1907239	1907526	288	1907265	30	3.66819	1.92838	1.56453	GEC_HG_K27_peak_120
chr1	1908337	1909664	1328	1909176	100	47.0663	6.22312	43.7684	GEC_HG_K27_peak_121
chr1	1919095	1919909	815	1919453	120	65.4278	7.61945	61.7463	GEC_HG_K27_peak_122
chr1	1929796	1930177	382	1929915	10	3.38875	2.66727	1.31097	GEC_HG_K27_peak_123
chr1	1943936	1944440	505	1944259	28	16.987	6.60404	14.3477	GEC_HG_K27_peak_124
chr1	1959921	1960239	319	1960164	29	16.0462	6.00292	13.4313	GEC_HG_K27_peak_125
chr1	1968998	1969603	606	1969279	47	31.0111	8.48767	28.0493	GEC_HG_K27_peak_126
chr1	1989156	1989415	260	1989207	8	3.04588	2.63544	1.03792	GEC_HG_K27_peak_127
chr1	2000980	2001184	205	2001062	6	3.93266	3.40314	1.79076	GEC_HG_K27_peak_128
chr1	2021395	2021613	219	2021410	12	3.49279	2.56435	1.40517	GEC_HG_K27_peak_129
chr1	2031686	2032157	472	2031892	14	5.03339	3.16412	2.81076	GEC_HG_K27_peak_130
chr1	2041688	2041998	311	2041890	21	5.90838	2.95565	3.63584	GEC_HG_K27_peak_131
chr1	2043541	2043800	260	2043604	24	6.764	3.05501	4.45003	GEC_HG_K27_peak_132
chr1	2049432	2050698	1267	2050181	70	29.2149	5.22491	26.2925	GEC_HG_K27_peak_133
chr1	2061428	2061814	387	2061507	13	8.71834	5.37812	6.32649	GEC_HG_K27_peak_134
chr1	2070728	2070959	232	2070826	10	5.01183	3.62468	2.79037	GEC_HG_K27_peak_135
chr1	2084930	2085266	337	2085209	9	5.54475	4.10052	3.29443	GEC_HG_K27_peak_136
chr1	2104455	2104737	283	2104582	8	3.25883	2.76875	1.19365	GEC_HG_K27_peak_137
chr1	2132801	2133898	1098	2133464	173	123.575	11.7802	118.738	GEC_HG_K27_peak_138
chr1	2139882	2140447	566	2140102	40	22.0044	6.48402	19.2435	GEC_HG_K27_peak_139
chr1	2151373	2151594	222	2151521	10	5.7998	4.11204	3.53238	GEC_HG_K27_peak_140
chr1	2160446	2160822	377	2160576	13	6.7535	4.2137	4.43992	GEC_HG_K27_peak_141
chr1	2174491	2174700	210	2174543	15	6.45562	3.76703	4.15773	GEC_HG_K27_peak_142
chr1	2179738	2180184	447	2180083	13	4.19008	2.83636	2.02934	GEC_HG_K27_peak_143
chr1	2189375	2190219	845	2189744	70	31.31	5.63394	28.3417	GEC_HG_K27_peak_144
chr1	2194521	2195588	1068	2194928	96	43.8268	5.98044	40.5975	GEC_HG_K27_peak_145
chr1	2204670	2205508	839	2205315	67	24.1026	4.47305	21.2939	GEC_HG_K27_peak_146
chr1	2212377	2213273	897	2212813	64	24.589	4.74391	21.7694	GEC_HG_K27_peak_147
chr1	2227482	2227991	510	2227816	179	65.8122	4.94889	62.1229	GEC_HG_K27_peak_148
chr1	2229154	2230557	1404	2229455	96	15.8748	2.56612	13.2643	GEC_HG_K27_peak_149
chr1	2231037	2232100	1064	2231702	105	20.8403	2.89147	18.1067	GEC_HG_K27_peak_150
chr1	2238501	2238794	294	2238531	17	4.45248	2.65667	2.2735	GEC_HG_K27_peak_151
chr1	2255145	2256597	1453	2256078	98	55.667	7.87504	52.1881	GEC_HG_K27_peak_152
chr1	2267784	2268510	727	2268492	13	4.82213	3.15859	2.61145	GEC_HG_K27_peak_153
chr1	2283405	2283662	258	2283616	8	3.44701	2.88742	1.36376	GEC_HG_K27_peak_154
chr1	2284523	2284884	362	2284613	9	3.90125	3.0667	1.77765	GEC_HG_K27_peak_155
chr1	2311364	2311903	540	2311524	32	7.45629	2.82103	5.11379	GEC_HG_K27_peak_156
chr1	2314245	2315481	1237	2314504	42	10.5139	3.10106	8.0599	GEC_HG_K27_peak_157
chr1	2330005	2330283	279	2330126	12	3.81615	2.7304	1.69957	GEC_HG_K27_peak_158
chr1	2343998	2344238	241	2344097	16	5.89043	3.3739	3.61873	GEC_HG_K27_peak_159
chr1	2372779	2373280	502	2373136	10	4.39162	3.25044	2.21681	GEC_HG_K27_peak_160
chr1	2381732	2382311	580	2381964	38	18.7428	5.65322	16.0593	GEC_HG_K27_peak_161
chr1	2391003	2392581	1579	2391620	81	39.9008	6.41783	36.7539	GEC_HG_K27_peak_162
chr1	2411892	2413783	1892	2412605	140	68.3771	6.70504	64.6351	GEC_HG_K27_peak_163
chr1	2414290	2414547	258	2414344	48	7.78527	2.38251	5.42802	GEC_HG_K27_peak_164
chr1	2426272	2426489	218	2426414	13	5.78	3.66899	3.51356	GEC_HG_K27_peak_165
chr1	2426796	2427086	291	2426894	10	3.4123	2.68063	1.33247	GEC_HG_K27_peak_166
chr1	2428093	2428386	294	2428109	12	3.94384	2.7968	1.80112	GEC_HG_K27_peak_167
chr1	2446890	2447360	471	2447244	23	4.86223	2.48103	2.64949	GEC_HG_K27_peak_168
chr1	2451636	2452920	1285	2452054	49	18.0669	4.38998	15.4001	GEC_HG_K27_peak_169
chr1	2458227	2458472	246	2458350	23	6.75473	3.12093	4.44104	GEC_HG_K27_peak_170
chr1	2468668	2469079	412	2468814	21	6.03124	3.00123	3.75282	GEC_HG_K27_peak_171
chr1	2495419	2495678	260	2495515	19	4.66649	2.61827	2.47363	GEC_HG_K27_peak_172
chr1	2501681	2501977	297	2501929	15	4.01709	2.60224	1.86905	GEC_HG_K27_peak_173
chr1	2507176	2507404	229	2507271	15	4.89655	3.0039	2.68162	GEC_HG_K27_peak_174
chr1	2513057	2513369	313	2513311	14	4.96508	3.13019	2.74639	GEC_HG_K27_peak_175
chr1	2525402	2525643	242	2525587	28	6.89729	2.86114	4.57776	GEC_HG_K27_peak_176
chr1	2525945	2526345	401	2526156	59	27.3674	5.72795	24.4856	GEC_HG_K27_peak_177
chr1	2526571	2526892	322	2526750	28	6.50389	2.74695	4.2038	GEC_HG_K27_peak_178
chr1	2537113	2537336	224	2537286	18	4.15235	2.47736	1.99444	GEC_HG_K27_peak_179
chr1	2545943	2547588	1646	2546165	67	24.9717	4.62953	22.1437	GEC_HG_K27_peak_180
chr1	2555285	2557667	2383	2555935	61	24.9807	5.03054	22.1525	GEC_HG_K27_peak_181
chr1	2575882	2576307	426	2575987	14	6.32028	3.82796	4.0285	GEC_HG_K27_peak_182
chr1	2578064	2578779	716	2578573	33	22.8778	8.20341	20.0967	GEC_HG_K27_peak_183
chr1	2585504	2585833	330	2585696	41	9.60448	2.94598	7.18107	GEC_HG_K27_peak_184
chr1	2586211	2587818	1608	2586592	101	52.6576	7.06288	49.2419	GEC_HG_K27_peak_185
chr1	2595974	2596226	253	2596048	17	7.92854	4.23791	5.5659	GEC_HG_K27_peak_186
chr1	2604436	2605139	704	2604773	18	8.42203	4.33693	6.04109	GEC_HG_K27_peak_187
chr1	2611204	2611519	316	2611306	14	7.71884	4.60005	5.3657	GEC_HG_K27_peak_188
chr1	2623966	2624276	311	2624101	8	5.75441	4.37547	3.48929	GEC_HG_K27_peak_189
chr1	2641322	2641572	251	2641363	24	5.47938	2.63194	3.23253	GEC_HG_K27_peak_190
chr1	2642244	2643536	1293	2643036	48	21.4672	5.31976	18.7188	GEC_HG_K27_peak_191
chr1	2926540	2927108	569	2926684	22	15.2861	7.09815	12.6917	GEC_HG_K27_peak_192
chr1	3015458	3015673	216	3015516	8	4.84386	3.7862	2.63199	GEC_HG_K27_peak_193
chr1	3069817	3070099	283	3069963	11	4.63693	3.27724	2.44581	GEC_HG_K27_peak_194
chr1	3081425	3081660	236	3081576	13	7.9772	4.93045	5.61283	GEC_HG_K27_peak_195
chr1	3149462	3149674	213	3149624	7	3.97749	3.33666	1.83215	GEC_HG_K27_peak_196
chr1	3164998	3165292	295	3165264	7	4.81867	3.88931	2.60848	GEC_HG_K27_peak_197
chr1	3166672	3166880	209	3166785	5	3.07788	2.90029	1.05289	GEC_HG_K27_peak_198
chr1	3221220	3221424	205	3221340	6	3.93266	3.40314	1.79076	GEC_HG_K27_peak_199
chr1	3270723	3270987	265	3270815	9	5.76821	4.24358	3.50233	GEC_HG_K27_peak_200
chr1	3313018	3313612	595	3313367	36	21.7369	7.06926	18.9822	GEC_HG_K27_peak_201
chr1	3347861	3348253	393	3347939	9	4.69497	3.56041	2.50019	GEC_HG_K27_peak_202
chr1	3395510	3395961	452	3395655	8	5.75441	4.37547	3.48929	GEC_HG_K27_peak_203
chr1	3400758	3400981	224	3400834	7	3.78993	3.21273	1.67551	GEC_HG_K27_peak_204
chr1	3432694	3433221	528	3432854	12	4.22866	2.94664	2.06519	GEC_HG_K27_peak_205
chr1	3439662	3440037	376	3439791	7	3.26916	2.86932	1.20285	GEC_HG_K27_peak_206
chr1	3453071	3453397	327	3453247	28	10.3686	3.96171	7.91922	GEC_HG_K27_peak_207
chr1	3454346	3455228	883	3454430	29	10.6206	3.954	8.16314	GEC_HG_K27_peak_208
chr1	3470792	3471026	235	3470977	18	4.61586	2.65907	2.42601	GEC_HG_K27_peak_209
chr1	3482472	3482953	482	3482720	22	7.96006	3.6552	5.59639	GEC_HG_K27_peak_210
chr1	3491271	3491889	619	3491493	22	6.95729	3.27061	4.6351	GEC_HG_K27_peak_211
chr1	3496344	3496818	475	3496530	27	6.73908	2.86713	4.42619	GEC_HG_K27_peak_212
chr1	3503711	3504847	1137	3504249	62	26.4148	5.25631	23.5543	GEC_HG_K27_peak_213
chr1	3510182	3510783	602	3510321	23	7.9103	3.54222	5.54837	GEC_HG_K27_peak_214
chr1	3530127	3531519	1393	3531248	32	11.1629	3.86748	8.68787	GEC_HG_K27_peak_215
chr1	3537503	3537853	351	3537846	18	5.24972	2.91478	3.0152	GEC_HG_K27_peak_216
chr1	3542955	3543851	897	3543225	22	6.04008	2.93596	3.76123	GEC_HG_K27_peak_217
chr1	3562694	3562940	247	3562762	12	4.37419	3.02412	2.20081	GEC_HG_K27_peak_218
chr1	3584744	3584987	244	3584926	14	6.67242	4.01762	4.36496	GEC_HG_K27_peak_219
chr1	3611389	3611730	342	3611681	15	5.41095	3.24831	3.16769	GEC_HG_K27_peak_220
chr1	3624005	3625772	1768	3624987	51	26.0751	6.25234	23.2222	GEC_HG_K27_peak_221
chr1	3633983	3634223	241	3634147	10	4.34229	3.2211	2.17103	GEC_HG_K27_peak_222
chr1	3649865	3650083	219	3649961	24	5.81061	2.73861	3.54277	GEC_HG_K27_peak_223
chr1	3651861	3653451	1591	3653075	52	24.7607	5.77982	21.9373	GEC_HG_K27_peak_224
chr1	3678731	3679169	439	3678838	14	5.3639	3.33015	3.12324	GEC_HG_K27_peak_225
chr1	3695792	3696006	215	3695816	12	5.58978	3.69555	3.33711	GEC_HG_K27_peak_226
chr1	3724337	3724563	227	3724535	17	7.49447	4.02373	5.15031	GEC_HG_K27_peak_227
chr1	3745706	3746044	339	3745762	13	5.46706	3.49935	3.22076	GEC_HG_K27_peak_228
chr1	3746850	3747478	629	3747025	20	11.174	5.37324	8.69851	GEC_HG_K27_peak_229
chr1	3772238	3773163	926	3772441	59	27.5112	5.76186	24.6263	GEC_HG_K27_peak_230
chr1	3795796	3796691	896	3796311	57	39.5671	9.52869	36.4273	GEC_HG_K27_peak_231
chr1	3856637	3857856	1220	3857301	130	90.9519	11.053	86.7572	GEC_HG_K27_peak_232
chr1	3868992	3869274	283	3869117	7	3.87154	3.26665	1.75031	GEC_HG_K27_peak_233
chr1	3869847	3870072	226	3869860	8	4.67255	3.67498	2.47894	GEC_HG_K27_peak_234
chr1	3880835	3881081	247	3880954	7	4.72614	3.82901	2.52906	GEC_HG_K27_peak_235
chr1	3899593	3901557	1965	3900965	109	54.4329	6.74349	50.9799	GEC_HG_K27_peak_236
chr1	3924887	3925100	214	3925002	7	4.30028	3.54966	2.13173	GEC_HG_K27_peak_237
chr1	3930928	3931171	244	3931126	6	3.93266	3.40314	1.79076	GEC_HG_K27_peak_238
chr1	3948494	3948812	319	3948728	7	3.2057	2.82763	1.14581	GEC_HG_K27_peak_239
chr1	3956326	3957205	880	3956799	55	40.5984	10.3342	37.4369	GEC_HG_K27_peak_240
chr1	3995223	3995508	286	3995364	8	4.84386	3.7862	2.63199	GEC_HG_K27_peak_241
chr1	4062224	4062910	687	4062294	7	4.81867	3.88931	2.60848	GEC_HG_K27_peak_242
chr1	4380439	4380760	322	4380611	5	3.07788	2.90029	1.05289	GEC_HG_K27_peak_243
chr1	4603339	4603778	440	4603499	13	8.61493	5.31518	6.22685	GEC_HG_K27_peak_244
chr1	4650496	4650853	358	4650667	26	20.0756	8.63381	17.3599	GEC_HG_K27_peak_245
chr1	4656416	4656687	272	4656524	9	5.11513	3.82641	2.88795	GEC_HG_K27_peak_246
chr1	4666990	4667267	278	4667087	22	10.0386	4.51861	7.60006	GEC_HG_K27_peak_247
chr1	4668806	4669592	787	4668999	21	8.9759	4.1869	6.57404	GEC_HG_K27_peak_248
chr1	5509652	5510016	365	5509676	6	3.93266	3.40314	1.79076	GEC_HG_K27_peak_249
chr1	5748226	5748460	235	5748303	10	5.77463	4.0963	3.50849	GEC_HG_K27_peak_250
chr1	5758017	5758286	270	5758058	8	5.75441	4.37547	3.48929	GEC_HG_K27_peak_251
chr1	5766376	5766595	220	5766424	5	3.10259	2.91698	1.05289	GEC_HG_K27_peak_252
chr1	5978412	5978654	243	5978610	10	4.27773	3.18279	2.11073	GEC_HG_K27_peak_253
chr1	5979966	5980247	282	5980069	16	9.00114	4.96313	6.59844	GEC_HG_K27_peak_254
chr1	5980596	5980830	235	5980636	10	4.63267	3.39477	2.44181	GEC_HG_K27_peak_255
chr1	5985532	5985804	273	5985544	7	3.85088	3.253	1.73148	GEC_HG_K27_peak_256
chr1	5991996	5993363	1368	5992455	97	58.0295	8.44436	54.5009	GEC_HG_K27_peak_257
chr1	6025311	6027558	2248	6026309	80	40.2683	6.57764	37.114	GEC_HG_K27_peak_258
chr1	6041461	6041692	232	6041482	9	4.27123	3.29516	2.10494	GEC_HG_K27_peak_259
chr1	6058858	6059197	340	6059091	7	3.81008	3.22604	1.69371	GEC_HG_K27_peak_260
chr1	6068504	6069075	572	6068867	9	4.16549	3.22955	2.00645	GEC_HG_K27_peak_261
chr1	6089265	6089662	398	6089440	11	5.17564	3.58954	2.94537	GEC_HG_K27_peak_262
chr1	6095226	6095451	226	6095413	10	3.86079	2.93817	1.74028	GEC_HG_K27_peak_263
chr1	6108940	6109442	503	6109078	18	10.8651	5.5974	8.39982	GEC_HG_K27_peak_264
chr1	6151461	6151926	466	6151607	23	12.3654	5.41472	9.85356	GEC_HG_K27_peak_265
chr1	6157639	6158308	670	6157840	24	12.0257	5.09676	9.52425	GEC_HG_K27_peak_266
chr1	6162929	6163266	338	6163148	12	4.04008	2.84716	1.8902	GEC_HG_K27_peak_267
chr1	6171469	6171952	484	6171802	22	10.6712	4.79963	8.21214	GEC_HG_K27_peak_268
chr1	6179020	6179429	410	6179121	16	6.95481	3.88954	4.63282	GEC_HG_K27_peak_269
chr1	6198950	6200034	1085	6199556	125	87.6597	11.0428	83.5313	GEC_HG_K27_peak_270
chr1	6204802	6206558	1757	6206309	106	51.4217	6.49007	48.032	GEC_HG_K27_peak_271
chr1	6206865	6207085	221	6207004	35	5.16091	2.16871	2.93144	GEC_HG_K27_peak_272
chr1	6234583	6236320	1738	6236069	51	24.3365	5.77431	21.5227	GEC_HG_K27_peak_273
chr1	6245111	6246112	1002	6245453	29	10.2444	3.82952	7.79913	GEC_HG_K27_peak_274
chr1	6246676	6246911	236	6246852	24	6.57507	2.99115	4.2719	GEC_HG_K27_peak_275
chr1	6251320	6251550	231	6251447	16	4.29913	2.65825	2.13086	GEC_HG_K27_peak_276
chr1	6259910	6260203	294	6260050	21	6.83617	3.30723	4.51918	GEC_HG_K27_peak_277
chr1	6262029	6262381	353	6262195	18	5.10651	2.85625	2.87997	GEC_HG_K27_peak_278
chr1	6280827	6281097	271	6280982	15	6.63758	3.86043	4.33158	GEC_HG_K27_peak_279
chr1	6343393	6343830	438	6343640	19	11.7897	5.892	9.29527	GEC_HG_K27_peak_280
chr1	6358568	6358917	350	6358702	14	5.54783	3.42389	3.2974	GEC_HG_K27_peak_281
chr1	6385044	6386441	1398	6385980	78	45.2425	7.85787	41.9833	GEC_HG_K27_peak_282
chr1	6392308	6394137	1830	6393731	102	49.322	6.44014	45.9769	GEC_HG_K27_peak_283
chr1	6414278	6414772	495	6414499	27	16.1184	6.4063	13.5016	GEC_HG_K27_peak_284
chr1	6419627	6420119	493	6419733	14	4.33119	2.8216	2.16054	GEC_HG_K27_peak_285
chr1	6438171	6438537	367	6438338	32	19.6406	6.97619	16.9354	GEC_HG_K27_peak_286
chr1	6445213	6445682	470	6445315	33	16.7205	5.63334	14.0878	GEC_HG_K27_peak_287
chr1	6468668	6468981	314	6468807	15	5.04796	3.07509	2.82457	GEC_HG_K27_peak_288
chr1	6474823	6475032	210	6474883	17	6.27075	3.44587	3.98134	GEC_HG_K27_peak_289
chr1	6475498	6476126	629	6475726	31	17.8116	6.38998	15.1512	GEC_HG_K27_peak_290
chr1	6486431	6486768	338	6486605	65	7.83812	2.10549	5.47891	GEC_HG_K27_peak_291
chr1	6489192	6492003	2812	6491545	177	61.3082	4.66082	57.711	GEC_HG_K27_peak_292
chr1	6497526	6497829	304	6497639	51	16.0016	3.81516	13.3877	GEC_HG_K27_peak_293
chr1	6507508	6508007	500	6507646	26	8.40255	3.46474	6.02226	GEC_HG_K27_peak_294
chr1	6544694	6545140	447	6545040	17	10.1413	5.40091	7.69927	GEC_HG_K27_peak_295
chr1	6553136	6554659	1524	6554316	97	66.9283	10.4073	63.2158	GEC_HG_K27_peak_296
chr1	6579653	6581229	1577	6579988	89	47.6161	7.19441	44.3069	GEC_HG_K27_peak_297
chr1	6586483	6586823	341	6586680	24	7.89259	3.44917	5.53132	GEC_HG_K27_peak_298
chr1	6600594	6603305	2712	6601313	132	41.3415	4.17177	38.1643	GEC_HG_K27_peak_299
chr1	6612868	6615212	2345	6613541	146	77.9775	7.54331	74.044	GEC_HG_K27_peak_300
chr1	6624884	6626048	1165	6625248	74	41.8048	7.52927	38.6177	GEC_HG_K27_peak_301
chr1	6634701	6635037	337	6634801	14	6.22724	3.77842	3.93984	GEC_HG_K27_peak_302
chr1	6646439	6646684	246	6646550	11	6.52308	4.40132	4.22218	GEC_HG_K27_peak_303
chr1	6686491	6686706	216	6686628	8	5.75441	4.37547	3.48929	GEC_HG_K27_peak_304
chr1	6700887	6702167	1281	6701809	98	69.0233	10.7601	65.2683	GEC_HG_K27_peak_305
chr1	6707572	6707909	338	6707739	6	3.08445	2.83453	1.05289	GEC_HG_K27_peak_306
chr1	6724588	6725215	628	6724984	15	8.54541	4.8913	6.15988	GEC_HG_K27_peak_307
chr1	6743609	6743935	327	6743749	11	7.39227	4.94145	5.05223	GEC_HG_K27_peak_308
chr1	6784292	6785469	1178	6785183	183	110.371	9.09196	105.79	GEC_HG_K27_peak_309
chr1	6785869	6786201	333	6786033	50	8.84075	2.5175	6.44363	GEC_HG_K27_peak_310
chr1	6963994	6964350	357	6964039	10	7.19753	4.99466	4.8654	GEC_HG_K27_peak_311
chr1	7009110	7009436	327	7009251	5	3.10259	2.91698	1.05289	GEC_HG_K27_peak_312
chr1	7050792	7051054	263	7050937	7	4.81867	3.88931	2.60848	GEC_HG_K27_peak_313
chr1	7265849	7266342	494	7266071	13	11.0312	6.80628	8.56037	GEC_HG_K27_peak_314
chr1	7294143	7294445	303	7294417	5	3.10259	2.91698	1.05289	GEC_HG_K27_peak_315
chr1	7299381	7299744	364	7299593	18	13.0257	6.81464	10.4945	GEC_HG_K27_peak_316
chr1	7401672	7402350	679	7401881	33	22.4887	8.02435	19.7166	GEC_HG_K27_peak_317
chr1	7471012	7471475	464	7471105	15	7.10548	4.10469	4.7771	GEC_HG_K27_peak_318
chr1	7631771	7632039	269	7632018	10	4.95208	3.58823	2.73407	GEC_HG_K27_peak_319
chr1	7641506	7642448	943	7642291	14	7.61804	4.54278	5.26911	GEC_HG_K27_peak_320
chr1	7669497	7669924	428	7669701	21	8.11427	3.82075	5.74471	GEC_HG_K27_peak_321
chr1	7704518	7704922	405	7704717	82	59.9917	11.0896	56.4219	GEC_HG_K27_peak_322
chr1	7705704	7705926	223	7705811	20	5.28564	2.79048	3.04914	GEC_HG_K27_peak_323
chr1	7771071	7772383	1313	7771516	80	60.8612	11.7413	57.2735	GEC_HG_K27_peak_324
chr1	7783508	7784722	1215	7784026	153	115.71	12.8048	111.018	GEC_HG_K27_peak_325
chr1	7901836	7902045	210	7901843	7	4.40047	3.61561	2.22499	GEC_HG_K27_peak_326
chr1	7902682	7902933	252	7902890	11	8.04146	5.34888	5.67459	GEC_HG_K27_peak_327
chr1	7948796	7949135	340	7948925	8	5.61623	4.28655	3.36223	GEC_HG_K27_peak_328
chr1	7954196	7954548	353	7954436	6	3.93266	3.40314	1.79076	GEC_HG_K27_peak_329
chr1	7961229	7962148	920	7961674	229	183.911	14.8189	178.032	GEC_HG_K27_peak_330
chr1	7975341	7975674	334	7975458	40	36.2666	12.734	33.1943	GEC_HG_K27_peak_331
chr1	7982252	7982693	442	7982604	11	6.16297	4.18071	3.87846	GEC_HG_K27_peak_332
chr1	8004333	8005846	1514	8005064	138	79.336	8.29657	75.3755	GEC_HG_K27_peak_333
chr1	8019262	8019510	249	8019378	64	8.03909	2.1446	5.67233	GEC_HG_K27_peak_334
chr1	8023311	8023559	249	8023502	138	15.2808	2.12729	12.6866	GEC_HG_K27_peak_335
chr1	8025267	8027485	2219	8026337	305	117.504	5.31221	112.778	GEC_HG_K27_peak_336
chr1	8040630	8041169	540	8040793	17	10.6784	5.69968	8.21916	GEC_HG_K27_peak_337
chr1	8047279	8048606	1328	8048312	30	15.0113	5.4225	12.4244	GEC_HG_K27_peak_338
chr1	8077136	8077704	569	8077376	52	28.6696	6.87368	25.7591	GEC_HG_K27_peak_339
chr1	8078076	8078560	485	8078398	38	16.6445	4.97837	14.0139	GEC_HG_K27_peak_340
chr1	8089909	8091428	1520	8090653	75	32.2688	5.44463	29.2801	GEC_HG_K27_peak_341
chr1	8096231	8098205	1975	8097635	149	71.6345	6.60676	67.8274	GEC_HG_K27_peak_342
chr1	8104721	8104959	239	8104756	7	3.78993	3.21273	1.67551	GEC_HG_K27_peak_343
chr1	8118121	8118364	244	8118233	10	5.37211	3.84609	3.13084	GEC_HG_K27_peak_344
chr1	8169277	8170504	1228	8169539	36	17.1808	5.38739	14.5365	GEC_HG_K27_peak_345
chr1	8197645	8198346	702	8198069	48	33.2697	9.12898	30.2599	GEC_HG_K27_peak_346
chr1	8211511	8213068	1558	8212010	74	45.2194	8.36651	41.9606	GEC_HG_K27_peak_347
chr1	8232312	8232617	306	8232317	9	4.86503	3.66776	2.65206	GEC_HG_K27_peak_348
chr1	8238237	8239519	1283	8239133	21	11.5428	5.37472	9.05602	GEC_HG_K27_peak_349
chr1	8284133	8284370	238	8284285	6	3.93266	3.40314	1.79076	GEC_HG_K27_peak_350
chr1	8314496	8314745	250	8314538	35	15.5786	4.97385	12.9763	GEC_HG_K27_peak_351
chr1	8315730	8316222	493	8316021	25	8.51669	3.58713	6.13222	GEC_HG_K27_peak_352
chr1	8318041	8318699	659	8318651	23	7.44207	3.36851	5.10008	GEC_HG_K27_peak_353
chr1	8338138	8338387	250	8338184	15	9.2442	5.29017	6.83318	GEC_HG_K27_peak_354
chr1	8343106	8343934	829	8343756	39	23.5777	7.23073	20.7809	GEC_HG_K27_peak_355
chr1	8348932	8349407	476	8349087	26	12.0546	4.81809	9.55231	GEC_HG_K27_peak_356
chr1	8422978	8424426	1449	8424025	43	25.7745	7.32763	22.9284	GEC_HG_K27_peak_357
chr1	8471281	8471641	361	8471345	8	5.75441	4.37547	3.48929	GEC_HG_K27_peak_358
chr1	8478687	8478931	245	8478831	8	5.75441	4.37547	3.48929	GEC_HG_K27_peak_359
chr1	8626245	8627022	778	8626637	23	16.6733	7.59958	14.0419	GEC_HG_K27_peak_360
chr1	8651085	8651442	358	8651274	8	5.21967	4.03012	2.9867	GEC_HG_K27_peak_361
chr1	8660337	8662000	1664	8660587	59	30.1133	6.39975	27.1711	GEC_HG_K27_peak_362
chr1	8702952	8703735	784	8703388	43	25.5323	7.24089	22.6915	GEC_HG_K27_peak_363
chr1	8712224	8712887	664	8712711	11	7.66851	5.1146	5.31742	GEC_HG_K27_peak_364
chr1	8726688	8727004	317	8726933	6	3.93266	3.40314	1.79076	GEC_HG_K27_peak_365
chr1	8811339	8811863	525	8811688	9	5.18691	3.87209	2.95599	GEC_HG_K27_peak_366
chr1	8816885	8818207	1323	8817687	70	42.2207	8.14438	39.0251	GEC_HG_K27_peak_367
chr1	8848756	8849136	381	8849059	19	10.9807	5.46206	8.51189	GEC_HG_K27_peak_368
chr1	8862613	8862887	275	8862711	27	15.393	6.07763	12.7957	GEC_HG_K27_peak_369
chr1	8873617	8873895	279	8873761	79	12.8413	2.50449	10.3154	GEC_HG_K27_peak_370
chr1	8876695	8877372	678	8877230	91	9.12642	1.98753	6.71939	GEC_HG_K27_peak_371
chr1	8877900	8879517	1618	8878878	248	103.775	5.77137	99.3253	GEC_HG_K27_peak_372
chr1	8889427	8889799	373	8889567	22	8.02102	3.67923	5.65498	GEC_HG_K27_peak_373
chr1	8890079	8890929	851	8890556	36	19.1752	6.08893	16.4812	GEC_HG_K27_peak_374
chr1	8899637	8900431	795	8899975	66	38.0251	7.58716	34.9172	GEC_HG_K27_peak_375
chr1	8903735	8904105	371	8903849	28	8.49641	3.3463	6.11266	GEC_HG_K27_peak_376
chr1	8913836	8914068	233	8913891	10	5.39454	3.85995	3.15214	GEC_HG_K27_peak_377
chr1	8917986	8918334	349	8918134	11	6.66015	4.48586	4.35314	GEC_HG_K27_peak_378
chr1	8956748	8957274	527	8957078	12	9.90683	6.32012	7.47254	GEC_HG_K27_peak_379
chr1	8986120	8986802	683	8986514	30	19.2317	7.21137	16.5362	GEC_HG_K27_peak_380
chr1	9025501	9026035	535	9025701	7	4.81867	3.88931	2.60848	GEC_HG_K27_peak_381
chr1	9057877	9058364	488	9058195	8	5.48866	4.20424	3.24122	GEC_HG_K27_peak_382
chr1	9110853	9111153	301	9111005	20	10.4571	5.01706	8.00498	GEC_HG_K27_peak_383
chr1	9120469	9120699	231	9120560	11	7.04027	4.72166	4.71461	GEC_HG_K27_peak_384
chr1	9127844	9129869	2026	9129189	63	32.0624	6.44492	29.0781	GEC_HG_K27_peak_385
chr1	9145018	9145392	375	9145038	11	7.13331	4.77964	4.80385	GEC_HG_K27_peak_386
chr1	9163287	9164403	1117	9163827	59	33.4097	7.27718	30.397	GEC_HG_K27_peak_387
chr1	9181430	9183360	1931	9182311	37	18.1674	5.59156	15.4982	GEC_HG_K27_peak_388
chr1	9210674	9210900	227	9210795	8	5.75441	4.37547	3.48929	GEC_HG_K27_peak_389
chr1	9234300	9235519	1220	9234897	93	59.6914	9.28344	56.1274	GEC_HG_K27_peak_390
chr1	9247276	9247553	278	9247455	9	3.22229	2.65648	1.16063	GEC_HG_K27_peak_391
chr1	9249600	9249997	398	9249841	10	3.71196	2.85205	1.60422	GEC_HG_K27_peak_392
chr1	9267237	9267506	270	9267295	23	12.6118	5.53012	10.0927	GEC_HG_K27_peak_393
chr1	9275350	9275989	640	9275637	18	6.53241	3.46031	4.231	GEC_HG_K27_peak_394
chr1	9280469	9281039	571	9280733	43	25.95	7.39088	23.1	GEC_HG_K27_peak_395
chr1	9292580	9295373	2794	9294415	108	32.397	3.9617	29.4056	GEC_HG_K27_peak_396
chr1	9300255	9300463	209	9300294	21	4.82563	2.56596	2.61483	GEC_HG_K27_peak_397
chr1	9302797	9303409	613	9303188	47	25.1973	6.51161	22.3641	GEC_HG_K27_peak_398
chr1	9315911	9316338	428	9316056	13	5.1463	3.32836	2.91748	GEC_HG_K27_peak_399
chr1	9338196	9338467	272	9338303	10	4.63267	3.39477	2.44181	GEC_HG_K27_peak_400
chr1	9382813	9383079	267	9382994	7	3.05452	2.72853	1.04562	GEC_HG_K27_peak_401
chr1	9392439	9392728	290	9392661	7	3.73046	3.17344	1.62143	GEC_HG_K27_peak_402
chr1	9400558	9400945	388	9400628	12	6.40907	4.17072	4.11326	GEC_HG_K27_peak_403
chr1	9413161	9413419	259	9413256	9	4.75765	3.59992	2.55863	GEC_HG_K27_peak_404
chr1	9418883	9419093	211	9418901	9	5.31023	3.95069	3.07236	GEC_HG_K27_peak_405
chr1	9428794	9429307	514	9429036	39	28.8756	9.44041	25.9605	GEC_HG_K27_peak_406
chr1	9473160	9473503	344	9473311	11	5.2709	3.64557	3.03536	GEC_HG_K27_peak_407
chr1	9476788	9477066	279	9476891	11	4.60494	3.25895	2.41591	GEC_HG_K27_peak_408
chr1	9494997	9495533	537	9495292	28	21.1038	8.62171	18.3638	GEC_HG_K27_peak_409
chr1	9539101	9540434	1334	9539399	82	44.893	7.33369	41.6412	GEC_HG_K27_peak_410
chr1	9546704	9547001	298	9546801	15	10.5747	6.07449	8.11885	GEC_HG_K27_peak_411
chr1	9558590	9558849	260	9558724	7	4.13378	3.43987	1.97682	GEC_HG_K27_peak_412
chr1	9561707	9561943	237	9561843	9	5.71092	4.20689	3.45205	GEC_HG_K27_peak_413
chr1	9588512	9590175	1664	9588889	71	33.6477	6.02788	30.63	GEC_HG_K27_peak_414
chr1	9601817	9602126	310	9602044	18	6.60644	3.49299	4.30185	GEC_HG_K27_peak_415
chr1	9608739	9609195	457	9609080	13	4.68369	3.08702	2.48959	GEC_HG_K27_peak_416
chr1	9626778	9627472	695	9627284	31	14.9506	5.25721	12.3654	GEC_HG_K27_peak_417
chr1	9651575	9652051	477	9651922	18	11.487	5.93903	9.00189	GEC_HG_K27_peak_418
chr1	9659306	9659909	604	9659439	9	4.63355	3.52175	2.44255	GEC_HG_K27_peak_419
chr1	9671289	9672041	753	9671489	33	22.1944	7.89039	19.4291	GEC_HG_K27_peak_420
chr1	9687257	9688796	1540	9687772	112	36.3649	4.26313	33.2907	GEC_HG_K27_peak_421
chr1	9689011	9690232	1222	9689662	102	30.162	3.89644	27.2186	GEC_HG_K27_peak_422
chr1	9700175	9701084	910	9700610	95	52.7191	7.60532	49.302	GEC_HG_K27_peak_423
chr1	9702185	9702437	253	9702383	35	8.32809	2.90642	5.95048	GEC_HG_K27_peak_424
chr1	9718845	9719644	800	9719284	86	36.8408	5.50338	33.757	GEC_HG_K27_peak_425
chr1	9721713	9721942	230	9721867	45	9.84705	2.84691	7.41553	GEC_HG_K27_peak_426
chr1	9724824	9725294	471	9725198	40	16.5184	4.73659	13.891	GEC_HG_K27_peak_427
chr1	9766792	9767368	577	9766969	56	40.1221	9.93468	36.9707	GEC_HG_K27_peak_428
chr1	9810337	9810608	272	9810424	8	4.17285	3.35152	2.01331	GEC_HG_K27_peak_429
chr1	9822877	9824563	1687	9823248	59	27.999	5.87788	25.1032	GEC_HG_K27_peak_430
chr1	9825303	9825855	553	9825465	33	9.35216	3.27475	6.9374	GEC_HG_K27_peak_431
chr1	9835888	9836710	823	9836539	15	7.60106	4.36965	5.25272	GEC_HG_K27_peak_432
chr1	9843052	9843489	438	9843249	16	6.73951	3.78281	4.42659	GEC_HG_K27_peak_433
chr1	9859138	9859466	329	9859172	9	4.36238	3.35191	2.18945	GEC_HG_K27_peak_434
chr1	9867397	9867690	294	9867469	15	5.3551	3.22143	3.1148	GEC_HG_K27_peak_435
chr1	9874709	9875602	894	9874814	22	10.1014	4.54615	7.66082	GEC_HG_K27_peak_436
chr1	9883082	9883577	496	9883352	18	5.96387	3.21371	3.68878	GEC_HG_K27_peak_437
chr1	9890285	9891221	937	9890729	92	27.8159	3.93928	24.9242	GEC_HG_K27_peak_438
chr1	9892452	9893309	858	9892656	94	26.6087	3.73162	23.744	GEC_HG_K27_peak_439
chr1	9897419	9898496	1078	9897779	116	46.0162	5.20749	42.7406	GEC_HG_K27_peak_440
chr1	9909461	9910995	1535	9910551	185	117.076	9.7766	112.358	GEC_HG_K27_peak_441
chr1	9937140	9937570	431	9937522	9	4.38095	3.3635	2.20671	GEC_HG_K27_peak_442
chr1	9942484	9943828	1345	9943217	139	100.097	11.6707	95.7224	GEC_HG_K27_peak_443
chr1	9950388	9950836	449	9950518	26	17.3483	7.21186	14.6997	GEC_HG_K27_peak_444
chr1	9958915	9959656	742	9959193	27	20.2099	8.4274	17.4909	GEC_HG_K27_peak_445
chr1	9996899	9997244	346	9997118	9	5.46469	4.04933	3.21847	GEC_HG_K27_peak_446
chr1	10032479	10033870	1392	10032873	207	103.605	7.09611	99.1594	GEC_HG_K27_peak_447
chr1	10059512	10059720	209	10059644	9	5.76821	4.24358	3.50233	GEC_HG_K27_peak_448
chr1	10074096	10074605	510	10074514	12	8.10647	5.19923	5.73713	GEC_HG_K27_peak_449
chr1	10108147	10108568	422	10108345	20	13.7041	6.71519	11.1534	GEC_HG_K27_peak_450
chr1	10142691	10142988	298	10142781	6	3.93266	3.40314	1.79076	GEC_HG_K27_peak_451
chr1	10152877	10153086	210	10152959	7	4.81867	3.88931	2.60848	GEC_HG_K27_peak_452
chr1	10195687	10196147	461	10195796	14	8.45983	5.02787	6.0775	GEC_HG_K27_peak_453
chr1	10204332	10204920	589	10204858	11	5.61508	3.8499	3.36122	GEC_HG_K27_peak_454
chr1	10209918	10211611	1694	10210509	176	109.229	9.45678	104.672	GEC_HG_K27_peak_455
chr1	10225004	10225301	298	10225159	8	5.27742	4.06756	3.04141	GEC_HG_K27_peak_456
chr1	10252646	10252852	207	10252662	6	3.93266	3.40314	1.79076	GEC_HG_K27_peak_457
chr1	10338050	10338271	222	10338202	7	4.81867	3.88931	2.60848	GEC_HG_K27_peak_458
chr1	10387775	10388247	473	10387935	18	12.1361	6.3035	9.63133	GEC_HG_K27_peak_459
chr1	10398451	10399974	1524	10399105	154	93.2857	9.02461	89.044	GEC_HG_K27_peak_460
chr1	10415220	10415689	470	10415607	31	19.8368	7.2702	17.1267	GEC_HG_K27_peak_461
chr1	10430159	10431265	1107	10430930	48	27.2647	7.01911	24.3853	GEC_HG_K27_peak_462
chr1	10444632	10444943	312	10444909	6	3.93266	3.40314	1.79076	GEC_HG_K27_peak_463
chr1	10471815	10472632	818	10472403	75	34.8711	5.93868	31.8278	GEC_HG_K27_peak_464
chr1	10474808	10475518	711	10475136	101	57.5949	7.94482	54.0753	GEC_HG_K27_peak_465
chr1	10494912	10495232	321	10494995	12	7.61597	4.89731	5.26714	GEC_HG_K27_peak_466
chr1	10510563	10511110	548	10510834	38	26.6433	8.69809	23.7778	GEC_HG_K27_peak_467
chr1	10528092	10528906	815	10528454	47	33.6625	9.50693	30.6444	GEC_HG_K27_peak_468
chr1	10546919	10547201	283	10546971	7	4.81867	3.88931	2.60848	GEC_HG_K27_peak_469
chr1	10555837	10556336	500	10555987	11	8.53667	5.66	6.15144	GEC_HG_K27_peak_470
chr1	10599217	10599875	659	10599519	85	63.0186	11.3965	59.3865	GEC_HG_K27_peak_471
chr1	10641334	10641707	374	10641618	15	5.96572	3.52004	3.69045	GEC_HG_K27_peak_472
chr1	10668653	10668944	292	10668891	11	4.05018	2.94646	1.89943	GEC_HG_K27_peak_473
chr1	10707887	10708371	485	10708299	8	3.83678	3.13553	1.71837	GEC_HG_K27_peak_474
chr1	10737707	10737999	293	10737812	18	9.67441	4.96596	7.24867	GEC_HG_K27_peak_475
chr1	10788703	10789178	476	10789050	16	10.0074	5.52691	7.56983	GEC_HG_K27_peak_476
chr1	10793896	10794274	379	10794193	17	6.40629	3.50798	4.11057	GEC_HG_K27_peak_477
chr1	10795262	10796796	1535	10795648	24	11.2402	4.75784	8.76272	GEC_HG_K27_peak_478
chr1	10866805	10867579	775	10866911	12	5.58978	3.69555	3.33711	GEC_HG_K27_peak_479
chr1	10890745	10891044	300	10890907	10	6.34426	4.45427	4.05138	GEC_HG_K27_peak_480
chr1	10898069	10898403	335	10898222	12	6.29415	4.10309	4.00369	GEC_HG_K27_peak_481
chr1	10919961	10920183	223	10920114	8	5.74925	4.37215	3.48841	GEC_HG_K27_peak_482
chr1	10937283	10937494	212	10937403	14	5.45483	3.37637	3.20928	GEC_HG_K27_peak_483
chr1	10944405	10944680	276	10944585	11	3.7325	2.77162	1.62301	GEC_HG_K27_peak_484
chr1	10947461	10947803	343	10947692	11	4.46469	3.17909	2.28498	GEC_HG_K27_peak_485
chr1	10960964	10961245	282	10961170	21	13.2372	6.23578	10.6999	GEC_HG_K27_peak_486
chr1	11012231	11013340	1110	11012436	172	120.491	11.4031	115.711	GEC_HG_K27_peak_487
chr1	11037763	11038017	255	11037821	14	9.02288	5.36022	6.61936	GEC_HG_K27_peak_488
chr1	11044720	11045064	345	11045041	12	5.94699	3.90066	3.67262	GEC_HG_K27_peak_489
chr1	11047006	11047238	233	11047014	9	3.37299	2.74645	1.29671	GEC_HG_K27_peak_490
chr1	11059097	11060481	1385	11060190	80	47.1063	8.04857	43.8075	GEC_HG_K27_peak_491
chr1	11076553	11076968	416	11076784	8	5.16299	3.99337	2.93316	GEC_HG_K27_peak_492
chr1	11098971	11100145	1175	11099627	68	48.253	10.2149	44.9304	GEC_HG_K27_peak_493
chr1	11241619	11242134	516	11241936	11	8.58061	5.68757	6.19384	GEC_HG_K27_peak_494
chr1	11262007	11262912	906	11262599	92	68.9823	11.7635	65.2281	GEC_HG_K27_peak_495
chr1	11272792	11273968	1177	11273274	166	123.298	12.5264	118.466	GEC_HG_K27_peak_496
chr1	11320172	11320379	208	11320317	11	6.31324	4.27249	4.02196	GEC_HG_K27_peak_497
chr1	11335143	11335535	393	11335413	10	4.50984	3.32104	2.32717	GEC_HG_K27_peak_498
chr1	11434460	11434783	324	11434530	7	4.37506	3.59889	2.20137	GEC_HG_K27_peak_499
chr1	11444795	11445293	499	11445132	9	5.54475	4.10052	3.29443	GEC_HG_K27_peak_500
chr1	11450628	11450836	209	11450682	9	5.36091	3.98303	3.12035	GEC_HG_K27_peak_501
chr1	11462492	11462910	419	11462800	5	3.07788	2.90029	1.05289	GEC_HG_K27_peak_502
chr1	11478675	11479624	950	11479079	71	49.0738	9.90551	45.734	GEC_HG_K27_peak_503
chr1	11564149	11564707	559	11564342	5	3.03574	2.87176	1.02862	GEC_HG_K27_peak_504
chr1	11622008	11622257	250	11622122	7	3.99923	3.35102	1.85229	GEC_HG_K27_peak_505
chr1	11637550	11637778	229	11637630	7	3.2057	2.82763	1.14581	GEC_HG_K27_peak_506
chr1	11645834	11646124	291	11645906	24	12.3229	5.2282	9.8123	GEC_HG_K27_peak_507
chr1	11653380	11655738	2359	11654743	72	35.5639	6.34072	32.5063	GEC_HG_K27_peak_508
chr1	11661706	11662000	295	11661764	14	3.79343	2.56839	1.6786	GEC_HG_K27_peak_509
chr1	11663948	11664613	666	11664241	46	28.6678	7.82724	25.7574	GEC_HG_K27_peak_510
chr1	11673243	11673697	455	11673642	14	5.18802	3.24141	2.95704	GEC_HG_K27_peak_511
chr1	11680572	11681672	1101	11681218	57	32.5758	7.31734	29.5806	GEC_HG_K27_peak_512
chr1	11693257	11693902	646	11693719	11	4.52629	3.21409	2.34257	GEC_HG_K27_peak_513
chr1	11735850	11737186	1337	11736475	97	61.9261	9.26476	58.3165	GEC_HG_K27_peak_514
chr1	11748958	11749613	656	11749381	27	14.8049	5.81807	12.2236	GEC_HG_K27_peak_515
chr1	11765884	11766103	220	11765904	8	3.12349	2.6839	1.0718	GEC_HG_K27_peak_516
chr1	11778648	11778897	250	11778767	11	4.07709	2.96141	1.92424	GEC_HG_K27_peak_517
chr1	11784344	11784651	308	11784624	14	5.00592	3.15046	2.78492	GEC_HG_K27_peak_518
chr1	11785091	11785548	458	11785260	27	14.8049	5.81807	12.2236	GEC_HG_K27_peak_519
chr1	11804857	11806693	1837	11805894	230	136.951	9.0591	131.855	GEC_HG_K27_peak_520
chr1	11826609	11826869	261	11826749	7	4.75516	3.84794	2.55633	GEC_HG_K27_peak_521
chr1	11838455	11838888	434	11838776	17	9.48337	5.04324	7.06399	GEC_HG_K27_peak_522
chr1	11869858	11870066	209	11869921	8	4.89471	3.81922	2.67995	GEC_HG_K27_peak_523
chr1	11894040	11894329	290	11894104	14	7.69344	4.5856	5.3414	GEC_HG_K27_peak_524
chr1	11907833	11909781	1949	11908791	168	79.2371	6.50702	75.2784	GEC_HG_K27_peak_525
chr1	11924882	11925422	541	11925199	23	9.73277	4.25931	7.305	GEC_HG_K27_peak_526
chr1	11926408	11926785	378	11926527	29	13.5399	4.99611	10.9937	GEC_HG_K27_peak_527
chr1	11934330	11935072	743	11934691	50	32.2456	8.35048	29.2574	GEC_HG_K27_peak_528
chr1	11963388	11964018	631	11963487	9	4.36238	3.35191	2.18945	GEC_HG_K27_peak_529
chr1	11979957	11980834	878	11980310	131	92.0871	11.147	87.8689	GEC_HG_K27_peak_530
chr1	12001941	12002312	372	12002208	10	4.76041	3.47184	2.56119	GEC_HG_K27_peak_531
chr1	12019159	12020194	1036	12019376	94	62.835	9.8732	59.2067	GEC_HG_K27_peak_532
chr1	12079390	12079727	338	12079539	9	6.19893	4.51951	3.91283	GEC_HG_K27_peak_533
chr1	12109844	12110339	496	12109881	8	4.23316	3.39044	2.06925	GEC_HG_K27_peak_534
chr1	12111518	12111811	294	12111715	9	5.33547	3.9668	3.09629	GEC_HG_K27_peak_535
chr1	12118549	12118785	237	12118552	6	3.75575	3.28574	1.64412	GEC_HG_K27_peak_536
chr1	12126999	12127386	388	12127153	11	6.68814	4.50316	4.37989	GEC_HG_K27_peak_537
chr1	12143484	12143963	480	12143548	12	5.26303	3.51093	3.02775	GEC_HG_K27_peak_538
chr1	12153278	12153511	234	12153423	7	4.47822	3.6667	2.29752	GEC_HG_K27_peak_539
chr1	12180793	12181255	463	12180861	11	5.40868	3.72702	3.16557	GEC_HG_K27_peak_540
chr1	12208832	12209261	430	12209013	13	7.134	4.43309	4.80447	GEC_HG_K27_peak_541
chr1	12229843	12231344	1502	12230091	79	58.4593	11.2122	54.9215	GEC_HG_K27_peak_542
chr1	12272136	12272363	228	12272233	13	11.0312	6.80628	8.56037	GEC_HG_K27_peak_543
chr1	12386085	12386535	451	12386284	13	11.0312	6.80628	8.56037	GEC_HG_K27_peak_544
chr1	12480700	12481452	753	12480970	48	32.6412	8.89067	29.6447	GEC_HG_K27_peak_545
chr1	12486526	12486998	473	12486714	10	6.17219	4.34576	3.8873	GEC_HG_K27_peak_546
chr1	12540426	12540650	225	12540508	7	4.53135	3.70157	2.34716	GEC_HG_K27_peak_547
chr1	12541445	12541762	318	12541667	9	5.94617	4.3576	3.67187	GEC_HG_K27_peak_548
chr1	12549528	12550569	1042	12550104	50	27.421	6.77687	24.538	GEC_HG_K27_peak_549
chr1	12560178	12560385	208	12560327	10	5.92842	4.19257	3.65487	GEC_HG_K27_peak_550
chr1	12594999	12596647	1649	12595985	67	31.9319	6.01926	28.9504	GEC_HG_K27_peak_551
chr1	12602034	12602460	427	12602244	19	7.6443	3.84386	5.29425	GEC_HG_K27_peak_552
chr1	12604227	12604562	336	12604465	14	4.93809	3.11682	2.72093	GEC_HG_K27_peak_553
chr1	12616294	12617272	979	12616518	42	13.3091	3.73828	10.7697	GEC_HG_K27_peak_554
chr1	12618189	12619923	1735	12619010	57	22.4187	4.78174	19.6482	GEC_HG_K27_peak_555
chr1	12851769	12852098	330	12851903	10	7.75596	5.3478	5.39984	GEC_HG_K27_peak_556
chr1	13699601	13700598	998	13700173	9	6.00763	4.39698	3.73041	GEC_HG_K27_peak_557
chr1	13749088	13750124	1037	13749400	52	33.8154	8.52025	30.7942	GEC_HG_K27_peak_558
chr1	14911389	14911716	328	14911573	7	4.81867	3.88931	2.60848	GEC_HG_K27_peak_559
chr1	14923858	14924187	330	14924125	12	7.01001	4.5291	4.68565	GEC_HG_K27_peak_560
chr1	14931560	14931766	207	14931573	6	3.87798	3.36695	1.75591	GEC_HG_K27_peak_561
chr1	14950070	14950316	247	14950190	6	3.93266	3.40314	1.79076	GEC_HG_K27_peak_562
chr1	14976109	14976732	624	14976393	43	25.7397	7.31511	22.8943	GEC_HG_K27_peak_563
chr1	14977146	14977764	619	14977471	39	21.5315	6.47315	18.7816	GEC_HG_K27_peak_564
chr1	15027755	15028369	615	15028292	11	6.49622	4.38479	4.19644	GEC_HG_K27_peak_565
chr1	15046700	15046938	239	15046773	6	3.93266	3.40314	1.79076	GEC_HG_K27_peak_566
chr1	15059313	15059550	238	15059368	5	3.10259	2.91698	1.05289	GEC_HG_K27_peak_567
chr1	15127174	15127468	295	15127379	6	3.36401	3.02324	1.2886	GEC_HG_K27_peak_568
chr1	15152516	15155037	2522	15153802	74	27.2452	4.62699	24.3662	GEC_HG_K27_peak_569
chr1	15158688	15159100	413	15158958	40	12.2204	3.59654	9.71281	GEC_HG_K27_peak_570
chr1	15168379	15169217	839	15168708	84	56.1905	9.71595	52.7007	GEC_HG_K27_peak_571
chr1	15178622	15179674	1053	15179287	78	51.8498	9.5105	48.4512	GEC_HG_K27_peak_572
chr1	15188345	15188980	636	15188633	13	6.02211	3.8021	3.74412	GEC_HG_K27_peak_573
chr1	15189671	15189896	226	15189792	14	6.71331	4.03986	4.40392	GEC_HG_K27_peak_574
chr1	15200305	15201097	793	15200790	32	16.5052	5.7006	13.8782	GEC_HG_K27_peak_575
chr1	15247069	15247619	551	15247326	20	12.328	5.96973	9.81731	GEC_HG_K27_peak_576
chr1	15286618	15287071	454	15286779	5	3.10259	2.91698	1.05289	GEC_HG_K27_peak_577
chr1	15323480	15323923	444	15323738	7	4.81867	3.88931	2.60848	GEC_HG_K27_peak_578
chr1	15325477	15325685	209	15325574	6	3.93266	3.40314	1.79076	GEC_HG_K27_peak_579
chr1	15349516	15349861	346	15349692	9	4.77883	3.61329	2.57859	GEC_HG_K27_peak_580
chr1	15350336	15350646	311	15350344	8	4.40077	3.4988	2.22513	GEC_HG_K27_peak_581
chr1	15371460	15371983	524	15371648	7	4.75516	3.84794	2.55633	GEC_HG_K27_peak_582
chr1	15383633	15383995	363	15383830	11	6.52308	4.40132	4.22218	GEC_HG_K27_peak_583
chr1	15409511	15411890	2380	15409951	81	32.7385	5.137	29.74	GEC_HG_K27_peak_584
chr1	15416096	15416756	661	15416381	66	21.3297	4.04371	18.5846	GEC_HG_K27_peak_585
chr1	15417088	15417917	830	15417654	75	32.5979	5.50543	29.6023	GEC_HG_K27_peak_586
chr1	15426751	15426980	230	15426913	15	4.73886	2.9304	2.54109	GEC_HG_K27_peak_587
chr1	15431185	15431565	381	15431341	21	9.40453	4.37515	6.98789	GEC_HG_K27_peak_588
chr1	15524026	15525455	1430	15524640	216	102.429	6.6459	98.0077	GEC_HG_K27_peak_589
chr1	15526497	15527131	635	15526771	117	31.3219	3.62188	28.3534	GEC_HG_K27_peak_590
chr1	15584650	15585252	603	15585031	16	9.97513	5.50851	7.53868	GEC_HG_K27_peak_591
chr1	15603095	15603901	807	15603442	46	33.4638	9.66288	30.45	GEC_HG_K27_peak_592
chr1	15617165	15618225	1061	15617590	144	87.0195	8.93984	82.9042	GEC_HG_K27_peak_593
chr1	15679962	15680576	615	15680344	102	37.4212	4.75623	34.3256	GEC_HG_K27_peak_594
chr1	15681096	15681318	223	15681258	44	5.36849	2.03263	3.12752	GEC_HG_K27_peak_595
chr1	15683465	15684340	876	15684061	59	12.4839	2.87428	9.96855	GEC_HG_K27_peak_596
chr1	15684639	15685234	596	15685033	67	17.229	3.35156	14.5835	GEC_HG_K27_peak_597
chr1	15703630	15703853	224	15703722	12	6.43244	4.18452	4.13568	GEC_HG_K27_peak_598
chr1	15739456	15739675	220	15739621	16	4.03103	2.5438	1.88176	GEC_HG_K27_peak_599
chr1	15741309	15741670	362	15741557	22	8.20761	3.75327	5.83447	GEC_HG_K27_peak_600
chr1	15757699	15759586	1888	15758991	63	20.8264	4.10449	18.0931	GEC_HG_K27_peak_601
chr1	15760334	15761230	897	15760842	40	7.35606	2.50559	5.01747	GEC_HG_K27_peak_602
chr1	15788336	15788982	647	15788742	79	37.1034	6.04729	34.014	GEC_HG_K27_peak_603
chr1	15795261	15795776	516	15795442	186	28.3576	2.53462	25.454	GEC_HG_K27_peak_604
chr1	15796731	15797313	583	15797122	154	10.9171	1.78616	8.45028	GEC_HG_K27_peak_605
chr1	15798884	15801318	2435	15799138	291	68.4055	3.40727	64.663	GEC_HG_K27_peak_606
chr1	15815501	15815730	230	15815641	13	7.88853	4.87749	5.52738	GEC_HG_K27_peak_607
chr1	15833229	15833490	262	15833410	76	16.1713	2.95655	13.5532	GEC_HG_K27_peak_608
chr1	15834377	15836346	1970	15835055	148	62.4873	5.67187	58.8659	GEC_HG_K27_peak_609
chr1	15847034	15848910	1877	15847803	196	80.546	5.59491	76.5616	GEC_HG_K27_peak_610
chr1	15849304	15850168	865	15849539	135	38.0172	3.80912	34.9095	GEC_HG_K27_peak_611
chr1	15876420	15876663	244	15876493	10	7.75596	5.3478	5.39984	GEC_HG_K27_peak_612
chr1	15882534	15882792	259	15882565	7	4.32497	3.56592	2.1548	GEC_HG_K27_peak_613
chr1	15897722	15898199	478	15898038	17	8.91633	4.74281	6.51651	GEC_HG_K27_peak_614
chr1	15916562	15916874	313	15916718	8	5.75441	4.37547	3.48929	GEC_HG_K27_peak_615
chr1	15924698	15924908	211	15924871	9	6.29872	4.58337	4.008	GEC_HG_K27_peak_616
chr1	15935637	15935992	356	15935868	18	7.46445	3.88167	5.12148	GEC_HG_K27_peak_617
chr1	15937740	15938013	274	15937744	14	3.75469	2.55044	1.64352	GEC_HG_K27_peak_618
chr1	15941231	15941569	339	15941371	15	4.08609	2.63305	1.93283	GEC_HG_K27_peak_619
chr1	15952189	15953607	1419	15952848	91	47.9233	7.06971	44.6076	GEC_HG_K27_peak_620
chr1	15975348	15976306	959	15976051	77	52.5087	9.85334	49.096	GEC_HG_K27_peak_621
chr1	15985555	15986186	632	15985733	20	10.4824	5.0294	8.02944	GEC_HG_K27_peak_622
chr1	15991928	15992267	340	15992041	21	7.35998	3.51349	5.02118	GEC_HG_K27_peak_623
chr1	16012669	16013514	846	16013145	31	10.9852	3.89573	8.51619	GEC_HG_K27_peak_624
chr1	16016009	16016483	475	16016358	27	7.60776	3.13428	5.25918	GEC_HG_K27_peak_625
chr1	16023266	16023834	569	16023547	21	7.2456	3.46796	4.91144	GEC_HG_K27_peak_626
chr1	16032614	16033231	618	16032963	44	26.4109	7.38049	23.5505	GEC_HG_K27_peak_627
chr1	16046771	16047214	444	16047020	30	12.9674	4.66019	10.4378	GEC_HG_K27_peak_628
chr1	16055638	16056490	853	16056238	25	13.541	5.606	10.9947	GEC_HG_K27_peak_629
chr1	16073442	16073765	324	16073735	31	7.08965	2.76961	4.76189	GEC_HG_K27_peak_630
chr1	16076030	16077152	1123	16076996	40	11.6028	3.44737	9.11405	GEC_HG_K27_peak_631
chr1	16079060	16079355	296	16079194	35	9.82642	3.28529	7.39562	GEC_HG_K27_peak_632
chr1	16082315	16082724	410	16082547	30	12.0289	4.33225	9.52731	GEC_HG_K27_peak_633
chr1	16083627	16083957	331	16083633	17	4.40395	2.63667	2.22818	GEC_HG_K27_peak_634
chr1	16088656	16089409	754	16089248	40	21.2169	6.21146	18.4744	GEC_HG_K27_peak_635
chr1	16111929	16112325	397	16112154	16	5.17635	3.04478	2.94604	GEC_HG_K27_peak_636
chr1	16113134	16113439	306	16113183	15	4.41981	2.7837	2.24319	GEC_HG_K27_peak_637
chr1	16120283	16120549	267	16120442	14	3.76433	2.5549	1.65223	GEC_HG_K27_peak_638
chr1	16122460	16122998	539	16122896	18	6.01649	3.23621	3.73878	GEC_HG_K27_peak_639
chr1	16138670	16140190	1521	16139130	118	49.3158	5.516	45.9708	GEC_HG_K27_peak_640
chr1	16145059	16146748	1690	16145709	221	81.0465	4.98525	77.0519	GEC_HG_K27_peak_641
chr1	16151261	16151633	373	16151400	109	8.44221	1.8123	6.0606	GEC_HG_K27_peak_642
chr1	16152383	16152959	577	16152785	96	6.55702	1.7189	4.2545	GEC_HG_K27_peak_643
chr1	16154824	16156416	1593	16155129	178	40.3161	3.25862	37.1607	GEC_HG_K27_peak_644
chr1	16164262	16164701	440	16164419	74	27.4399	4.65948	24.5565	GEC_HG_K27_peak_645
chr1	16167275	16168116	842	16167791	100	45.7347	6.01737	42.4651	GEC_HG_K27_peak_646
chr1	16173153	16173854	702	16173696	99	40.8882	5.36343	37.7204	GEC_HG_K27_peak_647
chr1	16174370	16174672	303	16174526	37	4.81435	2.05053	2.60848	GEC_HG_K27_peak_648
chr1	16175566	16176117	552	16175961	56	13.118	3.0673	10.5842	GEC_HG_K27_peak_649
chr1	16181602	16182685	1084	16182033	155	96.1558	9.35141	91.8574	GEC_HG_K27_peak_650
chr1	16187734	16187965	232	16187879	29	11.341	4.19853	8.86043	GEC_HG_K27_peak_651
chr1	16206225	16207196	972	16206685	120	70.1165	8.37256	66.3399	GEC_HG_K27_peak_652
chr1	16217192	16217831	640	16217552	78	57.3968	11.088	53.8815	GEC_HG_K27_peak_653
chr1	16236141	16237410	1270	16236440	56	32.6477	7.4822	29.6511	GEC_HG_K27_peak_654
chr1	16351756	16352984	1229	16352255	175	106.576	9.1914	102.071	GEC_HG_K27_peak_655
chr1	16367013	16368314	1302	16367471	100	53.2354	7.2463	49.8073	GEC_HG_K27_peak_656
chr1	16421015	16421249	235	16421171	9	5.02187	3.76716	2.80001	GEC_HG_K27_peak_657
chr1	16440268	16441532	1265	16440714	80	53.8899	9.73922	50.4483	GEC_HG_K27_peak_658
chr1	16452189	16452399	211	16452392	8	4.67255	3.67498	2.47894	GEC_HG_K27_peak_659
chr1	16476314	16476931	618	16476588	11	7.26075	4.8592	4.92589	GEC_HG_K27_peak_660
chr1	16484469	16484684	216	16484560	7	3.54219	3.04914	1.45015	GEC_HG_K27_peak_661
chr1	16498523	16499981	1459	16499196	70	44.6455	8.79775	41.3988	GEC_HG_K27_peak_662
chr1	16514297	16514557	261	16514418	107	104.385	19.2371	99.9234	GEC_HG_K27_peak_663
chr1	16534970	16535182	213	16535049	13	11.0312	6.80628	8.56037	GEC_HG_K27_peak_664
chr1	16566695	16567268	574	16567007	10	7.75596	5.3478	5.39984	GEC_HG_K27_peak_665
chr1	16613115	16613984	870	16613500	139	107.76	13.2097	103.232	GEC_HG_K27_peak_666
chr1	16630766	16631378	613	16630968	18	7.37727	3.84134	5.03782	GEC_HG_K27_peak_667
chr1	16643004	16644799	1796	16644001	58	28.7761	6.17133	25.8633	GEC_HG_K27_peak_668
chr1	16645313	16645537	225	16645409	33	10.9316	3.72032	8.46431	GEC_HG_K27_peak_669
chr1	16694201	16694452	252	16694314	18	6.99366	3.66615	4.66998	GEC_HG_K27_peak_670
chr1	16698128	16698353	226	16698285	17	4.29931	2.59372	2.13102	GEC_HG_K27_peak_671
chr1	16701763	16702233	471	16701813	23	6.13119	2.90363	3.84827	GEC_HG_K27_peak_672
chr1	16703157	16703554	398	16703320	38	14.6336	4.38072	12.0569	GEC_HG_K27_peak_673
chr1	16707632	16707871	240	16707771	30	8.06503	3.08978	5.69737	GEC_HG_K27_peak_674
chr1	16709567	16710143	577	16709897	63	35.6339	7.35008	32.5748	GEC_HG_K27_peak_675
chr1	16712090	16712306	217	16712223	21	4.45577	2.43741	2.27669	GEC_HG_K27_peak_676
chr1	16715451	16715908	458	16715711	21	6.61695	3.2226	4.31196	GEC_HG_K27_peak_677
chr1	16718869	16719268	400	16719058	23	10.3023	4.49717	7.85507	GEC_HG_K27_peak_678
chr1	16757734	16757986	253	16757784	15	12.93	7.51026	10.4015	GEC_HG_K27_peak_679
chr1	16764364	16764661	298	16764494	9	5.76821	4.24358	3.50233	GEC_HG_K27_peak_680
chr1	16770471	16770675	205	16770562	22	22.299	11.1818	19.5313	GEC_HG_K27_peak_681
chr1	16872700	16872930	231	16872850	22	17.4038	8.27982	14.7536	GEC_HG_K27_peak_682
chr1	16882904	16883222	319	16883040	8	5.3363	4.1057	3.09686	GEC_HG_K27_peak_683
chr1	16888860	16889743	884	16889310	42	28.8186	8.69357	25.9049	GEC_HG_K27_peak_684
chr1	16896501	16897473	973	16896814	27	12.9566	5.04277	10.4273	GEC_HG_K27_peak_685
chr1	16903949	16904334	386	16904158	70	21.0022	3.81434	18.2646	GEC_HG_K27_peak_686
chr1	16904573	16905254	682	16904992	240	178.187	12.9259	172.411	GEC_HG_K27_peak_687
chr1	16913601	16914664	1064	16913964	99	59.3406	8.48891	55.7842	GEC_HG_K27_peak_688
chr1	16927744	16928028	285	16927890	21	6.34587	3.1193	4.05289	GEC_HG_K27_peak_689
chr1	16939531	16940065	535	16939761	17	8.58267	4.56959	6.19576	GEC_HG_K27_peak_690
chr1	16945306	16945524	219	16945374	15	6.7313	3.90889	4.42111	GEC_HG_K27_peak_691
chr1	16945982	16946791	810	16946637	12	4.40134	3.03865	2.22565	GEC_HG_K27_peak_692
chr1	16951600	16951954	355	16951787	22	10.9268	4.91559	8.45963	GEC_HG_K27_peak_693
chr1	16960752	16961527	776	16960967	64	44.3449	9.74127	41.1047	GEC_HG_K27_peak_694
chr1	16963473	16963683	211	16963666	16	3.6305	2.37575	1.53057	GEC_HG_K27_peak_695
chr1	16970291	16970602	312	16970338	12	3.68261	2.66147	1.57798	GEC_HG_K27_peak_696
chr1	16978188	16978768	581	16978488	15	6.12867	3.60147	3.84584	GEC_HG_K27_peak_697
chr1	16989721	16990085	365	16989888	18	9.17924	4.7128	6.77048	GEC_HG_K27_peak_698
chr1	16996446	16997053	608	16996786	12	5.92626	3.88867	3.65291	GEC_HG_K27_peak_699
chr1	17004030	17004325	296	17004183	15	6.3848	3.73092	4.09012	GEC_HG_K27_peak_700
chr1	17004966	17005182	217	17004970	11	3.56839	2.68248	1.47425	GEC_HG_K27_peak_701
chr1	17010667	17012212	1546	17011968	53	30.3825	7.24477	27.4343	GEC_HG_K27_peak_702
chr1	17053332	17054533	1202	17054051	109	79.4158	11.5306	75.4535	GEC_HG_K27_peak_703
chr1	17059584	17060052	469	17059774	18	11.351	5.86369	8.8701	GEC_HG_K27_peak_704
chr1	17071388	17071773	386	17071488	8	4.11383	3.31348	1.95844	GEC_HG_K27_peak_705
chr1	17075572	17075811	240	17075651	7	3.81008	3.22604	1.69371	GEC_HG_K27_peak_706
chr1	17086047	17086570	524	17086433	14	8.40097	4.99347	6.02083	GEC_HG_K27_peak_707
chr1	17117636	17119763	2128	17119475	80	36.5779	5.872	33.4995	GEC_HG_K27_peak_708
chr1	17125796	17126272	477	17126018	59	19.3179	4.03686	16.6204	GEC_HG_K27_peak_709
chr1	17127799	17129179	1381	17128586	96	49.1419	6.86318	45.8007	GEC_HG_K27_peak_710
chr1	17134749	17135077	329	17134844	14	6.20887	3.76866	3.92228	GEC_HG_K27_peak_711
chr1	17167751	17168779	1029	17168263	161	101.539	9.6163	97.1354	GEC_HG_K27_peak_712
chr1	17169327	17169814	488	17169508	50	12.1804	3.1128	9.6743	GEC_HG_K27_peak_713
chr1	17176526	17176740	215	17176567	12	5.92626	3.88867	3.65291	GEC_HG_K27_peak_714
chr1	17183662	17183997	336	17183865	18	7.62502	3.95643	5.27576	GEC_HG_K27_peak_715
chr1	17189643	17190802	1160	17190159	113	66.4604	8.39565	62.7575	GEC_HG_K27_peak_716
chr1	17198621	17198979	359	17198839	13	5.31942	3.42028	3.0811	GEC_HG_K27_peak_717
chr1	17207581	17208567	987	17208255	57	32.6419	7.33636	29.6454	GEC_HG_K27_peak_718
chr1	17232870	17234173	1304	17233937	159	66.5229	5.64048	62.8188	GEC_HG_K27_peak_719
chr1	17237023	17237551	529	17237338	82	18.9692	3.1558	16.2801	GEC_HG_K27_peak_720
chr1	17266660	17266971	312	17266707	10	5.50893	3.93083	3.26048	GEC_HG_K27_peak_721
chr1	17274953	17275347	395	17275079	26	9.62221	3.89058	7.19825	GEC_HG_K27_peak_722
chr1	17276567	17277013	447	17276756	18	5.01007	2.81708	2.7889	GEC_HG_K27_peak_723
chr1	17287306	17287889	584	17287557	39	22.6955	6.89758	19.9186	GEC_HG_K27_peak_724
chr1	17288730	17289033	304	17288912	16	5.00616	2.96829	2.78513	GEC_HG_K27_peak_725
chr1	17335946	17336264	319	17336151	12	7.09153	4.57827	4.76369	GEC_HG_K27_peak_726
chr1	17348192	17349083	892	17348511	16	9.48198	5.22987	7.06267	GEC_HG_K27_peak_727
chr1	17369389	17370086	698	17369690	54	31.5172	7.44048	28.5446	GEC_HG_K27_peak_728
chr1	17386707	17386943	237	17386834	10	5.53227	3.94532	3.28254	GEC_HG_K27_peak_729
chr1	17405972	17406562	591	17406254	29	19.2059	7.42234	16.5111	GEC_HG_K27_peak_730
chr1	17437734	17439219	1486	17438565	68	30.2108	5.57063	27.2664	GEC_HG_K27_peak_731
chr1	17440463	17440758	296	17440624	28	5.22797	2.38885	2.99467	GEC_HG_K27_peak_732
chr1	17477508	17477750	243	17477533	9	5.49116	4.06625	3.2435	GEC_HG_K27_peak_733
chr1	17494163	17494664	502	17494296	15	9.97527	5.71757	7.53879	GEC_HG_K27_peak_734
chr1	17502308	17502609	302	17502483	9	6.73487	4.86163	4.42211	GEC_HG_K27_peak_735
chr1	17539945	17541023	1079	17540270	29	16.2527	6.09059	13.6324	GEC_HG_K27_peak_736
chr1	17554153	17554507	355	17554284	17	11.6793	6.27106	9.18826	GEC_HG_K27_peak_737
chr1	17573838	17574047	210	17573861	11	4.20111	3.03058	2.03958	GEC_HG_K27_peak_738
chr1	17588003	17588476	474	17588291	9	5.8858	4.31892	3.61437	GEC_HG_K27_peak_739
chr1	17635051	17635387	337	17635152	10	5.46272	3.90217	3.21662	GEC_HG_K27_peak_740
chr1	17688607	17689351	745	17688981	9	6.16629	4.49862	3.88161	GEC_HG_K27_peak_741
chr1	18597368	18597604	237	18597559	8	5.75441	4.37547	3.48929	GEC_HG_K27_peak_742
chr1	18602898	18603203	306	18603033	9	5.6268	4.15302	3.37235	GEC_HG_K27_peak_743
chr1	18818224	18818512	289	18818386	11	6.11416	4.15098	3.83198	GEC_HG_K27_peak_744
chr1	18876995	18877413	419	18877362	13	6.04134	3.81274	3.76241	GEC_HG_K27_peak_745
chr1	18884079	18884563	485	18884242	15	7.80938	4.48288	5.45125	GEC_HG_K27_peak_746
chr1	18902138	18903208	1071	18902801	109	71.3187	9.75478	67.518	GEC_HG_K27_peak_747
chr1	18912984	18913456	473	18913161	30	17.1521	6.29361	14.5085	GEC_HG_K27_peak_748
chr1	18918297	18918628	332	18918534	16	6.25589	3.54755	3.96729	GEC_HG_K27_peak_749
chr1	18926334	18927818	1485	18926786	93	50.8568	7.44081	47.479	GEC_HG_K27_peak_750
chr1	18938462	18939053	592	18938510	12	5.64707	3.72822	3.39166	GEC_HG_K27_peak_751
chr1	18949023	18949477	455	18949442	18	5.30606	2.93794	3.06857	GEC_HG_K27_peak_752
chr1	18949685	18949909	225	18949774	23	8.26347	3.67604	5.88823	GEC_HG_K27_peak_753
chr1	18955619	18956014	396	18955856	41	11.2815	3.31922	8.80279	GEC_HG_K27_peak_754
chr1	18956347	18957183	837	18956744	91	50.3063	7.52743	46.9401	GEC_HG_K27_peak_755
chr1	18965639	18966188	550	18965987	14	8.14438	4.84432	5.77366	GEC_HG_K27_peak_756
chr1	18978532	18978901	370	18978620	6	3.93266	3.40314	1.79076	GEC_HG_K27_peak_757
chr1	18989541	18989771	231	18989649	7	4.81867	3.88931	2.60848	GEC_HG_K27_peak_758
chr1	19009906	19011424	1519	19011115	33	15.8052	5.29948	13.1969	GEC_HG_K27_peak_759
chr1	19095400	19095722	323	19095463	6	3.93266	3.40314	1.79076	GEC_HG_K27_peak_760
chr1	19110192	19110649	458	19110581	10	5.28383	3.79159	3.04754	GEC_HG_K27_peak_761
chr1	19113719	19114059	341	19113793	13	7.66001	4.74168	5.30939	GEC_HG_K27_peak_762
chr1	19209489	19211321	1833	19210456	127	78.1302	9.06315	74.1937	GEC_HG_K27_peak_763
chr1	19225873	19226121	249	19225880	7	4.50465	3.68405	2.3222	GEC_HG_K27_peak_764
chr1	19241208	19241644	437	19241418	19	11.8561	5.9279	9.35973	GEC_HG_K27_peak_765
chr1	19251298	19252678	1381	19251631	122	74.8173	8.98367	70.9462	GEC_HG_K27_peak_766
chr1	19287116	19287427	312	19287235	5	3.10259	2.91698	1.05289	GEC_HG_K27_peak_767
chr1	19311095	19313104	2010	19312244	132	61.8064	6.34011	58.199	GEC_HG_K27_peak_768
chr1	19328523	19328759	237	19328673	12	4.13929	2.89936	1.982	GEC_HG_K27_peak_769
chr1	19341435	19341755	321	19341590	17	6.59311	3.59436	4.28909	GEC_HG_K27_peak_770
chr1	19370229	19370541	313	19370473	9	4.63355	3.52175	2.44255	GEC_HG_K27_peak_771
chr1	19383650	19383950	301	19383866	6	3.93266	3.40314	1.79076	GEC_HG_K27_peak_772
chr1	19429691	19430543	853	19429884	9	5.68264	4.18878	3.4252	GEC_HG_K27_peak_773
chr1	19440514	19440876	363	19440653	33	25.675	9.55364	22.8311	GEC_HG_K27_peak_774
chr1	19448548	19449559	1012	19448704	26	11.5659	4.6231	9.07827	GEC_HG_K27_peak_775
chr1	19461082	19461442	361	19461204	7	4.2276	3.50176	2.06422	GEC_HG_K27_peak_776
chr1	19468359	19468604	246	19468497	12	6.40907	4.17072	4.11326	GEC_HG_K27_peak_777
chr1	19469612	19469822	211	19469728	10	4.50984	3.32104	2.32717	GEC_HG_K27_peak_778
chr1	19484358	19486325	1968	19484998	119	55.401	6.24341	51.9278	GEC_HG_K27_peak_779
chr1	19596497	19597764	1268	19597151	116	71.138	8.93439	67.3409	GEC_HG_K27_peak_780
chr1	19616681	19616895	215	19616847	8	4.64888	3.65963	2.45696	GEC_HG_K27_peak_781
chr1	19643217	19643615	399	19643268	34	9.625	3.28967	7.20095	GEC_HG_K27_peak_782
chr1	19643845	19644278	434	19644179	35	10.0908	3.3545	7.65048	GEC_HG_K27_peak_783
chr1	19644762	19645366	605	19645099	34	9.45997	3.24577	7.04145	GEC_HG_K27_peak_784
chr1	19645788	19646153	366	19645958	22	4.02468	2.25092	1.87582	GEC_HG_K27_peak_785
chr1	19651360	19651580	221	19651395	17	5.76442	3.21796	3.49881	GEC_HG_K27_peak_786
chr1	19653612	19653978	367	19653712	15	5.25915	3.17544	3.02425	GEC_HG_K27_peak_787
chr1	19659769	19660025	257	19659954	24	11.463	4.85275	8.97867	GEC_HG_K27_peak_788
chr1	19704587	19704957	371	19704661	9	5.49116	4.06625	3.2435	GEC_HG_K27_peak_789
chr1	19715658	19715996	339	19715835	24	20.6053	9.52856	17.8772	GEC_HG_K27_peak_790
chr1	19750644	19750891	248	19750738	8	5.75441	4.37547	3.48929	GEC_HG_K27_peak_791
chr1	19764936	19765218	283	19765038	15	7.57844	4.35742	5.23102	GEC_HG_K27_peak_792
chr1	19765787	19766057	271	19765795	11	4.75137	3.34291	2.55288	GEC_HG_K27_peak_793
chr1	19799073	19800466	1394	19799809	35	22.5615	7.61038	19.7877	GEC_HG_K27_peak_794
chr1	19882230	19883175	946	19882506	86	65.3165	11.8685	61.6372	GEC_HG_K27_peak_795
chr1	20126893	20127242	350	20127130	5	3.10259	2.91698	1.05289	GEC_HG_K27_peak_796
chr1	20152315	20152744	430	20152576	16	11.469	6.37947	8.98442	GEC_HG_K27_peak_797
chr1	20213055	20213494	440	20213141	12	8.54133	5.46895	6.15594	GEC_HG_K27_peak_798
chr1	20376866	20377076	211	20377027	7	4.81867	3.88931	2.60848	GEC_HG_K27_peak_799
chr1	20403543	20403763	221	20403680	6	3.87798	3.36695	1.75591	GEC_HG_K27_peak_800
chr1	20429156	20429362	207	20429225	6	3.93266	3.40314	1.79076	GEC_HG_K27_peak_801
chr1	20474658	20474874	217	20474824	8	4.55613	3.59946	2.37034	GEC_HG_K27_peak_802
chr1	20483965	20484910	946	20484346	32	14.492	4.96085	11.9194	GEC_HG_K27_peak_803
chr1	20485639	20485915	277	20485749	25	9.14622	3.81427	6.73856	GEC_HG_K27_peak_804
chr1	20486246	20486822	577	20486321	20	6.09333	3.09944	3.81212	GEC_HG_K27_peak_805
chr1	20500541	20500845	305	20500763	12	7.2594	4.6799	4.92466	GEC_HG_K27_peak_806
chr1	20507355	20508392	1038	20507953	80	63.1033	12.4458	59.4696	GEC_HG_K27_peak_807
chr1	20552180	20552722	543	20552277	9	4.67436	3.54743	2.48058	GEC_HG_K27_peak_808
chr1	20588852	20589210	359	20589161	8	4.15303	3.33874	1.99491	GEC_HG_K27_peak_809
chr1	20613693	20614162	470	20613955	30	17.5302	6.45522	14.8768	GEC_HG_K27_peak_810
chr1	20633454	20634229	776	20633996	23	13.2185	5.8195	10.6818	GEC_HG_K27_peak_811
chr1	20634600	20634906	307	20634834	15	6.58223	3.83193	4.27864	GEC_HG_K27_peak_812
chr1	20641770	20641985	216	20641935	9	4.67436	3.54743	2.48058	GEC_HG_K27_peak_813
chr1	20660797	20662090	1294	20661447	81	47.5289	8.02502	44.2216	GEC_HG_K27_peak_814
chr1	20696457	20697316	860	20696753	70	45.4673	9.02766	42.2032	GEC_HG_K27_peak_815
chr1	20702275	20702821	547	20702447	14	5.7404	3.52306	3.4801	GEC_HG_K27_peak_816
chr1	20717565	20718127	563	20717959	25	11.2	4.60585	8.72377	GEC_HG_K27_peak_817
chr1	20725040	20725372	333	20725268	29	6.53759	2.70978	4.23603	GEC_HG_K27_peak_818
chr1	20730854	20733694	2841	20733306	174	63.3891	4.8958	59.7493	GEC_HG_K27_peak_819
chr1	20786138	20787741	1604	20786651	101	52.3352	7.00803	48.9263	GEC_HG_K27_peak_820
chr1	21021232	21021787	556	21021634	23	8.08441	3.60789	5.71595	GEC_HG_K27_peak_821
chr1	21022232	21022806	575	21022481	68	48.699	10.3567	45.3671	GEC_HG_K27_peak_822
chr1	21035251	21036148	898	21035302	9	6.73487	4.86163	4.42211	GEC_HG_K27_peak_823
chr1	21077081	21077374	294	21077220	15	13.3672	7.77861	10.826	GEC_HG_K27_peak_824
chr1	21084614	21085022	409	21084796	5	3.03574	2.87176	1.02862	GEC_HG_K27_peak_825
chr1	21091169	21091546	378	21091297	26	22.8938	10.2109	20.1124	GEC_HG_K27_peak_826
chr1	21175392	21176418	1027	21175985	137	80.991	8.62299	76.9975	GEC_HG_K27_peak_827
chr1	21176637	21177158	522	21176874	101	48.329	6.35312	45.0048	GEC_HG_K27_peak_828
chr1	21187675	21188261	587	21187763	8	4.11383	3.31348	1.95844	GEC_HG_K27_peak_829
chr1	21195036	21195554	519	21195270	21	15.6065	7.52984	13.0034	GEC_HG_K27_peak_830
chr1	21217780	21218302	523	21217839	10	4.39162	3.25044	2.21681	GEC_HG_K27_peak_831
chr1	21238354	21238893	540	21238568	24	13.3441	5.69314	10.8037	GEC_HG_K27_peak_832
chr1	21252085	21252639	555	21252433	18	8.59155	4.41987	6.20433	GEC_HG_K27_peak_833
chr1	21255198	21255479	282	21255477	17	5.85864	3.25988	3.58845	GEC_HG_K27_peak_834
chr1	21261365	21262686	1322	21262025	56	29.1969	6.50776	26.2749	GEC_HG_K27_peak_835
chr1	21270160	21270634	475	21270356	17	8.69958	4.62998	6.30846	GEC_HG_K27_peak_836
chr1	21280100	21280356	257	21280319	11	5.83374	3.98116	3.56475	GEC_HG_K27_peak_837
chr1	21289421	21290612	1192	21289984	45	20.8509	5.46341	18.117	GEC_HG_K27_peak_838
chr1	21297920	21298391	472	21298212	30	12.6891	4.56153	10.1678	GEC_HG_K27_peak_839
chr1	21302844	21303394	551	21303293	16	6.1154	3.48038	3.83317	GEC_HG_K27_peak_840
chr1	21317582	21317802	221	21317712	13	4.0065	2.74492	1.85903	GEC_HG_K27_peak_841
chr1	21324099	21325177	1079	21324657	134	74.0737	7.84138	70.2179	GEC_HG_K27_peak_842
chr1	21334132	21335128	997	21334844	71	38.8638	7.18363	35.7387	GEC_HG_K27_peak_843
chr1	21344206	21345866	1661	21345586	86	46.2082	7.20312	42.9285	GEC_HG_K27_peak_844
chr1	21368387	21368881	495	21368607	10	5.60324	3.98943	3.34988	GEC_HG_K27_peak_845
chr1	21439812	21440844	1033	21440141	46	30.7034	8.57576	27.7482	GEC_HG_K27_peak_846
chr1	21490834	21491243	410	21491074	13	11.0312	6.80628	8.56037	GEC_HG_K27_peak_847
chr1	21523254	21523586	333	21523468	7	4.6131	3.75513	2.42348	GEC_HG_K27_peak_848
chr1	21574615	21574880	266	21574834	8	3.35835	2.83141	1.28371	GEC_HG_K27_peak_849
chr1	21586760	21587214	455	21586973	29	17.5218	6.64515	14.8687	GEC_HG_K27_peak_850
chr1	21621671	21622258	588	21622178	18	4.82349	2.74188	2.61274	GEC_HG_K27_peak_851
chr1	21638513	21639245	733	21639051	49	27.1965	6.84978	24.3186	GEC_HG_K27_peak_852
chr1	21650954	21651632	679	21651306	14	4.37713	2.84358	2.20329	GEC_HG_K27_peak_853
chr1	21781493	21781707	215	21781545	39	6.82936	2.42468	4.5126	GEC_HG_K27_peak_854
chr1	21782344	21783716	1373	21783487	135	77.7516	8.3008	73.8225	GEC_HG_K27_peak_855
chr1	21821744	21821967	224	21821879	12	6.16042	4.02476	3.87611	GEC_HG_K27_peak_856
chr1	21864206	21864565	360	21864523	11	5.3293	3.68004	3.09048	GEC_HG_K27_peak_857
chr1	21885406	21885763	358	21885614	9	3.82353	3.01912	1.70637	GEC_HG_K27_peak_858
chr1	21899664	21899875	212	21899773	12	5.36883	3.57038	3.12775	GEC_HG_K27_peak_859
chr1	21911507	21911746	240	21911683	10	5.70015	4.04981	3.44195	GEC_HG_K27_peak_860
chr1	21931198	21931575	378	21931467	24	6.764	3.05501	4.45003	GEC_HG_K27_peak_861
chr1	21936029	21936984	956	21936458	60	19.1307	3.95116	16.4376	GEC_HG_K27_peak_862
chr1	21937329	21937803	475	21937472	68	25.8212	4.72405	22.974	GEC_HG_K27_peak_863
chr1	21939783	21940091	309	21940014	33	6.65081	2.5761	4.34431	GEC_HG_K27_peak_864
chr1	21950860	21951160	301	21951074	9	4.88696	3.68164	2.67275	GEC_HG_K27_peak_865
chr1	21956890	21957285	396	21957196	13	7.20912	4.47679	4.87646	GEC_HG_K27_peak_866
chr1	21966175	21966717	543	21966276	8	4.72047	3.70609	2.52391	GEC_HG_K27_peak_867
chr1	22019099	22019482	384	22019276	15	8.30553	4.75681	5.9288	GEC_HG_K27_peak_868
chr1	22025013	22026265	1253	22025469	70	43.6548	8.52631	40.429	GEC_HG_K27_peak_869
chr1	22052380	22053736	1357	22052737	143	89.9693	9.47875	85.7943	GEC_HG_K27_peak_870
chr1	22105606	22105872	267	22105795	10	7.66578	5.29092	5.31485	GEC_HG_K27_peak_871
chr1	22142371	22142782	412	22142620	20	8.837	4.25454	6.43995	GEC_HG_K27_peak_872
chr1	22143237	22143490	254	22143390	24	12.3229	5.2282	9.8123	GEC_HG_K27_peak_873
chr1	22143840	22144067	228	22143910	14	5.04719	3.17099	2.82386	GEC_HG_K27_peak_874
chr1	22172278	22172759	482	22172435	9	5.94617	4.3576	3.67187	GEC_HG_K27_peak_875
chr1	22216269	22216635	367	22216469	8	5.10737	3.95728	2.88065	GEC_HG_K27_peak_876
chr1	22239114	22239485	372	22239304	10	5.15556	3.71268	2.92636	GEC_HG_K27_peak_877
chr1	22268084	22268374	291	22268124	9	4.59328	3.49644	2.40497	GEC_HG_K27_peak_878
chr1	22275780	22276123	344	22275996	14	10.6811	6.36537	8.22169	GEC_HG_K27_peak_879
chr1	22325760	22326012	253	22325923	8	5.75441	4.37547	3.48929	GEC_HG_K27_peak_880
chr1	22400704	22401317	614	22400870	9	6.72908	4.85795	4.41906	GEC_HG_K27_peak_881
chr1	22408483	22408951	469	22408804	8	5.75441	4.37547	3.48929	GEC_HG_K27_peak_882
chr1	22416611	22416950	340	22416733	12	5.88514	3.86491	3.61382	GEC_HG_K27_peak_883
chr1	22420440	22420736	297	22420600	16	9.19416	5.0696	6.78484	GEC_HG_K27_peak_884
chr1	22428762	22429287	526	22428831	14	10.0423	5.97455	7.60361	GEC_HG_K27_peak_885
chr1	22451718	22452864	1147	22452209	72	48.6603	9.60839	45.3291	GEC_HG_K27_peak_886
chr1	22543817	22544049	233	22543922	7	3.40165	2.9565	1.32297	GEC_HG_K27_peak_887
chr1	22556792	22557024	233	22557008	12	5.66636	3.73924	3.40982	GEC_HG_K27_peak_888
chr1	22634390	22634663	274	22634574	10	5.1766	3.72561	2.9462	GEC_HG_K27_peak_889
chr1	22641954	22642267	314	22641957	15	6.01398	3.54408	3.73634	GEC_HG_K27_peak_890
chr1	22653617	22653938	322	22653722	7	4.81867	3.88931	2.60848	GEC_HG_K27_peak_891
chr1	22689511	22689992	482	22689690	33	22.3617	7.96638	19.5926	GEC_HG_K27_peak_892
chr1	22704522	22704916	395	22704672	24	15.5962	6.78947	12.9935	GEC_HG_K27_peak_893
chr1	22709849	22710842	994	22710426	32	12.3004	4.22355	9.7905	GEC_HG_K27_peak_894
chr1	22711316	22712107	792	22711945	26	8.2033	3.39754	5.83026	GEC_HG_K27_peak_895
chr1	22735118	22735942	825	22735718	18	9.22697	4.73695	6.81652	GEC_HG_K27_peak_896
chr1	22746116	22746573	458	22746479	48	10.1267	2.80099	7.6852	GEC_HG_K27_peak_897
chr1	22747320	22747848	529	22747535	79	28.3447	4.54368	25.4414	GEC_HG_K27_peak_898
chr1	22750117	22751340	1224	22750464	101	43.3876	5.60984	40.1676	GEC_HG_K27_peak_899
chr1	22816367	22816717	351	22816538	9	4.71572	3.57348	2.51953	GEC_HG_K27_peak_900
chr1	22831826	22832528	703	22832234	36	25.353	8.60712	22.5164	GEC_HG_K27_peak_901
chr1	22853551	22853951	401	22853841	9	4.16549	3.22955	2.00645	GEC_HG_K27_peak_902
chr1	22888974	22889407	434	22889036	10	5.98119	4.22567	3.70515	GEC_HG_K27_peak_903
chr1	22900628	22900836	209	22900732	6	3.93266	3.40314	1.79076	GEC_HG_K27_peak_904
chr1	22917338	22917708	371	22917578	10	5.26211	3.77821	3.02689	GEC_HG_K27_peak_905
chr1	22930266	22930514	249	22930459	11	6.94931	4.66507	4.62744	GEC_HG_K27_peak_906
chr1	22963289	22963772	484	22963312	12	6.33973	4.12988	4.04709	GEC_HG_K27_peak_907
chr1	22964347	22964568	222	22964359	10	5.15556	3.71268	2.92636	GEC_HG_K27_peak_908
chr1	22976368	22976871	504	22976643	35	27.1666	9.72257	24.2894	GEC_HG_K27_peak_909
chr1	22983868	22984082	215	22983941	6	3.92876	3.40056	1.79076	GEC_HG_K27_peak_910
chr1	23019096	23020381	1286	23019697	60	34.7043	7.50131	31.6645	GEC_HG_K27_peak_911
chr1	23020878	23021276	399	23021119	20	4.74914	2.59225	2.55079	GEC_HG_K27_peak_912
chr1	23100167	23100604	438	23100406	35	17.8554	5.7588	15.1939	GEC_HG_K27_peak_913
chr1	23102350	23102690	341	23102553	23	8.55766	3.78936	6.17165	GEC_HG_K27_peak_914
chr1	23140985	23141450	466	23141428	9	5.94617	4.3576	3.67187	GEC_HG_K27_peak_915
chr1	23167420	23168019	600	23167622	52	25.0334	5.85196	22.204	GEC_HG_K27_peak_916
chr1	23168260	23168935	676	23168655	87	57.8511	9.6835	54.3261	GEC_HG_K27_peak_917
chr1	23177443	23178390	948	23177891	40	24.4636	7.38406	21.647	GEC_HG_K27_peak_918
chr1	23188482	23189387	906	23189026	93	60.3631	9.43668	56.7855	GEC_HG_K27_peak_919
chr1	23196700	23197595	896	23197190	103	61.8526	8.55242	58.2444	GEC_HG_K27_peak_920
chr1	23198142	23198487	346	23198241	26	4.23919	2.17981	2.075	GEC_HG_K27_peak_921
chr1	23210355	23210705	351	23210575	15	8.8255	5.04995	6.42888	GEC_HG_K27_peak_922
chr1	23216901	23218056	1156	23217690	18	8.99209	4.61862	6.58973	GEC_HG_K27_peak_923
chr1	23258468	23258757	290	23258651	8	5.75441	4.37547	3.48929	GEC_HG_K27_peak_924
chr1	23302857	23303146	290	23303014	6	3.93266	3.40314	1.79076	GEC_HG_K27_peak_925
chr1	23343251	23344877	1627	23344494	200	107.733	7.80085	103.206	GEC_HG_K27_peak_926
chr1	23367629	23369772	2144	23368339	135	72.9644	7.61317	69.1306	GEC_HG_K27_peak_927
chr1	23377277	23377550	274	23377335	12	7.61597	4.89731	5.26714	GEC_HG_K27_peak_928
chr1	23403738	23404205	468	23403950	43	32.9068	10.1868	29.9047	GEC_HG_K27_peak_929
chr1	23424208	23425197	990	23424383	25	14.1121	5.86595	11.55	GEC_HG_K27_peak_930
chr1	23436426	23436722	297	23436582	7	3.97749	3.33666	1.83215	GEC_HG_K27_peak_931
chr1	23442426	23442641	216	23442497	7	4.72614	3.82901	2.52906	GEC_HG_K27_peak_932
chr1	23483910	23484808	899	23484368	82	56.3205	10.0668	52.8279	GEC_HG_K27_peak_933
chr1	23497026	23497517	492	23497293	18	13.0257	6.81464	10.4945	GEC_HG_K27_peak_934
chr1	23528191	23528818	628	23528478	39	15.7683	4.61559	13.1609	GEC_HG_K27_peak_935
chr1	23529455	23529827	373	23529632	31	10.187	3.6492	7.74355	GEC_HG_K27_peak_936
chr1	23530657	23531185	529	23531080	29	9.3076	3.52864	6.89442	GEC_HG_K27_peak_937
chr1	23539666	23540259	594	23539886	23	12.5564	5.50405	10.0389	GEC_HG_K27_peak_938
chr1	23542836	23543109	274	23542842	12	3.88515	2.76622	1.7628	GEC_HG_K27_peak_939
chr1	23554573	23555272	700	23555059	81	33.7421	5.30433	30.7224	GEC_HG_K27_peak_940
chr1	23558203	23558616	414	23558335	29	3.3298	1.8626	1.2578	GEC_HG_K27_peak_941
chr1	23559042	23559794	753	23559531	73	28.398	4.88093	25.4935	GEC_HG_K27_peak_942
chr1	23562263	23562559	297	23562498	32	10.0621	3.53926	7.62282	GEC_HG_K27_peak_943
chr1	23567750	23568029	280	23567867	12	6.03099	3.94937	3.75259	GEC_HG_K27_peak_944
chr1	23577014	23577603	590	23577447	13	6.66331	4.16221	4.35618	GEC_HG_K27_peak_945
chr1	23585510	23585979	470	23585631	12	6.16042	4.02476	3.87611	GEC_HG_K27_peak_946
chr1	23594772	23595059	288	23594950	10	4.5619	3.35224	2.37558	GEC_HG_K27_peak_947
chr1	23634883	23635421	539	23635295	21	12.1746	5.68894	9.66868	GEC_HG_K27_peak_948
chr1	23638052	23638339	288	23638271	10	3.87471	2.94625	1.75309	GEC_HG_K27_peak_949
chr1	23669778	23670030	253	23669801	6	3.93266	3.40314	1.79076	GEC_HG_K27_peak_950
chr1	23691631	23692942	1312	23691782	88	58.2295	9.63019	54.6967	GEC_HG_K27_peak_951
chr1	23718606	23718924	319	23718687	10	5.24053	3.76492	3.00651	GEC_HG_K27_peak_952
chr1	23720337	23720896	560	23720752	10	5.60324	3.98943	3.34988	GEC_HG_K27_peak_953
chr1	23743038	23744278	1241	23743256	37	18.9928	5.87589	16.303	GEC_HG_K27_peak_954
chr1	23744502	23745034	533	23744672	18	5.22738	2.90562	2.99412	GEC_HG_K27_peak_955
chr1	23751267	23751516	250	23751324	9	5.85601	4.29983	3.586	GEC_HG_K27_peak_956
chr1	23756819	23757100	282	23756892	17	11.8761	6.38537	9.37919	GEC_HG_K27_peak_957
chr1	23772034	23772561	528	23772522	15	9.76606	5.59431	7.33718	GEC_HG_K27_peak_958
chr1	23777920	23779014	1095	23778604	77	55.0541	10.5814	51.5881	GEC_HG_K27_peak_959
chr1	23790949	23792792	1844	23791567	51	19.4614	4.56558	16.7603	GEC_HG_K27_peak_960
chr1	23799539	23801301	1763	23800601	100	44.6433	5.85254	41.3966	GEC_HG_K27_peak_961
chr1	23824799	23825681	883	23825361	52	41.2144	11.3272	38.0399	GEC_HG_K27_peak_962
chr1	23838347	23838748	402	23838619	39	34.3295	12.0765	31.2975	GEC_HG_K27_peak_963
chr1	23867558	23868844	1287	23868313	56	41.2883	10.3615	38.1122	GEC_HG_K27_peak_964
chr1	23903063	23903508	446	23903183	7	4.81414	3.88636	2.60848	GEC_HG_K27_peak_965
chr1	23916790	23917330	541	23917048	26	17.5891	7.33263	14.9344	GEC_HG_K27_peak_966
chr1	23930670	23931928	1259	23931154	27	14.1987	5.55702	11.6342	GEC_HG_K27_peak_967
chr1	23951603	23952215	613	23951913	44	24.8146	6.82808	21.9899	GEC_HG_K27_peak_968
chr1	23959033	23960413	1381	23959755	161	96.4579	8.91478	92.1537	GEC_HG_K27_peak_969
chr1	23979832	23980546	715	23980337	157	123.56	13.7606	118.723	GEC_HG_K27_peak_970
chr1	24068070	24068373	304	24068182	10	5.95471	4.20905	3.67996	GEC_HG_K27_peak_971
chr1	24112420	24112763	344	24112692	27	18.1143	7.35779	15.4463	GEC_HG_K27_peak_972
chr1	24142918	24143248	331	24143117	15	10.6144	6.09828	8.15719	GEC_HG_K27_peak_973
chr1	24150358	24150906	549	24150600	24	16.9228	7.47821	14.2851	GEC_HG_K27_peak_974
chr1	24158145	24158361	217	24158152	7	3.76994	3.19952	1.65713	GEC_HG_K27_peak_975
chr1	24199451	24199688	238	24199631	10	5.8507	4.14387	3.58097	GEC_HG_K27_peak_976
chr1	24350737	24350949	213	24350900	9	5.43844	4.03255	3.19373	GEC_HG_K27_peak_977
chr1	24413283	24413839	557	24413623	92	41.8238	5.92529	38.6363	GEC_HG_K27_peak_978
chr1	24415117	24416003	887	24415674	92	41.4449	5.86386	38.2655	GEC_HG_K27_peak_979
chr1	24417031	24417262	232	24417173	51	13.5936	3.3393	11.0459	GEC_HG_K27_peak_980
chr1	24502106	24503180	1075	24502795	49	32.0911	8.48662	29.1063	GEC_HG_K27_peak_981
chr1	24642255	24643798	1544	24643289	126	71.4737	8.07566	67.6698	GEC_HG_K27_peak_982
chr1	24683503	24684059	557	24683871	20	12.2951	5.95234	9.78542	GEC_HG_K27_peak_983
chr1	24688643	24688981	339	24688779	15	8.49114	4.86076	6.1076	GEC_HG_K27_peak_984
chr1	24702531	24702903	373	24702715	15	7.3148	4.21584	4.97782	GEC_HG_K27_peak_985
chr1	24712944	24713741	798	24713558	15	7.62378	4.38195	5.27462	GEC_HG_K27_peak_986
chr1	24718946	24719281	336	24719002	15	7.83307	4.49583	5.47405	GEC_HG_K27_peak_987
chr1	24744912	24745887	976	24745255	182	120.031	10.4058	115.26	GEC_HG_K27_peak_988
chr1	24770066	24770534	469	24770296	7	4.30028	3.54966	2.13173	GEC_HG_K27_peak_989
chr1	24847911	24848790	880	24848348	23	17.0914	7.82886	14.4494	GEC_HG_K27_peak_990
chr1	24872402	24872629	228	24872561	7	4.6131	3.75513	2.42348	GEC_HG_K27_peak_991
chr1	24918892	24919096	205	24918936	12	5.94699	3.90066	3.67262	GEC_HG_K27_peak_992
chr1	24963475	24964183	709	24963958	9	5.6546	4.17082	3.39863	GEC_HG_K27_peak_993
chr1	24970815	24971426	612	24971387	11	7.81377	5.20581	5.45538	GEC_HG_K27_peak_994
chr1	25001187	25001418	232	25001341	6	3.93266	3.40314	1.79076	GEC_HG_K27_peak_995
chr1	25022516	25022908	393	25022820	11	4.55752	3.23189	2.37163	GEC_HG_K27_peak_996
chr1	25033447	25033699	253	25033576	11	6.80212	4.57371	4.4865	GEC_HG_K27_peak_997
chr1	25183914	25184298	385	25184237	7	4.81867	3.88931	2.60848	GEC_HG_K27_peak_998
chr1	25195219	25195544	326	25195463	10	6.17219	4.34576	3.8873	GEC_HG_K27_peak_999
chr1	25231959	25233522	1564	25232303	102	63.5145	8.99467	59.8721	GEC_HG_K27_peak_1000
chr1	25239669	25240396	728	25239958	89	61.5163	10.2996	57.9149	GEC_HG_K27_peak_1001
chr1	25246061	25247998	1938	25247662	125	87.6101	11.0329	83.4828	GEC_HG_K27_peak_1002
chr1	25254151	25254371	221	25254253	7	4.81867	3.88931	2.60848	GEC_HG_K27_peak_1003
chr1	25266625	25266865	241	25266703	8	5.75441	4.37547	3.48929	GEC_HG_K27_peak_1004
chr1	25267903	25268246	344	25268005	12	9.90683	6.32012	7.47254	GEC_HG_K27_peak_1005
chr1	25320497	25320761	265	25320528	7	4.81867	3.88931	2.60848	GEC_HG_K27_peak_1006
chr1	25338207	25339293	1087	25338332	143	112.761	13.6533	108.129	GEC_HG_K27_peak_1007
chr1	25369196	25369556	361	25369486	6	3.93266	3.40314	1.79076	GEC_HG_K27_peak_1008
chr1	25430044	25431301	1258	25430815	84	47.1448	7.60012	43.8452	GEC_HG_K27_peak_1009
chr1	25503639	25503970	332	25503864	8	5.75441	4.37547	3.48929	GEC_HG_K27_peak_1010
chr1	25517424	25517640	217	25517490	10	5.60324	3.98943	3.34988	GEC_HG_K27_peak_1011
chr1	25543493	25544165	673	25543757	42	23.5291	6.70228	20.7334	GEC_HG_K27_peak_1012
chr1	25544428	25545023	596	25544913	26	10.1021	4.06516	7.66142	GEC_HG_K27_peak_1013
chr1	25616138	25616684	547	25616473	50	35.8322	9.66818	32.7688	GEC_HG_K27_peak_1014
chr1	25652379	25652657	279	25652486	7	4.81867	3.88931	2.60848	GEC_HG_K27_peak_1015
chr1	25658696	25659192	497	25658847	8	5.75441	4.37547	3.48929	GEC_HG_K27_peak_1016
chr1	25706554	25706844	291	25706714	8	5.75441	4.37547	3.48929	GEC_HG_K27_peak_1017
chr1	25728082	25728399	318	25728242	7	4.81867	3.88931	2.60848	GEC_HG_K27_peak_1018
chr1	25744059	25744274	216	25744179	11	6.49622	4.38479	4.19644	GEC_HG_K27_peak_1019
chr1	25760531	25760967	437	25760915	8	4.40077	3.4988	2.22513	GEC_HG_K27_peak_1020
chr1	25781352	25781569	218	25781446	9	5.49116	4.06625	3.2435	GEC_HG_K27_peak_1021
chr1	25799826	25801021	1196	25800580	28	14.9194	5.69738	12.3349	GEC_HG_K27_peak_1022
chr1	25819643	25821246	1604	25820934	56	28.4999	6.32231	25.5931	GEC_HG_K27_peak_1023
chr1	25858467	25859827	1361	25859514	61	34.9338	7.42718	31.8892	GEC_HG_K27_peak_1024
chr1	25874697	25876330	1634	25875719	53	26.3009	6.07965	23.4429	GEC_HG_K27_peak_1025
chr1	25881205	25881509	305	25881358	11	5.02837	3.50338	2.80605	GEC_HG_K27_peak_1026
chr1	25890442	25890851	410	25890739	49	21.9597	5.35072	19.1997	GEC_HG_K27_peak_1027
chr1	25892432	25892887	456	25892633	41	15.2589	4.30069	12.6652	GEC_HG_K27_peak_1028
chr1	25895397	25895833	437	25895541	42	17.306	4.76946	14.6584	GEC_HG_K27_peak_1029
chr1	25905143	25906789	1647	25905542	65	33.2585	6.51816	30.2489	GEC_HG_K27_peak_1030
chr1	25912079	25912716	638	25912336	21	11.7662	5.48489	9.27242	GEC_HG_K27_peak_1031
chr1	25922760	25923387	628	25922942	18	12.6885	6.61945	10.1672	GEC_HG_K27_peak_1032
chr1	25928576	25928801	226	25928609	7	4.81867	3.88931	2.60848	GEC_HG_K27_peak_1033
chr1	25997526	25998601	1076	25997926	51	33.0095	8.42912	30.0051	GEC_HG_K27_peak_1034
chr1	26010814	26011221	408	26010958	11	6.71633	4.52059	4.4068	GEC_HG_K27_peak_1035
chr1	26028384	26028602	219	26028397	11	4.18709	3.02273	2.02652	GEC_HG_K27_peak_1036
chr1	26035252	26036744	1493	26035443	39	17.4359	5.11273	14.7849	GEC_HG_K27_peak_1037
chr1	26066327	26066565	239	26066423	6	3.87798	3.36695	1.75591	GEC_HG_K27_peak_1038
chr1	26094816	26095273	458	26095109	7	4.81867	3.88931	2.60848	GEC_HG_K27_peak_1039
chr1	26110841	26112508	1668	26112051	69	37.6149	7.1154	34.5153	GEC_HG_K27_peak_1040
chr1	26145232	26145565	334	26145285	7	4.04329	3.38012	1.89303	GEC_HG_K27_peak_1041
chr1	26155885	26156190	306	26156125	9	3.28399	2.69324	1.21677	GEC_HG_K27_peak_1042
chr1	26164454	26164742	289	26164629	22	8.96106	4.05963	6.55974	GEC_HG_K27_peak_1043
chr1	26169733	26170737	1005	26169931	82	55.3549	9.81	51.8827	GEC_HG_K27_peak_1044
chr1	26188476	26188839	364	26188657	13	6.59687	4.1244	4.29274	GEC_HG_K27_peak_1045
chr1	26233711	26235138	1428	26234384	123	82.2987	10.2404	78.2791	GEC_HG_K27_peak_1046
chr1	26257260	26257539	280	26257435	6	3.93266	3.40314	1.79076	GEC_HG_K27_peak_1047
chr1	26279669	26280976	1308	26279997	66	28.2598	5.32957	25.3583	GEC_HG_K27_peak_1048
chr1	26284758	26284978	221	26284864	36	9.63711	3.18254	7.21261	GEC_HG_K27_peak_1049
chr1	26300420	26300750	331	26300549	14	5.50106	3.39997	3.25292	GEC_HG_K27_peak_1050
chr1	26305876	26306818	943	26306576	78	54.5622	10.2593	51.1064	GEC_HG_K27_peak_1051
chr1	26321413	26321855	443	26321689	18	9.96497	5.11715	7.52885	GEC_HG_K27_peak_1052
chr1	26336221	26337005	785	26336659	29	17.5557	6.66031	14.9017	GEC_HG_K27_peak_1053
chr1	26345597	26345944	348	26345779	16	7.35578	4.09156	5.0172	GEC_HG_K27_peak_1054
chr1	26349340	26349555	216	26349424	15	6.3848	3.73092	4.09012	GEC_HG_K27_peak_1055
chr1	26361549	26361802	254	26361672	13	5.92729	3.74978	3.65385	GEC_HG_K27_peak_1056
chr1	26378238	26378674	437	26378515	14	11.6144	6.94044	9.12527	GEC_HG_K27_peak_1057
chr1	26416956	26417448	493	26417210	11	7.45963	4.98363	5.11699	GEC_HG_K27_peak_1058
chr1	26431966	26432842	877	26432243	58	46.3423	11.8057	43.0597	GEC_HG_K27_peak_1059
chr1	26471715	26473272	1558	26472966	78	41.3297	6.9866	38.1527	GEC_HG_K27_peak_1060
chr1	26500122	26501626	1505	26500468	104	64.479	8.96026	60.8169	GEC_HG_K27_peak_1061
chr1	26529480	26531548	2069	26531265	82	39.2509	6.21134	36.1177	GEC_HG_K27_peak_1062
chr1	26551636	26551843	208	26551712	9	3.93295	3.08615	1.79089	GEC_HG_K27_peak_1063
chr1	26620262	26621682	1421	26620839	100	62.8317	9.08919	59.2035	GEC_HG_K27_peak_1064
chr1	26665836	26666040	205	26665884	6	3.93266	3.40314	1.79076	GEC_HG_K27_peak_1065
chr1	26677406	26677903	498	26677676	24	18.2257	8.18249	15.5551	GEC_HG_K27_peak_1066
chr1	26692905	26693342	438	26693166	100	17.5185	2.66325	14.8654	GEC_HG_K27_peak_1067
chr1	26695370	26696347	978	26695733	175	53.273	4.13052	49.8441	GEC_HG_K27_peak_1068
chr1	26696727	26698479	1753	26698185	140	38.6002	3.75053	35.4804	GEC_HG_K27_peak_1069
chr1	26744117	26744422	306	26744219	11	7.49373	5.00499	5.14967	GEC_HG_K27_peak_1070
chr1	26744728	26744952	225	26744761	7	3.97749	3.33666	1.83215	GEC_HG_K27_peak_1071
chr1	26771502	26773549	2048	26771783	29	12.2059	4.50291	9.69874	GEC_HG_K27_peak_1072
chr1	26779922	26780220	299	26780055	12	6.93001	4.48097	4.60896	GEC_HG_K27_peak_1073
chr1	26787446	26788750	1305	26788135	76	44.114	7.83513	40.8787	GEC_HG_K27_peak_1074
chr1	26789113	26789345	233	26789286	25	5.69684	2.65117	3.43882	GEC_HG_K27_peak_1075
chr1	26810116	26810342	227	26810193	9	5.43844	4.03255	3.19373	GEC_HG_K27_peak_1076
chr1	26826212	26826761	550	26826570	50	25.3294	6.16256	22.4933	GEC_HG_K27_peak_1077
chr1	26827055	26827805	751	26827242	30	9.8856	3.63309	7.45269	GEC_HG_K27_peak_1078
chr1	26849043	26849878	836	26849505	113	67.7793	8.6308	64.0494	GEC_HG_K27_peak_1079
chr1	26853231	26853486	256	26853391	36	6.11299	2.35429	3.83091	GEC_HG_K27_peak_1080
chr1	26858975	26859312	338	26859100	86	13.3174	2.45224	10.7778	GEC_HG_K27_peak_1081
chr1	26862772	26865718	2947	26863211	264	96.7258	5.01563	92.4156	GEC_HG_K27_peak_1082
chr1	26889592	26890583	992	26890116	113	80.1002	11.0898	76.1246	GEC_HG_K27_peak_1083
chr1	26899548	26900556	1009	26900285	139	103.396	12.3142	98.9539	GEC_HG_K27_peak_1084
chr1	26907573	26908133	561	26907816	44	27.0184	7.5982	24.1445	GEC_HG_K27_peak_1085
chr1	26913633	26913994	362	26913844	18	7.96101	4.11493	5.5973	GEC_HG_K27_peak_1086
chr1	26921349	26923222	1874	26921813	150	97.8794	10.062	93.546	GEC_HG_K27_peak_1087
chr1	26930312	26930535	224	26930518	6	3.01584	2.78812	1.01126	GEC_HG_K27_peak_1088
chr1	26959764	26960161	398	26959886	18	10.5013	5.40118	8.04778	GEC_HG_K27_peak_1089
chr1	26960447	26960785	339	26960498	11	4.86982	3.41127	2.65647	GEC_HG_K27_peak_1090
chr1	26966816	26967344	529	26967086	23	12.9238	5.67802	10.3956	GEC_HG_K27_peak_1091
chr1	26972147	26972485	339	26972411	14	7.12125	4.26409	4.79229	GEC_HG_K27_peak_1092
chr1	26990749	26991887	1139	26991536	129	30.3602	3.29835	27.4126	GEC_HG_K27_peak_1093
chr1	26993167	26993987	821	26993733	171	43.9855	3.58221	40.7529	GEC_HG_K27_peak_1094
chr1	26994596	26995335	740	26994954	109	10.6059	1.98431	8.14906	GEC_HG_K27_peak_1095
chr1	26997753	26998124	372	26997931	122	20.6781	2.64257	17.9483	GEC_HG_K27_peak_1096
chr1	26998966	26999789	824	26999648	97	18.5121	2.80371	15.8343	GEC_HG_K27_peak_1097
chr1	27010878	27011270	393	27011169	42	12.7125	3.59689	10.1903	GEC_HG_K27_peak_1098
chr1	27012793	27013540	748	27013023	101	63.3119	9.07014	59.6736	GEC_HG_K27_peak_1099
chr1	27033548	27033871	324	27033640	7	3.12882	2.7772	1.07658	GEC_HG_K27_peak_1100
chr1	27044465	27044972	508	27044662	16	7.92279	4.38435	5.56047	GEC_HG_K27_peak_1101
chr1	27058781	27059113	333	27059030	9	5.6268	4.15302	3.37235	GEC_HG_K27_peak_1102
chr1	27101259	27101721	463	27101542	16	4.83136	2.89049	2.6204	GEC_HG_K27_peak_1103
chr1	27102582	27103078	497	27102766	31	14.3735	5.0443	11.8042	GEC_HG_K27_peak_1104
chr1	27111842	27112715	874	27112311	104	61.2098	8.32509	57.6147	GEC_HG_K27_peak_1105
chr1	27122502	27123047	546	27122849	17	9.29686	4.94361	6.88404	GEC_HG_K27_peak_1106
chr1	27137966	27138232	267	27138086	15	8.1769	4.68524	5.80492	GEC_HG_K27_peak_1107
chr1	27152720	27154007	1288	27153057	36	9.10395	3.05042	6.69776	GEC_HG_K27_peak_1108
chr1	27154607	27155512	906	27155097	71	33.7478	6.0487	30.728	GEC_HG_K27_peak_1109
chr1	27161349	27161689	341	27161547	7	4.45205	3.64951	2.2731	GEC_HG_K27_peak_1110
chr1	27192628	27192963	336	27192897	8	5.1912	4.01166	2.96	GEC_HG_K27_peak_1111
chr1	27198011	27198242	232	27198094	10	7.42467	5.13852	5.08332	GEC_HG_K27_peak_1112
chr1	27205194	27205412	219	27205358	7	4.81867	3.88931	2.60848	GEC_HG_K27_peak_1113
chr1	27233803	27235597	1795	27234601	92	61.239	9.78025	57.6432	GEC_HG_K27_peak_1114
chr1	27284619	27284901	283	27284642	6	3.93266	3.40314	1.79076	GEC_HG_K27_peak_1115
chr1	27300736	27301281	546	27300956	27	14.4692	5.67271	11.8972	GEC_HG_K27_peak_1116
chr1	27306730	27307085	356	27306806	9	4.36238	3.35191	2.18945	GEC_HG_K27_peak_1117
chr1	27307460	27307682	223	27307535	11	6.06596	4.12168	3.78594	GEC_HG_K27_peak_1118
chr1	27321972	27323199	1228	27322435	95	65.8379	10.4457	62.1481	GEC_HG_K27_peak_1119
chr1	27332747	27333152	406	27332919	21	10.5202	4.88423	8.06606	GEC_HG_K27_peak_1120
chr1	27341706	27342633	928	27342455	37	13.8352	4.23903	11.2808	GEC_HG_K27_peak_1121
chr1	27342871	27343631	761	27343126	56	27.723	6.12001	24.8334	GEC_HG_K27_peak_1122
chr1	27349251	27350071	821	27349750	46	24.4049	6.40273	21.5895	GEC_HG_K27_peak_1123
chr1	27365406	27366390	985	27365913	101	49.8355	6.59369	46.4793	GEC_HG_K27_peak_1124
chr1	27366645	27367246	602	27366975	66	23.5379	4.42822	20.742	GEC_HG_K27_peak_1125
chr1	27380534	27381136	603	27380921	15	5.96572	3.52004	3.69045	GEC_HG_K27_peak_1126
chr1	27391550	27391846	297	27391750	31	7.08965	2.76961	4.76189	GEC_HG_K27_peak_1127
chr1	27392377	27393067	691	27392770	74	37.4872	6.56129	34.3902	GEC_HG_K27_peak_1128
chr1	27395546	27395830	285	27395668	24	3.91857	2.14847	1.79076	GEC_HG_K27_peak_1129
chr1	27489539	27490836	1298	27490132	126	73.7824	8.43965	69.9323	GEC_HG_K27_peak_1130
chr1	27496758	27496992	235	27496815	10	4.9324	3.57624	2.71551	GEC_HG_K27_peak_1131
chr1	27528007	27528639	633	27528240	22	8.83788	4.00873	6.44081	GEC_HG_K27_peak_1132
chr1	27537902	27538376	475	27538149	46	13.1736	3.4851	10.6382	GEC_HG_K27_peak_1133
chr1	27539988	27540835	848	27540721	51	15.4256	3.69805	12.8274	GEC_HG_K27_peak_1134
chr1	27542798	27543065	268	27542901	30	5.30526	2.34151	3.06792	GEC_HG_K27_peak_1135
chr1	27548931	27549322	392	27549060	22	8.14478	3.72826	5.77404	GEC_HG_K27_peak_1136
chr1	27556899	27557183	285	27556941	18	5.52691	3.02941	3.27747	GEC_HG_K27_peak_1137
chr1	27568094	27569467	1374	27568635	55	23.0721	5.08185	20.2865	GEC_HG_K27_peak_1138
chr1	27575066	27576172	1107	27575445	46	18.5114	4.73299	15.8336	GEC_HG_K27_peak_1139
chr1	27591186	27591536	351	27591210	15	4.30158	2.73	2.1329	GEC_HG_K27_peak_1140
chr1	27593232	27593508	277	27593387	20	6.71944	3.34829	4.40979	GEC_HG_K27_peak_1141
chr1	27601947	27602697	751	27602349	43	14.2251	3.89481	11.6599	GEC_HG_K27_peak_1142
chr1	27603314	27604190	877	27604077	45	15.6306	4.09794	13.027	GEC_HG_K27_peak_1143
chr1	27623504	27623818	315	27623684	10	4.65061	3.40557	2.45859	GEC_HG_K27_peak_1144
chr1	27643841	27644128	288	27644001	16	8.45956	4.66896	6.07729	GEC_HG_K27_peak_1145
chr1	27659526	27660396	871	27659839	34	17.5378	5.78917	14.8843	GEC_HG_K27_peak_1146
chr1	27663074	27663372	299	27663243	30	14.6188	5.2709	12.0425	GEC_HG_K27_peak_1147
chr1	27669363	27669581	219	27669538	11	4.1316	2.99176	1.97507	GEC_HG_K27_peak_1148
chr1	27671978	27672487	510	27672245	31	22.4517	8.50072	19.6805	GEC_HG_K27_peak_1149
chr1	27725576	27726382	807	27725824	102	73.7063	11.2704	69.8578	GEC_HG_K27_peak_1150
chr1	27772919	27773925	1007	27773277	117	82.5522	11.0588	78.5274	GEC_HG_K27_peak_1151
chr1	27830414	27831802	1389	27831036	76	49.8718	9.29272	46.5148	GEC_HG_K27_peak_1152
chr1	27858017	27858497	481	27858430	23	9.17153	4.03139	6.763	GEC_HG_K27_peak_1153
chr1	27862636	27863588	953	27863298	44	26.3409	7.35569	23.4821	GEC_HG_K27_peak_1154
chr1	27872346	27873753	1408	27872655	30	9.92796	3.64626	7.49303	GEC_HG_K27_peak_1155
chr1	27875202	27875632	431	27875429	42	19.4803	5.39694	16.7788	GEC_HG_K27_peak_1156
chr1	27914104	27915018	915	27914526	61	47.8465	11.6177	44.5325	GEC_HG_K27_peak_1157
chr1	27934710	27935251	542	27934998	27	19.5857	8.10164	16.8817	GEC_HG_K27_peak_1158
chr1	27959429	27960308	880	27960017	60	33.3318	7.12324	30.3207	GEC_HG_K27_peak_1159
chr1	27979791	27980046	256	27980046	6	3.93266	3.40314	1.79076	GEC_HG_K27_peak_1160
chr1	28062714	28062975	262	28062938	14	9.22523	5.48099	6.81488	GEC_HG_K27_peak_1161
chr1	28065822	28066166	345	28066048	11	6.11416	4.15098	3.83198	GEC_HG_K27_peak_1162
chr1	28078433	28078906	474	28078688	11	8.49317	5.6327	6.10953	GEC_HG_K27_peak_1163
chr1	28087795	28089064	1270	28088527	98	70.7453	11.1848	66.9562	GEC_HG_K27_peak_1164
chr1	28112903	28113304	402	28113234	7	4.78449	3.86705	2.58371	GEC_HG_K27_peak_1165
chr1	28129105	28129423	319	28129141	8	5.1912	4.01166	2.96	GEC_HG_K27_peak_1166
chr1	28193715	28194297	583	28194199	15	9.15169	5.23679	6.74385	GEC_HG_K27_peak_1167
chr1	28232224	28233088	865	28232780	108	54.4063	6.81091	50.9538	GEC_HG_K27_peak_1168
chr1	28235711	28236475	765	28236044	96	45.1032	6.18419	41.8468	GEC_HG_K27_peak_1169
chr1	28236692	28237040	349	28236715	31	4.32045	2.06723	2.15069	GEC_HG_K27_peak_1170
chr1	28246973	28247611	639	28247346	117	80.0257	10.5314	76.0513	GEC_HG_K27_peak_1171
chr1	28248158	28248677	520	28248606	56	23.7239	5.14859	20.9236	GEC_HG_K27_peak_1172
chr1	28258860	28260618	1759	28259471	174	94.0959	7.7712	89.8383	GEC_HG_K27_peak_1173
chr1	28313923	28314361	439	28314135	13	9.3101	5.74073	6.89676	GEC_HG_K27_peak_1174
chr1	28327037	28327500	464	28327129	28	9.25404	3.58888	6.84267	GEC_HG_K27_peak_1175
chr1	28328863	28329847	985	28329566	46	22.6435	5.8687	19.8678	GEC_HG_K27_peak_1176
chr1	28343325	28343647	323	28343492	16	8.03495	4.44323	5.66841	GEC_HG_K27_peak_1177
chr1	28351469	28352421	953	28351719	33	18.5413	6.33439	15.8628	GEC_HG_K27_peak_1178
chr1	28369522	28370539	1018	28369875	95	61.7318	9.48096	58.1261	GEC_HG_K27_peak_1179
chr1	28392180	28392624	445	28392292	14	10.1642	6.04883	7.72147	GEC_HG_K27_peak_1180
chr1	28409727	28410244	518	28410050	11	7.22852	4.83906	4.89517	GEC_HG_K27_peak_1181
chr1	28417331	28418270	940	28417574	40	29.4157	9.42497	26.4888	GEC_HG_K27_peak_1182
chr1	28437367	28438433	1067	28438118	72	58.9496	12.9318	55.4016	GEC_HG_K27_peak_1183
chr1	28444253	28444506	254	28444315	15	11.5176	6.64484	9.03164	GEC_HG_K27_peak_1184
chr1	28471784	28472095	312	28471863	8	5.68203	4.32893	3.42468	GEC_HG_K27_peak_1185
chr1	28505618	28506718	1101	28505901	126	54.0949	5.71267	50.6489	GEC_HG_K27_peak_1186
chr1	28507426	28508014	589	28507853	48	5.80246	2.04439	3.53498	GEC_HG_K27_peak_1187
chr1	28517712	28518544	833	28518247	82	34.6511	5.39412	31.6124	GEC_HG_K27_peak_1188
chr1	28518800	28519221	422	28518854	33	5.6092	2.32452	3.3556	GEC_HG_K27_peak_1189
chr1	28552430	28553914	1485	28553017	86	49.7556	7.93944	46.4011	GEC_HG_K27_peak_1190
chr1	28581205	28583049	1845	28581932	104	53.5448	6.97291	50.1103	GEC_HG_K27_peak_1191
chr1	28591896	28593179	1284	28592277	54	22.0042	4.91772	19.2432	GEC_HG_K27_peak_1192
chr1	28593398	28593621	224	28593493	25	4.63645	2.32902	2.4454	GEC_HG_K27_peak_1193
chr1	28601800	28602159	360	28601951	18	8.74407	4.4951	6.35133	GEC_HG_K27_peak_1194
chr1	28642271	28643495	1225	28642980	117	67.438	8.19411	63.7151	GEC_HG_K27_peak_1195
chr1	28648045	28649389	1345	28648378	143	84.845	8.70176	80.7743	GEC_HG_K27_peak_1196
chr1	28668298	28669963	1666	28669504	75	46.3145	8.50733	43.0326	GEC_HG_K27_peak_1197
chr1	28714207	28714422	216	28714376	9	6.73487	4.86163	4.42211	GEC_HG_K27_peak_1198
chr1	28736466	28737999	1534	28737154	128	85.054	10.1782	80.9792	GEC_HG_K27_peak_1199
chr1	28785010	28785875	866	28785319	23	16.3178	7.40676	13.6956	GEC_HG_K27_peak_1200
chr1	28846144	28846417	274	28846372	10	7.58376	5.23912	5.23613	GEC_HG_K27_peak_1201
chr1	28856558	28856805	248	28856712	10	3.62116	2.79983	1.52168	GEC_HG_K27_peak_1202
chr1	28872335	28872567	233	28872359	7	3.76994	3.19952	1.65713	GEC_HG_K27_peak_1203
chr1	28877219	28877606	388	28877447	17	6.78731	3.68511	4.4724	GEC_HG_K27_peak_1204
chr1	28882161	28882499	339	28882331	35	11.4334	3.7176	8.9499	GEC_HG_K27_peak_1205
chr1	28886796	28888282	1487	28887207	67	31.0233	5.82326	28.0612	GEC_HG_K27_peak_1206
chr1	28906239	28906463	225	28906355	6	3.36401	3.02324	1.2886	GEC_HG_K27_peak_1207
chr1	28914033	28915487	1455	28914385	55	37.594	9.24695	34.4947	GEC_HG_K27_peak_1208
chr1	28972099	28972758	660	28972652	26	20.1808	8.69093	17.4626	GEC_HG_K27_peak_1209
chr1	29122493	29125118	2626	29122857	118	43.6237	4.84853	40.3984	GEC_HG_K27_peak_1210
chr1	29181046	29182196	1151	29181687	138	84.9272	9.14344	80.8548	GEC_HG_K27_peak_1211
chr1	29202670	29203292	623	29202974	26	16.0195	6.5633	13.4052	GEC_HG_K27_peak_1212
chr1	29230693	29231187	495	29230891	48	37.5891	10.8785	34.49	GEC_HG_K27_peak_1213
chr1	29236176	29236839	664	29236376	39	18.7723	5.53436	16.088	GEC_HG_K27_peak_1214
chr1	29237252	29237627	376	29237419	29	11.2713	4.17451	8.79278	GEC_HG_K27_peak_1215
chr1	29238282	29238493	212	29238381	18	4.62552	2.6629	2.43508	GEC_HG_K27_peak_1216
chr1	29245712	29245965	254	29245818	13	5.76196	3.65913	3.4965	GEC_HG_K27_peak_1217
chr1	29392205	29392455	251	29392300	10	6.00787	4.24242	3.73057	GEC_HG_K27_peak_1218
chr1	29433457	29433722	266	29433655	7	4.81867	3.88931	2.60848	GEC_HG_K27_peak_1219
chr1	29455138	29455438	301	29455332	9	5.49116	4.06625	3.2435	GEC_HG_K27_peak_1220
chr1	29470982	29471453	472	29471142	7	4.81867	3.88931	2.60848	GEC_HG_K27_peak_1221
chr1	29513421	29513758	338	29513566	9	6.73487	4.86163	4.42211	GEC_HG_K27_peak_1222
chr1	29550260	29550779	520	29550633	14	8.17224	4.86045	5.80053	GEC_HG_K27_peak_1223
chr1	29569969	29571401	1433	29570261	114	68.7914	8.71329	65.0409	GEC_HG_K27_peak_1224
chr1	29585327	29585724	398	29585485	11	6.39061	4.31991	4.09563	GEC_HG_K27_peak_1225
chr1	29590824	29591413	590	29591092	58	30.0303	6.49235	27.0899	GEC_HG_K27_peak_1226
chr1	29592658	29593170	513	29592781	29	8.58405	3.30493	6.19704	GEC_HG_K27_peak_1227
chr1	29593821	29594029	209	29593879	21	4.29779	2.38315	2.12961	GEC_HG_K27_peak_1228
chr1	29601744	29601957	214	29601801	7	4.66903	3.79171	2.47578	GEC_HG_K27_peak_1229
chr1	29639363	29640845	1483	29640256	74	42.2034	7.62365	39.0081	GEC_HG_K27_peak_1230
chr1	29686539	29687019	481	29686712	15	7.10548	4.10469	4.7771	GEC_HG_K27_peak_1231
chr1	29688503	29689234	732	29688624	14	6.75458	4.06234	4.4409	GEC_HG_K27_peak_1232
chr1	29697971	29698278	308	29698214	15	8.00208	4.58858	5.63681	GEC_HG_K27_peak_1233
chr1	29706992	29707250	259	29707161	44	9.4503	2.80285	7.03215	GEC_HG_K27_peak_1234
chr1	29708892	29710208	1317	29709457	117	62.3061	7.36855	58.6884	GEC_HG_K27_peak_1235
chr1	29721221	29721444	224	29721378	6	3.93266	3.40314	1.79076	GEC_HG_K27_peak_1236
chr1	29730686	29731505	820	29730862	11	8.08062	5.3735	5.7123	GEC_HG_K27_peak_1237
chr1	29747309	29747648	340	29747314	7	4.58557	3.73711	2.39774	GEC_HG_K27_peak_1238
chr1	29767181	29767406	226	29767357	7	4.81867	3.88931	2.60848	GEC_HG_K27_peak_1239
chr1	29805582	29805880	299	29805793	5	3.10259	2.91698	1.05289	GEC_HG_K27_peak_1240
chr1	29829283	29829743	461	29829714	7	4.81867	3.88931	2.60848	GEC_HG_K27_peak_1241
chr1	29837420	29837770	351	29837575	5	3.10259	2.91698	1.05289	GEC_HG_K27_peak_1242
chr1	29877067	29877333	267	29877226	8	5.75441	4.37547	3.48929	GEC_HG_K27_peak_1243
chr1	29933823	29934113	291	29933926	6	3.93266	3.40314	1.79076	GEC_HG_K27_peak_1244
chr1	29974152	29975046	895	29974621	33	24.3704	8.9104	21.5558	GEC_HG_K27_peak_1245
chr1	30013593	30014112	520	30013745	8	5.75441	4.37547	3.48929	GEC_HG_K27_peak_1246
chr1	30058721	30059388	668	30059201	7	4.81867	3.88931	2.60848	GEC_HG_K27_peak_1247
chr1	30083613	30084975	1363	30083846	21	9.5265	4.42947	7.10573	GEC_HG_K27_peak_1248
chr1	30094441	30094668	228	30094511	8	5.07994	3.93948	2.85475	GEC_HG_K27_peak_1249
chr1	30380136	30380397	262	30380193	8	5.30672	4.08654	3.06909	GEC_HG_K27_peak_1250
chr1	30663529	30663735	207	30663548	6	3.93266	3.40314	1.79076	GEC_HG_K27_peak_1251
chr1	30708035	30708325	291	30708095	14	8.95716	5.32114	6.55598	GEC_HG_K27_peak_1252
chr1	30718048	30719017	970	30718481	180	111.227	9.4121	106.628	GEC_HG_K27_peak_1253
chr1	30756617	30757091	475	30756916	14	8.89227	5.28262	6.4933	GEC_HG_K27_peak_1254
chr1	30761973	30762207	235	30762017	10	4.97188	3.6003	2.75287	GEC_HG_K27_peak_1255
chr1	30801928	30802150	223	30802080	21	12.8989	6.05929	10.3714	GEC_HG_K27_peak_1256
chr1	30816526	30817046	521	30816607	11	5.65779	3.87545	3.40161	GEC_HG_K27_peak_1257
chr1	30823877	30824695	819	30824369	73	53.5832	10.9053	50.1479	GEC_HG_K27_peak_1258
chr1	30852293	30852682	390	30852355	11	5.13824	3.56761	2.90992	GEC_HG_K27_peak_1259
chr1	30894847	30895086	240	30895040	9	4.63355	3.52175	2.44255	GEC_HG_K27_peak_1260
chr1	30907531	30908123	593	30907618	25	10.0306	4.1455	7.59234	GEC_HG_K27_peak_1261
chr1	30909191	30909454	264	30909308	17	4.73589	2.7745	2.53837	GEC_HG_K27_peak_1262
chr1	30911308	30911805	498	30911595	26	10.7809	4.3191	8.31834	GEC_HG_K27_peak_1263
chr1	30929249	30929652	404	30929380	21	17.2064	8.45134	14.5614	GEC_HG_K27_peak_1264
chr1	31064893	31066127	1235	31065683	122	75.4826	9.09978	71.5985	GEC_HG_K27_peak_1265
chr1	31154692	31155761	1070	31155463	49	30.0301	7.76846	27.0897	GEC_HG_K27_peak_1266
chr1	31162617	31162931	315	31162772	21	13.3067	6.27232	10.7674	GEC_HG_K27_peak_1267
chr1	31170831	31171292	462	31171046	16	12.1235	6.77116	9.61913	GEC_HG_K27_peak_1268
chr1	31181531	31182571	1041	31181667	35	20.8952	6.91895	18.1602	GEC_HG_K27_peak_1269
chr1	31222317	31222664	348	31222416	8	4.81876	3.7699	2.60848	GEC_HG_K27_peak_1270
chr1	31227465	31227845	381	31227638	11	7.88832	5.25264	5.52721	GEC_HG_K27_peak_1271
chr1	31238641	31239278	638	31239176	9	5.59922	4.13538	3.34604	GEC_HG_K27_peak_1272
chr1	31286551	31286783	233	31286600	7	4.81867	3.88931	2.60848	GEC_HG_K27_peak_1273
chr1	31296349	31298020	1672	31297225	98	56.3493	8.00593	52.8561	GEC_HG_K27_peak_1274
chr1	31306340	31306823	484	31306579	22	15.1623	7.03125	12.5713	GEC_HG_K27_peak_1275
chr1	31364400	31364611	212	31364404	5	3.10259	2.91698	1.05289	GEC_HG_K27_peak_1276
chr1	31394529	31395195	667	31394824	24	17.9304	8.02063	15.2671	GEC_HG_K27_peak_1277
chr1	31413358	31414083	726	31413756	40	24.3209	7.3298	21.5074	GEC_HG_K27_peak_1278
chr1	31422558	31422930	373	31422766	23	12.0228	5.25629	9.52149	GEC_HG_K27_peak_1279
chr1	31445655	31445966	312	31445867	8	5.75441	4.37547	3.48929	GEC_HG_K27_peak_1280
chr1	31482674	31483717	1044	31483375	14	9.65516	5.73962	7.23007	GEC_HG_K27_peak_1281
chr1	31549011	31549755	745	31549291	41	34.5525	11.5351	31.5158	GEC_HG_K27_peak_1282
chr1	31575186	31577449	2264	31576279	46	14.4927	3.77258	11.9201	GEC_HG_K27_peak_1283
chr1	31587954	31588173	220	31587970	16	5.36674	3.13123	3.12587	GEC_HG_K27_peak_1284
chr1	31590638	31591055	418	31590989	15	5.56848	3.32461	3.31705	GEC_HG_K27_peak_1285
chr1	31593898	31594369	472	31594020	17	9.21872	4.9021	6.80864	GEC_HG_K27_peak_1286
chr1	31616225	31616442	218	31616297	13	5.31942	3.42028	3.0811	GEC_HG_K27_peak_1287
chr1	31635452	31635668	217	31635519	11	5.40868	3.72702	3.16557	GEC_HG_K27_peak_1288
chr1	31644228	31645419	1192	31644894	158	116.425	12.296	111.719	GEC_HG_K27_peak_1289
chr1	31684110	31684393	284	31684224	18	7.98029	4.12411	5.61577	GEC_HG_K27_peak_1290
chr1	31689578	31690342	765	31689932	34	15.2379	4.97702	12.6448	GEC_HG_K27_peak_1291
chr1	31714972	31716076	1105	31715558	66	41.3652	8.49685	38.1874	GEC_HG_K27_peak_1292
chr1	31727587	31728061	475	31727793	12	4.68551	3.192	2.49124	GEC_HG_K27_peak_1293
chr1	31744289	31744497	209	31744470	14	4.89796	3.09699	2.68298	GEC_HG_K27_peak_1294
chr1	31745572	31745816	245	31745712	14	5.2168	3.25587	2.98421	GEC_HG_K27_peak_1295
chr1	31760292	31761088	797	31760683	56	19.1127	4.16316	16.4202	GEC_HG_K27_peak_1296
chr1	31762550	31763120	571	31762929	54	17.9015	4.03526	15.2388	GEC_HG_K27_peak_1297
chr1	31782140	31782365	226	31782220	11	3.90628	2.86689	1.78203	GEC_HG_K27_peak_1298
chr1	31788373	31789102	730	31788768	26	9.73523	3.93134	7.30731	GEC_HG_K27_peak_1299
chr1	31798614	31799325	712	31798903	12	4.64136	3.16802	2.44987	GEC_HG_K27_peak_1300
chr1	31843286	31843956	671	31843777	18	12.2893	6.39065	9.77972	GEC_HG_K27_peak_1301
chr1	31848839	31849503	665	31848970	9	5.79722	4.26217	3.53	GEC_HG_K27_peak_1302
chr1	31932623	31932874	252	31932785	26	5.81617	2.63973	3.54813	GEC_HG_K27_peak_1303
chr1	31937158	31938834	1677	31938517	94	38.241	5.25156	35.1288	GEC_HG_K27_peak_1304
chr1	31954544	31955429	886	31954857	46	26.4593	7.06545	23.5978	GEC_HG_K27_peak_1305
chr1	31956088	31956453	366	31956273	28	11.8392	4.48423	9.34332	GEC_HG_K27_peak_1306
chr1	31964223	31964582	360	31964303	31	26.5364	10.6164	23.6733	GEC_HG_K27_peak_1307
chr1	31977794	31978047	254	31977946	12	8.46592	5.42207	6.08327	GEC_HG_K27_peak_1308
chr1	31987574	31987971	398	31987659	10	7.08875	4.9257	4.76103	GEC_HG_K27_peak_1309
chr1	32003547	32003757	211	32003687	16	10.3062	5.69826	7.85885	GEC_HG_K27_peak_1310
chr1	32013353	32015068	1716	32013704	111	55.2939	6.73458	51.8228	GEC_HG_K27_peak_1311
chr1	32058280	32058491	212	32058378	8	4.64888	3.65963	2.45696	GEC_HG_K27_peak_1312
chr1	32072452	32073558	1107	32073102	80	51.4318	9.09842	48.0418	GEC_HG_K27_peak_1313
chr1	32107889	32109516	1628	32108596	104	60.6039	8.21135	57.0213	GEC_HG_K27_peak_1314
chr1	32132950	32133923	974	32133622	34	22.8399	7.95178	20.0597	GEC_HG_K27_peak_1315
chr1	32139113	32139698	586	32139569	12	6.69873	4.34253	4.38991	GEC_HG_K27_peak_1316
chr1	32179534	32180826	1293	32179890	112	70.6818	9.27685	66.894	GEC_HG_K27_peak_1317
chr1	32200362	32201226	865	32201151	29	6.47466	2.69229	4.17584	GEC_HG_K27_peak_1318
chr1	32205228	32206478	1251	32205556	64	27.5841	5.34526	24.6975	GEC_HG_K27_peak_1319
chr1	32215543	32216041	499	32215777	39	19.55	5.78955	16.8469	GEC_HG_K27_peak_1320
chr1	32221913	32223156	1244	32222591	127	76.5548	8.8006	72.6495	GEC_HG_K27_peak_1321
chr1	32236053	32236458	406	32236327	54	21.8275	4.87739	19.0707	GEC_HG_K27_peak_1322
chr1	32240126	32241721	1596	32241504	66	33.2084	6.40249	30.1998	GEC_HG_K27_peak_1323
chr1	32248263	32248603	341	32248430	24	12.6054	5.35479	10.0866	GEC_HG_K27_peak_1324
chr1	32265428	32265638	211	32265515	7	4.78449	3.86705	2.58371	GEC_HG_K27_peak_1325
chr1	32275017	32275376	360	32275228	11	3.81812	2.81845	1.70139	GEC_HG_K27_peak_1326
chr1	32285684	32285904	221	32285813	9	4.34392	3.34041	2.17247	GEC_HG_K27_peak_1327
chr1	32291703	32293097	1395	32291924	88	58.8485	9.78248	55.3024	GEC_HG_K27_peak_1328
chr1	32308654	32309067	414	32308757	9	5.33547	3.9668	3.09629	GEC_HG_K27_peak_1329
chr1	32316569	32316839	271	32316705	10	7.70743	5.3172	5.35483	GEC_HG_K27_peak_1330
chr1	32335212	32335530	319	32335288	35	10.3636	3.42668	7.91438	GEC_HG_K27_peak_1331
chr1	32335931	32336442	512	32336213	51	20.757	4.86869	18.0253	GEC_HG_K27_peak_1332
chr1	32337273	32337502	230	32337355	26	5.32778	2.49437	3.08908	GEC_HG_K27_peak_1333
chr1	32351152	32352333	1182	32351452	124	74.6794	8.7678	70.8112	GEC_HG_K27_peak_1334
chr1	32393962	32395050	1089	32394404	129	80.2389	9.2249	76.2608	GEC_HG_K27_peak_1335
chr1	32400775	32401415	641	32401117	32	22.6337	8.33409	19.8583	GEC_HG_K27_peak_1336
chr1	32413734	32414059	326	32413940	6	3.93266	3.40314	1.79076	GEC_HG_K27_peak_1337
chr1	32431082	32431423	342	32431196	8	5.75441	4.37547	3.48929	GEC_HG_K27_peak_1338
chr1	32448452	32448943	492	32448512	17	12.6387	6.8338	10.1189	GEC_HG_K27_peak_1339
chr1	32500189	32501047	859	32500604	21	13.9624	6.62153	11.4045	GEC_HG_K27_peak_1340
chr1	32520542	32520950	409	32520827	24	16.8366	7.43251	14.201	GEC_HG_K27_peak_1341
chr1	32539127	32539518	392	32539325	24	12.8174	5.45077	10.2922	GEC_HG_K27_peak_1342
chr1	32539842	32540549	708	32539981	32	20.4417	7.32634	17.7173	GEC_HG_K27_peak_1343
chr1	32606580	32606916	337	32606745	6	3.28577	2.97051	1.21784	GEC_HG_K27_peak_1344
chr1	32611981	32612585	605	32612250	47	38.1067	11.3837	34.9972	GEC_HG_K27_peak_1345
chr1	32650308	32651790	1483	32651215	182	103.098	8.30845	98.6625	GEC_HG_K27_peak_1346
chr1	32701767	32702214	448	32702018	24	9.23294	3.94725	6.82232	GEC_HG_K27_peak_1347
chr1	32702618	32704058	1441	32703254	26	10.4878	4.20841	8.03469	GEC_HG_K27_peak_1348
chr1	32712242	32712588	347	32712322	28	15.0571	5.75548	12.4689	GEC_HG_K27_peak_1349
chr1	32716778	32717044	267	32716894	27	11.7488	4.5692	9.25563	GEC_HG_K27_peak_1350
chr1	32725255	32725582	328	32725404	16	7.3757	4.10171	5.03632	GEC_HG_K27_peak_1351
chr1	32741030	32741797	768	32741638	35	10.2014	3.38366	7.7575	GEC_HG_K27_peak_1352
chr1	32742150	32742902	753	32742346	60	27.2274	5.60352	24.3489	GEC_HG_K27_peak_1353
chr1	32743234	32743812	579	32743655	32	8.31316	3.04868	5.93617	GEC_HG_K27_peak_1354
chr1	32753681	32754850	1170	32753971	50	21.6207	5.16788	18.8687	GEC_HG_K27_peak_1355
chr1	32759810	32760576	767	32760242	81	46.8661	7.87455	43.5725	GEC_HG_K27_peak_1356
chr1	32761136	32761610	475	32761511	26	5.9592	2.68286	3.68432	GEC_HG_K27_peak_1357
chr1	32772872	32773727	856	32773221	33	17.9487	6.10078	15.2848	GEC_HG_K27_peak_1358
chr1	32789481	32789747	267	32789547	14	9.84521	5.85473	7.41376	GEC_HG_K27_peak_1359
chr1	32816777	32818495	1719	32817497	199	121.985	9.36877	117.178	GEC_HG_K27_peak_1360
chr1	32869484	32869849	366	32869713	15	4.4089	2.77873	2.23288	GEC_HG_K27_peak_1361
chr1	32871154	32871741	588	32871350	26	11.1637	4.46593	8.68859	GEC_HG_K27_peak_1362
chr1	32895587	32895827	241	32895755	20	4.45308	2.48507	2.27405	GEC_HG_K27_peak_1363
chr1	32900562	32901845	1284	32901678	43	18.4571	4.99423	15.7805	GEC_HG_K27_peak_1364
chr1	32912595	32913094	500	32912909	8	4.97268	3.86985	2.75352	GEC_HG_K27_peak_1365
chr1	32925139	32925377	239	32925164	6	3.93266	3.40314	1.79076	GEC_HG_K27_peak_1366
chr1	32953555	32954523	969	32953711	30	15.0363	5.43226	12.4487	GEC_HG_K27_peak_1367
chr1	32963150	32963463	314	32963310	33	6.56968	2.5562	4.26671	GEC_HG_K27_peak_1368
chr1	32963703	32964340	638	32963903	83	40.0062	6.2717	36.8573	GEC_HG_K27_peak_1369
chr1	32964609	32965037	429	32964867	112	66.1864	8.44341	62.4895	GEC_HG_K27_peak_1370
chr1	32972847	32973228	382	32972993	18	9.88435	5.07501	7.45153	GEC_HG_K27_peak_1371
chr1	32981057	32981640	584	32981300	38	21.2106	6.51726	18.4682	GEC_HG_K27_peak_1372
chr1	32989088	32989515	428	32989348	31	15.1184	5.32008	12.5286	GEC_HG_K27_peak_1373
chr1	32992387	32992694	308	32992571	24	10.0824	4.28064	7.64244	GEC_HG_K27_peak_1374
chr1	33004759	33004971	213	33004812	11	5.25164	3.63423	3.01698	GEC_HG_K27_peak_1375
chr1	33007144	33007617	474	33007417	20	13.9881	6.87329	11.4295	GEC_HG_K27_peak_1376
chr1	33036059	33037100	1042	33036873	141	103.446	12.0543	99.0031	GEC_HG_K27_peak_1377
chr1	33050015	33050839	825	33050294	78	50.2307	9.08347	46.866	GEC_HG_K27_peak_1378
chr1	33055254	33055847	594	33055438	38	21.583	6.65439	18.8319	GEC_HG_K27_peak_1379
chr1	33080820	33081741	922	33081127	63	43.7964	9.75669	40.5676	GEC_HG_K27_peak_1380
chr1	33086524	33086733	210	33086600	17	9.24465	4.91586	6.83361	GEC_HG_K27_peak_1381
chr1	33091976	33092271	296	33091982	9	3.82353	3.01912	1.70637	GEC_HG_K27_peak_1382
chr1	33093070	33093424	355	33093225	14	6.45393	3.89955	4.15615	GEC_HG_K27_peak_1383
chr1	33099124	33099915	792	33099530	97	66.5029	10.3061	62.7991	GEC_HG_K27_peak_1384
chr1	33126583	33127768	1186	33127410	51	35.7093	9.39995	32.6485	GEC_HG_K27_peak_1385
chr1	33133436	33133775	340	33133623	7	3.95594	3.32242	1.81215	GEC_HG_K27_peak_1386
chr1	33141084	33141295	212	33141199	10	5.19778	3.73862	2.96615	GEC_HG_K27_peak_1387
chr1	33180616	33182091	1476	33180860	67	40.3085	8.05668	37.1532	GEC_HG_K27_peak_1388
chr1	33219838	33220052	215	33219983	7	4.20382	3.48608	2.04188	GEC_HG_K27_peak_1389
chr1	33255394	33256105	712	33255759	65	41.1969	8.60556	38.0228	GEC_HG_K27_peak_1390
chr1	33280309	33280516	208	33280451	8	4.79387	3.75374	2.59251	GEC_HG_K27_peak_1391
chr1	33289403	33289628	226	33289574	6	3.87798	3.36695	1.75591	GEC_HG_K27_peak_1392
chr1	33298609	33299071	463	33298740	21	10.3326	4.79668	7.88438	GEC_HG_K27_peak_1393
chr1	33312285	33312493	209	33312443	14	7.37495	4.40567	5.03567	GEC_HG_K27_peak_1394
chr1	33331051	33331264	214	33331119	9	3.96502	3.10585	1.82052	GEC_HG_K27_peak_1395
chr1	33341999	33342904	906	33342382	118	38.5579	4.30426	35.439	GEC_HG_K27_peak_1396
chr1	33346729	33347371	643	33347161	189	56.2604	4.06408	52.769	GEC_HG_K27_peak_1397
chr1	33347809	33348794	986	33348394	82	9.6213	2.11802	7.19737	GEC_HG_K27_peak_1398
chr1	33349174	33350281	1108	33349493	218	90.8139	5.70979	86.6219	GEC_HG_K27_peak_1399
chr1	33367693	33368230	538	33368005	21	11.2729	5.24309	8.79438	GEC_HG_K27_peak_1400
chr1	33430256	33431423	1168	33431172	77	49.2188	8.96849	45.8758	GEC_HG_K27_peak_1401
chr1	33433731	33434005	275	33433881	27	8.02288	3.26576	5.65678	GEC_HG_K27_peak_1402
chr1	33455991	33456198	208	33456038	10	7.27178	5.04171	4.93662	GEC_HG_K27_peak_1403
chr1	33459659	33459879	221	33459747	8	4.64888	3.65963	2.45696	GEC_HG_K27_peak_1404
chr1	33470669	33470913	245	33470751	21	7.52108	3.57809	5.17593	GEC_HG_K27_peak_1405
chr1	33472197	33472886	690	33472444	35	18.8419	6.12104	16.1558	GEC_HG_K27_peak_1406
chr1	34762716	34764156	1441	34763507	31	16.2152	5.74192	13.5959	GEC_HG_K27_peak_1407
chr1	34781167	34782324	1158	34781573	32	14.2768	4.88538	11.7102	GEC_HG_K27_peak_1408
chr1	34852752	34853282	531	34852901	45	37.0626	11.4979	33.9741	GEC_HG_K27_peak_1409
chr1	34858878	34859917	1040	34859698	107	85.3609	13.3655	81.2795	GEC_HG_K27_peak_1410
chr1	34866537	34866919	383	34866755	19	10.0528	4.98626	7.61378	GEC_HG_K27_peak_1411
chr1	34900915	34901216	302	34901087	7	3.93457	3.3083	1.79221	GEC_HG_K27_peak_1412
chr1	34918813	34919179	367	34919004	9	4.82163	3.64032	2.61104	GEC_HG_K27_peak_1413
chr1	34928502	34930521	2020	34929479	30	12.9071	4.63869	10.3793	GEC_HG_K27_peak_1414
chr1	34984062	34985742	1681	34985401	50	27.6669	6.85173	24.7784	GEC_HG_K27_peak_1415
chr1	35031015	35032104	1090	35031912	114	95.7045	14.7572	91.4157	GEC_HG_K27_peak_1416
chr1	35060883	35061144	262	35060964	9	6.73487	4.86163	4.42211	GEC_HG_K27_peak_1417
chr1	35079164	35079992	829	35079608	67	52.905	12.0024	49.4841	GEC_HG_K27_peak_1418
chr1	35191905	35193411	1507	35193109	140	71.0451	7.03509	67.2497	GEC_HG_K27_peak_1419
chr1	35254805	35255128	324	35254957	9	6.73487	4.86163	4.42211	GEC_HG_K27_peak_1420
chr1	35268450	35269677	1228	35268922	79	56.4827	10.6304	52.9867	GEC_HG_K27_peak_1421
chr1	35298666	35298967	302	35298745	7	4.81867	3.88931	2.60848	GEC_HG_K27_peak_1422
chr1	35386182	35386555	374	35386368	8	5.75441	4.37547	3.48929	GEC_HG_K27_peak_1423
chr1	35450995	35451281	287	35451165	16	12.358	6.91263	9.84643	GEC_HG_K27_peak_1424
chr1	35556914	35558043	1130	35557692	226	148.181	10.4772	142.911	GEC_HG_K27_peak_1425
chr1	35564606	35565123	518	35565012	23	7.75487	3.48409	5.39984	GEC_HG_K27_peak_1426
chr1	35573122	35573704	583	35573374	26	11.9027	4.75702	9.40496	GEC_HG_K27_peak_1427
chr1	35640687	35642115	1429	35641474	99	63.7079	9.39904	60.0617	GEC_HG_K27_peak_1428
chr1	35666798	35667108	311	35666972	6	3.93266	3.40314	1.79076	GEC_HG_K27_peak_1429
chr1	35678755	35679354	600	35678945	9	6.69114	4.83382	4.3827	GEC_HG_K27_peak_1430
chr1	35708009	35708884	876	35708738	16	8.38641	4.62976	6.00676	GEC_HG_K27_peak_1431
chr1	35715438	35715880	443	35715660	43	12.1606	3.41624	9.65516	GEC_HG_K27_peak_1432
chr1	35717796	35719303	1508	35718891	91	47.0142	6.90078	43.7173	GEC_HG_K27_peak_1433
chr1	35726936	35727474	539	35727062	12	6.72381	4.35749	4.41397	GEC_HG_K27_peak_1434
chr1	35768604	35768866	263	35768663	27	4.44111	2.20565	2.2631	GEC_HG_K27_peak_1435
chr1	35769217	35770261	1045	35769512	107	64.0675	8.55598	60.4136	GEC_HG_K27_peak_1436
chr1	35807550	35808025	476	35807950	32	15.4734	5.31384	12.874	GEC_HG_K27_peak_1437
chr1	35808446	35809206	761	35808701	52	34.5246	8.76645	31.4885	GEC_HG_K27_peak_1438
chr1	35882902	35884100	1199	35883101	52	30.15	7.32262	27.2068	GEC_HG_K27_peak_1439
chr1	35930420	35931794	1375	35931190	123	74.268	8.79272	70.4086	GEC_HG_K27_peak_1440
chr1	35972609	35972829	221	35972777	16	14.5752	8.26477	12.0002	GEC_HG_K27_peak_1441
chr1	36088589	36089887	1299	36089036	104	64.8344	9.03154	61.1653	GEC_HG_K27_peak_1442
chr1	36096987	36097454	468	36097312	25	9.45088	3.92675	7.03271	GEC_HG_K27_peak_1443
chr1	36099518	36100188	671	36099806	25	10.2834	4.24283	7.83683	GEC_HG_K27_peak_1444
chr1	36109068	36109475	408	36109256	15	6.03019	3.55217	3.75184	GEC_HG_K27_peak_1445
chr1	36125634	36126262	629	36125806	14	4.20787	2.76285	2.04577	GEC_HG_K27_peak_1446
chr1	36134709	36135005	297	36134886	18	10.0466	5.16	7.60786	GEC_HG_K27_peak_1447
chr1	36149018	36151156	2139	36150932	264	108.786	5.68707	104.238	GEC_HG_K27_peak_1448
chr1	36155458	36157740	2283	36156089	205	75.1256	4.96511	71.2484	GEC_HG_K27_peak_1449
chr1	36160882	36161402	521	36161222	118	33.8767	3.83906	30.8541	GEC_HG_K27_peak_1450
chr1	36161924	36162473	550	36162251	82	22.1285	3.54814	19.3647	GEC_HG_K27_peak_1451
chr1	36172713	36173439	727	36173093	19	5.67456	3.01123	3.4177	GEC_HG_K27_peak_1452
chr1	36187706	36188489	784	36188103	64	47.7036	10.8621	44.3926	GEC_HG_K27_peak_1453
chr1	36196713	36197057	345	36196764	10	4.9324	3.57624	2.71551	GEC_HG_K27_peak_1454
chr1	36203546	36203801	256	36203702	11	5.57286	3.82468	3.32107	GEC_HG_K27_peak_1455
chr1	36216993	36217392	400	36217272	9	4.71572	3.57348	2.51953	GEC_HG_K27_peak_1456
chr1	36223905	36225218	1314	36224450	210	130.254	9.57076	125.288	GEC_HG_K27_peak_1457
chr1	36248032	36249046	1015	36248531	33	21.786	7.70659	19.0302	GEC_HG_K27_peak_1458
chr1	36255353	36255615	263	36255516	10	6.22865	4.38134	3.94115	GEC_HG_K27_peak_1459
chr1	36285571	36285862	292	36285809	7	3.91338	3.2943	1.78846	GEC_HG_K27_peak_1460
chr1	36290520	36290869	350	36290862	7	4.2516	3.51758	2.08656	GEC_HG_K27_peak_1461
chr1	36299864	36300816	953	36300223	65	43.6257	9.3307	40.4004	GEC_HG_K27_peak_1462
chr1	36306196	36307688	1493	36307072	104	63.1284	8.69343	59.494	GEC_HG_K27_peak_1463
chr1	36322880	36324460	1581	36323456	52	20.8101	4.80065	18.0771	GEC_HG_K27_peak_1464
chr1	36342642	36343474	833	36342869	28	10.9394	4.16029	8.47182	GEC_HG_K27_peak_1465
chr1	36350583	36352118	1536	36350856	105	50.6077	6.43343	47.2352	GEC_HG_K27_peak_1466
chr1	36367386	36367910	525	36367575	20	8.13457	3.94261	5.76423	GEC_HG_K27_peak_1467
chr1	36373507	36375186	1680	36374072	147	76.3795	7.27983	72.4777	GEC_HG_K27_peak_1468
chr1	36384970	36387068	2099	36386091	246	133.907	8.00563	128.868	GEC_HG_K27_peak_1469
chr1	36397239	36397993	755	36397453	78	45.2425	7.85787	41.9833	GEC_HG_K27_peak_1470
chr1	36420903	36421281	379	36420999	23	16.8105	7.6745	14.1755	GEC_HG_K27_peak_1471
chr1	36450036	36450836	801	36450549	77	59.2073	11.8538	55.6538	GEC_HG_K27_peak_1472
chr1	36463499	36464810	1312	36464405	58	31.8614	6.98185	28.8814	GEC_HG_K27_peak_1473
chr1	36472085	36472524	440	36472325	20	10.6877	5.13042	8.22821	GEC_HG_K27_peak_1474
chr1	36516832	36517147	316	36517082	12	5.86474	3.85313	3.59432	GEC_HG_K27_peak_1475
chr1	36555103	36555376	274	36555165	5	3.10259	2.91698	1.05289	GEC_HG_K27_peak_1476
chr1	36571163	36571401	239	36571255	12	5.92626	3.88867	3.65291	GEC_HG_K27_peak_1477
chr1	36613626	36613858	233	36613799	6	3.93266	3.40314	1.79076	GEC_HG_K27_peak_1478
chr1	37042257	37042724	468	37042521	7	4.81867	3.88931	2.60848	GEC_HG_K27_peak_1479
chr1	37300888	37301118	231	37300980	7	4.81867	3.88931	2.60848	GEC_HG_K27_peak_1480
chr1	37425396	37425638	243	37425470	7	4.81867	3.88931	2.60848	GEC_HG_K27_peak_1481
chr1	37434450	37434742	293	37434536	21	12.4497	5.82834	9.93537	GEC_HG_K27_peak_1482
chr1	37453470	37453902	433	37453732	20	6.41612	3.22669	4.12006	GEC_HG_K27_peak_1483
chr1	37454653	37455485	833	37455177	47	28.2149	7.49362	25.3144	GEC_HG_K27_peak_1484
chr1	37474190	37475021	832	37474499	133	21.7072	2.5963	18.9532	GEC_HG_K27_peak_1485
chr1	37475539	37475800	262	37475590	94	5.61723	1.6416	3.36318	GEC_HG_K27_peak_1486
chr1	37476131	37477861	1731	37476630	180	38.1608	3.11056	35.0501	GEC_HG_K27_peak_1487
chr1	37479754	37480272	519	37479842	117	17.9606	2.48953	15.2966	GEC_HG_K27_peak_1488
chr1	37486920	37487600	681	37487533	26	10.5238	4.22193	8.06956	GEC_HG_K27_peak_1489
chr1	37506606	37506822	217	37506743	9	5.59922	4.13538	3.34604	GEC_HG_K27_peak_1490
chr1	37513831	37515306	1476	37514750	73	48.2449	9.32383	44.9225	GEC_HG_K27_peak_1491
chr1	37533899	37534962	1064	37534629	40	23.7642	7.12049	20.963	GEC_HG_K27_peak_1492
chr1	37553670	37554409	740	37554122	75	58.8453	12.1775	55.2993	GEC_HG_K27_peak_1493
chr1	37576528	37576883	356	37576805	20	13.3162	6.50154	10.7766	GEC_HG_K27_peak_1494
chr1	37595372	37596334	963	37595711	82	61.5599	11.5495	57.9576	GEC_HG_K27_peak_1495
chr1	37663385	37664134	750	37664069	12	6.50338	4.22646	4.20331	GEC_HG_K27_peak_1496
chr1	37690124	37690834	711	37690622	85	28.6019	4.30636	25.6929	GEC_HG_K27_peak_1497
chr1	37691516	37692742	1227	37692289	126	59.7159	6.40886	56.1516	GEC_HG_K27_peak_1498
chr1	37706331	37706543	213	37706447	6	3.59505	3.17842	1.49822	GEC_HG_K27_peak_1499
chr1	37739350	37739631	282	37739437	7	4.81867	3.88931	2.60848	GEC_HG_K27_peak_1500
chr1	37752443	37753554	1112	37753344	31	16.5156	5.86079	13.8883	GEC_HG_K27_peak_1501
chr1	37765969	37766417	449	37766074	13	8.00713	4.94836	5.6416	GEC_HG_K27_peak_1502
chr1	37793858	37794350	493	37794028	33	19.3939	6.67969	16.6944	GEC_HG_K27_peak_1503
chr1	37794558	37795074	517	37794676	15	5.12587	3.11197	2.89825	GEC_HG_K27_peak_1504
chr1	37800199	37800545	347	37800415	13	5.50064	3.51742	3.25256	GEC_HG_K27_peak_1505
chr1	37807375	37809183	1809	37808346	119	68.9855	8.27395	65.2312	GEC_HG_K27_peak_1506
chr1	37859009	37860514	1506	37859704	95	59.1127	8.9027	55.5612	GEC_HG_K27_peak_1507
chr1	37931108	37932165	1058	37931930	49	34.2826	9.29748	31.2516	GEC_HG_K27_peak_1508
chr1	37945938	37947241	1304	37946901	40	21.9445	6.46301	19.1849	GEC_HG_K27_peak_1509
chr1	37975197	37975416	220	37975278	10	7.75596	5.3478	5.39984	GEC_HG_K27_peak_1510
chr1	37988949	37990413	1465	37989991	55	35.9925	8.70068	32.9258	GEC_HG_K27_peak_1511
chr1	37999614	38000170	557	37999905	35	12.3107	3.96592	9.80047	GEC_HG_K27_peak_1512
chr1	38004468	38005910	1443	38005604	54	23.8631	5.3557	21.0597	GEC_HG_K27_peak_1513
chr1	38012420	38013293	874	38012797	70	46.7523	9.39598	43.4609	GEC_HG_K27_peak_1514
chr1	38019040	38019296	257	38019144	7	3.99923	3.35102	1.85229	GEC_HG_K27_peak_1515
chr1	38117754	38117987	234	38117800	8	5.75441	4.37547	3.48929	GEC_HG_K27_peak_1516
chr1	38138671	38139005	335	38138902	5	3.10259	2.91698	1.05289	GEC_HG_K27_peak_1517
chr1	38207321	38207774	454	38207608	8	5.71546	4.35044	3.4563	GEC_HG_K27_peak_1518
chr1	38807431	38807655	225	38807575	6	3.93266	3.40314	1.79076	GEC_HG_K27_peak_1519
chr1	38830159	38830421	263	38830278	7	4.81867	3.88931	2.60848	GEC_HG_K27_peak_1520
chr1	38858884	38860481	1598	38859804	122	69.9766	8.17384	66.2026	GEC_HG_K27_peak_1521
chr1	38872828	38873778	951	38873367	91	72.3753	12.9313	68.5535	GEC_HG_K27_peak_1522
chr1	38941428	38941933	506	38941701	7	4.81867	3.88931	2.60848	GEC_HG_K27_peak_1523
chr1	38973434	38973786	353	38973628	5	3.10259	2.91698	1.05289	GEC_HG_K27_peak_1524
chr1	38990854	38992205	1352	38991469	103	61.3359	8.45241	57.7381	GEC_HG_K27_peak_1525
chr1	39004689	39004945	257	39004774	6	3.90323	3.38367	1.77908	GEC_HG_K27_peak_1526
chr1	39014095	39014323	229	39014254	7	4.72614	3.82901	2.52906	GEC_HG_K27_peak_1527
chr1	39025840	39027285	1446	39026414	97	65.4839	10.0667	61.8013	GEC_HG_K27_peak_1528
chr1	39044761	39045274	514	39045189	8	4.40077	3.4988	2.22513	GEC_HG_K27_peak_1529
chr1	39081031	39081834	804	39081456	17	8.15946	4.35378	5.78826	GEC_HG_K27_peak_1530
chr1	39092317	39092612	296	39092543	21	11.7379	5.47087	9.24495	GEC_HG_K27_peak_1531
chr1	39098474	39098914	441	39098789	31	8.97339	3.29057	6.57165	GEC_HG_K27_peak_1532
chr1	39104631	39106665	2035	39106077	156	45.964	3.99068	42.6895	GEC_HG_K27_peak_1533
chr1	39118268	39118499	232	39118314	9	4.09709	3.18723	1.9428	GEC_HG_K27_peak_1534
chr1	39132906	39133183	278	39133013	12	4.97876	3.35274	2.75918	GEC_HG_K27_peak_1535
chr1	39142547	39143020	474	39142837	19	12.0251	6.01957	9.5237	GEC_HG_K27_peak_1536
chr1	39154610	39155125	516	39154842	21	12.6389	5.92512	10.119	GEC_HG_K27_peak_1537
chr1	39173429	39173677	249	39173604	30	8.84588	3.31745	6.44853	GEC_HG_K27_peak_1538
chr1	39178255	39179509	1255	39179283	188	71.4932	5.13683	67.6889	GEC_HG_K27_peak_1539
chr1	39183660	39184352	693	39183912	232	79.6881	4.67938	75.721	GEC_HG_K27_peak_1540
chr1	39184949	39186169	1221	39185999	161	44.1834	3.76383	40.9466	GEC_HG_K27_peak_1541
chr1	39191549	39192888	1340	39192354	186	86.1647	6.40663	82.0668	GEC_HG_K27_peak_1542
chr1	39197664	39198078	415	39197823	26	7.47311	3.1567	5.12982	GEC_HG_K27_peak_1543
chr1	39214221	39214426	206	39214287	8	4.42244	3.51284	2.24553	GEC_HG_K27_peak_1544
chr1	39258366	39258966	601	39258752	13	8.15971	5.03989	5.78846	GEC_HG_K27_peak_1545
chr1	39391889	39392569	681	39392265	58	20.7916	4.37825	18.059	GEC_HG_K27_peak_1546
chr1	39394584	39394925	342	39394749	50	7.871	2.35391	5.51053	GEC_HG_K27_peak_1547
chr1	39395167	39395772	606	39395608	65	14.4227	2.99929	11.8519	GEC_HG_K27_peak_1548
chr1	39398183	39399194	1012	39398797	122	60.1288	6.70418	56.5561	GEC_HG_K27_peak_1549
chr1	39408319	39409682	1364	39408711	209	99.1571	6.63836	94.8006	GEC_HG_K27_peak_1550
chr1	39410939	39411225	287	39411038	82	11.6632	2.33274	9.17269	GEC_HG_K27_peak_1551
chr1	39413816	39414337	522	39414131	67	15.5737	3.10905	12.9716	GEC_HG_K27_peak_1552
chr1	39491099	39491784	686	39491486	31	18.6245	6.73552	15.944	GEC_HG_K27_peak_1553
chr1	39515664	39515898	235	39515762	10	7.75596	5.3478	5.39984	GEC_HG_K27_peak_1554
chr1	39539118	39539498	381	39539358	23	18.3143	8.51382	15.6415	GEC_HG_K27_peak_1555
chr1	39574521	39577083	2563	39575909	75	34.1514	5.79898	31.1231	GEC_HG_K27_peak_1556
chr1	39605984	39606691	708	39606362	28	15.7179	6.03876	13.1119	GEC_HG_K27_peak_1557
chr1	39630613	39630982	370	39630634	8	3.92596	3.19268	1.79076	GEC_HG_K27_peak_1558
chr1	39672690	39672986	297	39672859	13	8.28541	5.11559	5.90935	GEC_HG_K27_peak_1559
chr1	39720267	39720729	463	39720437	10	7.75596	5.3478	5.39984	GEC_HG_K27_peak_1560
chr1	39727904	39728198	295	39727963	7	4.81867	3.88931	2.60848	GEC_HG_K27_peak_1561
chr1	39738745	39739645	901	39738985	18	12.7712	6.66719	10.2474	GEC_HG_K27_peak_1562
chr1	39752061	39752331	271	39752199	7	4.32497	3.56592	2.1548	GEC_HG_K27_peak_1563
chr1	39779038	39779260	223	39779187	7	4.81867	3.88931	2.60848	GEC_HG_K27_peak_1564
chr1	39788679	39789543	865	39788969	35	20.7604	6.86472	18.0286	GEC_HG_K27_peak_1565
chr1	39799618	39800077	460	39799888	19	14.4513	7.39125	11.8797	GEC_HG_K27_peak_1566
chr1	39882504	39883812	1309	39883443	46	35.4728	10.5064	32.4169	GEC_HG_K27_peak_1567
chr1	39900700	39900996	297	39900799	18	5.886	3.18053	3.61452	GEC_HG_K27_peak_1568
chr1	39901235	39901809	575	39901612	31	15.4627	5.45045	12.8635	GEC_HG_K27_peak_1569
chr1	39902027	39902501	475	39902225	40	23.7642	7.12049	20.963	GEC_HG_K27_peak_1570
chr1	39919415	39919754	340	39919461	8	4.13336	3.32606	1.9766	GEC_HG_K27_peak_1571
chr1	39934314	39934882	569	39934753	17	10.3882	5.53751	7.93811	GEC_HG_K27_peak_1572
chr1	39954828	39955236	409	39955126	11	4.86982	3.41127	2.65647	GEC_HG_K27_peak_1573
chr1	39995991	39996286	296	39996060	8	5.75441	4.37547	3.48929	GEC_HG_K27_peak_1574
chr1	40039767	40041422	1656	40040656	147	80.4716	7.8003	76.4886	GEC_HG_K27_peak_1575
chr1	40042332	40042548	217	40042503	39	5.13663	2.0778	2.90842	GEC_HG_K27_peak_1576
chr1	40078529	40078907	379	40078744	11	6.66015	4.48586	4.35314	GEC_HG_K27_peak_1577
chr1	40096816	40097759	944	40097441	27	20.2099	8.4274	17.4909	GEC_HG_K27_peak_1578
chr1	40127938	40128266	329	40128221	7	4.81867	3.88931	2.60848	GEC_HG_K27_peak_1579
chr1	40143899	40144234	336	40144149	13	9.51053	5.86429	7.09025	GEC_HG_K27_peak_1580
chr1	40161178	40162136	959	40161571	125	85.2916	10.5761	81.2116	GEC_HG_K27_peak_1581
chr1	40241840	40242453	614	40242159	18	12.4066	6.45761	9.89355	GEC_HG_K27_peak_1582
chr1	40257396	40258563	1168	40257922	140	90.9453	9.92585	86.7508	GEC_HG_K27_peak_1583
chr1	40315407	40315689	283	40315487	14	4.79297	3.04529	2.59182	GEC_HG_K27_peak_1584
chr1	40316394	40317028	635	40316539	19	8.85304	4.40005	6.45554	GEC_HG_K27_peak_1585
chr1	40338642	40339831	1190	40339675	9	5.38655	3.9994	3.14462	GEC_HG_K27_peak_1586
chr1	40373498	40374870	1373	40373689	85	65.3226	12.0705	61.6433	GEC_HG_K27_peak_1587
chr1	40382405	40382781	377	40382708	7	4.81867	3.88931	2.60848	GEC_HG_K27_peak_1588
chr1	40405221	40405448	228	40405364	8	5.75441	4.37547	3.48929	GEC_HG_K27_peak_1589
chr1	40449829	40451412	1584	40450123	99	63.2915	9.30913	59.6536	GEC_HG_K27_peak_1590
chr1	40476996	40478247	1252	40477312	22	15.0809	6.98735	12.492	GEC_HG_K27_peak_1591
chr1	40508386	40509571	1186	40508789	73	51.8977	10.3862	48.4981	GEC_HG_K27_peak_1592
chr1	40531311	40532089	779	40531595	32	23.7771	8.88769	20.9755	GEC_HG_K27_peak_1593
chr1	40595905	40596133	229	40596009	8	5.3363	4.1057	3.09686	GEC_HG_K27_peak_1594
chr1	40612384	40612860	477	40612642	15	12.3672	7.16466	9.85525	GEC_HG_K27_peak_1595
chr1	40625039	40625313	275	40625127	14	8.06172	4.79656	5.69412	GEC_HG_K27_peak_1596
chr1	40649916	40650436	521	40649997	14	8.00738	4.76524	5.64182	GEC_HG_K27_peak_1597
chr1	40665287	40666033	747	40665786	53	29.4193	6.95701	26.4922	GEC_HG_K27_peak_1598
chr1	40668823	40669094	272	40669003	30	12.7678	4.58929	10.244	GEC_HG_K27_peak_1599
chr1	40691468	40692861	1394	40691900	155	93.3514	8.95425	89.1083	GEC_HG_K27_peak_1600
chr1	40709290	40709699	410	40709471	12	5.07659	3.40692	2.85165	GEC_HG_K27_peak_1601
chr1	40711555	40711969	415	40711749	14	6.61176	3.98471	4.30694	GEC_HG_K27_peak_1602
chr1	40774169	40774571	403	40774403	15	10.1558	5.82452	7.71344	GEC_HG_K27_peak_1603
chr1	40782677	40783823	1147	40783052	26	8.48393	3.49238	6.10076	GEC_HG_K27_peak_1604
chr1	40802463	40802669	207	40802565	15	5.25915	3.17544	3.02425	GEC_HG_K27_peak_1605
chr1	40838697	40839078	382	40839012	8	4.07519	3.28859	1.92262	GEC_HG_K27_peak_1606
chr1	40848477	40848757	281	40848700	14	6.85941	4.11967	4.54144	GEC_HG_K27_peak_1607
chr1	40849954	40850418	465	40850128	13	6.36168	3.99148	4.06813	GEC_HG_K27_peak_1608
chr1	40860946	40861642	697	40861408	56	11.5749	2.81367	9.08697	GEC_HG_K27_peak_1609
chr1	40862005	40862874	870	40862344	182	109.049	9.00141	104.495	GEC_HG_K27_peak_1610
chr1	40875644	40876271	628	40875935	67	34.7688	6.66159	31.7276	GEC_HG_K27_peak_1611
chr1	40877520	40878194	675	40877893	67	34.1768	6.52367	31.1479	GEC_HG_K27_peak_1612
chr1	40898513	40898939	427	40898791	8	4.69641	3.69047	2.50141	GEC_HG_K27_peak_1613
chr1	40944273	40944704	432	40944504	40	21.048	6.15397	18.3093	GEC_HG_K27_peak_1614
chr1	40944980	40945421	442	40945164	29	12.1866	4.49597	9.68002	GEC_HG_K27_peak_1615
chr1	40948599	40949172	574	40948819	26	8.42957	3.47391	6.04839	GEC_HG_K27_peak_1616
chr1	40952415	40952915	501	40952419	24	11.9051	5.04392	9.40722	GEC_HG_K27_peak_1617
chr1	40967352	40968518	1167	40967827	141	94.1123	10.3558	89.8544	GEC_HG_K27_peak_1618
chr1	40979275	40981016	1742	40979709	244	150.308	9.56189	145.005	GEC_HG_K27_peak_1619
chr1	40992219	40992455	237	40992386	11	6.52308	4.40132	4.22218	GEC_HG_K27_peak_1620
chr1	41003340	41004329	990	41003874	35	23.6953	8.1033	20.8956	GEC_HG_K27_peak_1621
chr1	41109414	41110068	655	41109419	8	5.75441	4.37547	3.48929	GEC_HG_K27_peak_1622
chr1	41123205	41123503	299	41123403	10	7.75596	5.3478	5.39984	GEC_HG_K27_peak_1623
chr1	41152433	41152954	522	41152717	9	6.73487	4.86163	4.42211	GEC_HG_K27_peak_1624
chr1	41241318	41242686	1369	41241864	60	36.2467	7.94298	33.1748	GEC_HG_K27_peak_1625
chr1	41257269	41257720	452	41257463	6	3.93266	3.40314	1.79076	GEC_HG_K27_peak_1626
chr1	41322189	41322535	347	41322510	9	4.80016	3.62675	2.59839	GEC_HG_K27_peak_1627
chr1	41323276	41323532	257	41323382	7	3.28531	2.87994	1.21779	GEC_HG_K27_peak_1628
chr1	41329803	41330028	226	41329807	8	4.4885	3.55562	2.30715	GEC_HG_K27_peak_1629
chr1	41342583	41342924	342	41342633	6	3.90323	3.38367	1.77908	GEC_HG_K27_peak_1630
chr1	41343944	41344399	456	41344259	6	3.77968	3.30167	1.66604	GEC_HG_K27_peak_1631
chr1	41361020	41361987	968	41361147	68	37.3639	7.17106	34.2694	GEC_HG_K27_peak_1632
chr1	41371989	41372271	283	41372237	13	5.38435	3.45497	3.14261	GEC_HG_K27_peak_1633
chr1	41382660	41383125	466	41382973	19	8.05029	4.02679	5.68314	GEC_HG_K27_peak_1634
chr1	41405189	41405638	450	41405396	12	7.37504	4.75019	5.03571	GEC_HG_K27_peak_1635
chr1	41418986	41419307	322	41418994	13	4.4727	2.97901	2.29252	GEC_HG_K27_peak_1636
chr1	41423958	41424236	279	41424156	16	7.76971	4.30449	5.41311	GEC_HG_K27_peak_1637
chr1	41432834	41433309	476	41432987	15	7.62378	4.38195	5.27462	GEC_HG_K27_peak_1638
chr1	41467005	41467565	561	41467485	11	6.9794	4.68378	4.65641	GEC_HG_K27_peak_1639
chr1	41474932	41475369	438	41475354	9	4.27123	3.29516	2.10494	GEC_HG_K27_peak_1640
chr1	41485418	41486570	1153	41485849	45	19.0996	4.9774	16.4074	GEC_HG_K27_peak_1641
chr1	41495511	41495749	239	41495657	34	7.66445	2.78638	5.31364	GEC_HG_K27_peak_1642
chr1	41496323	41497007	685	41496642	47	15.0745	3.84333	12.4858	GEC_HG_K27_peak_1643
chr1	41504055	41504578	524	41504315	26	10.6881	4.28389	8.22856	GEC_HG_K27_peak_1644
chr1	41510572	41510822	251	41510652	15	6.69359	3.88936	4.38494	GEC_HG_K27_peak_1645
chr1	41516215	41516758	544	41516308	28	17.9089	7.0319	15.246	GEC_HG_K27_peak_1646
chr1	41522501	41522769	269	41522649	15	6.43781	3.75793	4.14063	GEC_HG_K27_peak_1647
chr1	41580934	41581138	205	41580956	8	4.92047	3.83595	2.70432	GEC_HG_K27_peak_1648
chr1	41592034	41592261	228	41592193	8	5.75441	4.37547	3.48929	GEC_HG_K27_peak_1649
chr1	41640726	41641087	362	41640881	5	3.10259	2.91698	1.05289	GEC_HG_K27_peak_1650
chr1	41661565	41662160	596	41661775	20	6.82914	3.39276	4.51238	GEC_HG_K27_peak_1651
chr1	41662461	41663232	772	41662992	31	14.8325	5.2132	12.2505	GEC_HG_K27_peak_1652
chr1	41699600	41699822	223	41699748	6	3.93266	3.40314	1.79076	GEC_HG_K27_peak_1653
chr1	41734024	41734276	253	41734206	8	4.92047	3.83595	2.70432	GEC_HG_K27_peak_1654
chr1	41783337	41783567	231	41783373	8	5.75441	4.37547	3.48929	GEC_HG_K27_peak_1655
chr1	41786362	41786584	223	41786444	7	4.81867	3.88931	2.60848	GEC_HG_K27_peak_1656
chr1	41806052	41806432	381	41806289	9	6.73487	4.86163	4.42211	GEC_HG_K27_peak_1657
chr1	41863011	41863401	391	41863110	10	7.75596	5.3478	5.39984	GEC_HG_K27_peak_1658
chr1	41874984	41875411	428	41875059	7	4.81867	3.88931	2.60848	GEC_HG_K27_peak_1659
chr1	41900560	41900983	424	41900805	13	5.70831	3.62988	3.44964	GEC_HG_K27_peak_1660
chr1	41901765	41902503	739	41901941	18	9.77849	5.0199	7.34924	GEC_HG_K27_peak_1661
chr1	41917916	41918321	406	41918102	22	11.9403	5.38902	9.44141	GEC_HG_K27_peak_1662
chr1	41919906	41920307	402	41920136	28	17.6885	6.92831	15.0313	GEC_HG_K27_peak_1663
chr1	41954504	41954862	359	41954666	34	15.5001	5.06586	12.8998	GEC_HG_K27_peak_1664
chr1	41955246	41956099	854	41955546	52	31.364	7.70554	28.3946	GEC_HG_K27_peak_1665
chr1	42035228	42036366	1139	42036076	48	30.1769	7.9961	27.2332	GEC_HG_K27_peak_1666
chr1	42173270	42173696	427	42173445	21	15.8925	7.69217	13.2816	GEC_HG_K27_peak_1667
chr1	42324670	42325072	403	42325019	7	4.81867	3.88931	2.60848	GEC_HG_K27_peak_1668
chr1	42334327	42335834	1508	42334602	83	48.1674	7.93351	44.8465	GEC_HG_K27_peak_1669
chr1	42380365	42381254	890	42380566	19	12.34	6.19194	9.82892	GEC_HG_K27_peak_1670
chr1	42448521	42448818	298	42448712	6	3.93266	3.40314	1.79076	GEC_HG_K27_peak_1671
chr1	42456003	42457167	1165	42456770	52	34.5671	8.78138	31.5302	GEC_HG_K27_peak_1672
chr1	42462919	42463948	1030	42463184	78	61.1932	12.2742	57.5985	GEC_HG_K27_peak_1673
chr1	42529828	42530239	412	42530044	13	11.0312	6.80628	8.56037	GEC_HG_K27_peak_1674
chr1	42658039	42659281	1243	42658399	59	39.6784	9.17565	36.5362	GEC_HG_K27_peak_1675
chr1	42681838	42683339	1502	42682397	180	113.998	9.76702	109.34	GEC_HG_K27_peak_1676
chr1	42717935	42718154	220	42718012	8	5.75441	4.37547	3.48929	GEC_HG_K27_peak_1677
chr1	42736117	42736515	399	42736247	23	10.6157	4.63093	8.15845	GEC_HG_K27_peak_1678
chr1	42766038	42767715	1678	42767022	148	92.1175	9.35841	87.8987	GEC_HG_K27_peak_1679
chr1	42777822	42778027	206	42777966	8	5.1912	4.01166	2.96	GEC_HG_K27_peak_1680
chr1	42816423	42817486	1064	42817182	136	112.065	14.661	107.447	GEC_HG_K27_peak_1681
chr1	42830901	42831250	350	42830974	6	3.93266	3.40314	1.79076	GEC_HG_K27_peak_1682
chr1	42846359	42847147	789	42846634	45	33.2795	9.83117	30.2695	GEC_HG_K27_peak_1683
chr1	42887432	42887883	452	42887496	7	4.81867	3.88931	2.60848	GEC_HG_K27_peak_1684
chr1	42924101	42924962	862	42924616	90	61.314	10.0935	57.7166	GEC_HG_K27_peak_1685
chr1	42931171	42931445	275	42931422	15	4.51944	2.82922	2.33606	GEC_HG_K27_peak_1686
chr1	42936555	42936844	290	42936658	46	13.6443	3.58621	11.0952	GEC_HG_K27_peak_1687
chr1	42940900	42942130	1231	42941208	106	51.4746	6.49817	48.0838	GEC_HG_K27_peak_1688
chr1	42952351	42952901	551	42952771	32	11.6813	4.02755	9.19011	GEC_HG_K27_peak_1689
chr1	42957753	42959419	1667	42958984	167	88.9735	7.59553	84.8191	GEC_HG_K27_peak_1690
chr1	42966917	42967694	778	42967339	37	23.8869	7.74707	21.0829	GEC_HG_K27_peak_1691
chr1	42980002	42980217	216	42980091	8	4.55613	3.59946	2.37034	GEC_HG_K27_peak_1692
chr1	43025715	43025919	205	43025915	7	4.53135	3.70157	2.34716	GEC_HG_K27_peak_1693
chr1	43074247	43074466	220	43074257	8	4.84386	3.7862	2.63199	GEC_HG_K27_peak_1694
chr1	43101250	43101902	653	43101351	7	4.81867	3.88931	2.60848	GEC_HG_K27_peak_1695
chr1	43119817	43120592	776	43120077	25	19.2254	8.45293	16.5301	GEC_HG_K27_peak_1696
chr1	43121300	43121874	575	43121462	12	6.5273	4.24063	4.2262	GEC_HG_K27_peak_1697
chr1	43147638	43148090	453	43147796	17	13.7103	7.47544	11.1594	GEC_HG_K27_peak_1698
chr1	43171510	43172732	1223	43172422	64	43.882	9.59352	40.6516	GEC_HG_K27_peak_1699
chr1	43206621	43208017	1397	43207503	135	82.8531	9.08739	78.823	GEC_HG_K27_peak_1700
chr1	43227215	43227458	244	43227361	11	5.94807	4.0502	3.67365	GEC_HG_K27_peak_1701
chr1	43235718	43235944	227	43235764	9	5.33547	3.9668	3.09629	GEC_HG_K27_peak_1702
chr1	43254116	43254463	348	43254278	7	4.78449	3.86705	2.58371	GEC_HG_K27_peak_1703
chr1	43337679	43337885	207	43337823	7	3.81008	3.22604	1.69371	GEC_HG_K27_peak_1704
chr1	43348563	43349639	1077	43349122	92	57.0358	8.81776	53.5281	GEC_HG_K27_peak_1705
chr1	43358236	43359828	1593	43358796	159	93.9929	8.73556	89.7376	GEC_HG_K27_peak_1706
chr1	43366411	43368585	2175	43368336	159	76.245	6.61599	72.3459	GEC_HG_K27_peak_1707
chr1	43373010	43373803	794	43373223	30	9.10876	3.39587	6.70237	GEC_HG_K27_peak_1708
chr1	43389309	43390260	952	43389917	92	69.4871	11.9027	65.7227	GEC_HG_K27_peak_1709
chr1	43414796	43415082	287	43414998	12	7.77355	4.99397	5.41668	GEC_HG_K27_peak_1710
chr1	43423316	43423980	665	43423650	20	8.3477	4.03606	5.96945	GEC_HG_K27_peak_1711
chr1	43452834	43454167	1334	43453426	56	25.5286	5.57276	22.6879	GEC_HG_K27_peak_1712
chr1	43460818	43461241	424	43461234	7	4.81867	3.88931	2.60848	GEC_HG_K27_peak_1713
chr1	43472515	43473224	710	43472927	81	50.9378	8.83347	47.5584	GEC_HG_K27_peak_1714
chr1	43475572	43475940	369	43475599	22	5.23285	2.65396	2.99929	GEC_HG_K27_peak_1715
chr1	43523052	43523420	369	43523345	23	10.3639	4.5233	7.9146	GEC_HG_K27_peak_1716
chr1	43529277	43529577	301	43529388	41	10.5676	3.15766	8.11194	GEC_HG_K27_peak_1717
chr1	43530558	43532610	2053	43531114	59	22.5704	4.67342	19.7964	GEC_HG_K27_peak_1718
chr1	43549094	43549475	382	43549363	15	4.99684	3.05099	2.77637	GEC_HG_K27_peak_1719
chr1	43569812	43570056	245	43569839	10	3.12142	2.51676	1.06993	GEC_HG_K27_peak_1720
chr1	43582084	43582864	781	43582502	78	46.6972	8.20159	43.4069	GEC_HG_K27_peak_1721
chr1	43587917	43588393	477	43588175	17	6.12453	3.37938	3.84185	GEC_HG_K27_peak_1722
chr1	43596898	43597382	485	43597220	19	6.98679	3.55591	4.66343	GEC_HG_K27_peak_1723
chr1	43619786	43620030	245	43619990	11	4.2152	3.03847	2.05259	GEC_HG_K27_peak_1724
chr1	43637479	43637780	302	43637699	7	4.69743	3.81027	2.50218	GEC_HG_K27_peak_1725
chr1	43649607	43650756	1150	43650122	166	111.415	10.6122	106.811	GEC_HG_K27_peak_1726
chr1	43707100	43708200	1101	43707433	146	80.3313	7.84963	76.3514	GEC_HG_K27_peak_1727
chr1	43711456	43711687	232	43711628	40	7.19801	2.47298	4.86586	GEC_HG_K27_peak_1728
chr1	43763562	43763913	352	43763699	18	14.0482	7.41599	11.4879	GEC_HG_K27_peak_1729
chr1	43783726	43784002	277	43783824	8	5.75441	4.37547	3.48929	GEC_HG_K27_peak_1730
chr1	43822149	43822519	371	43822221	15	12.586	7.29901	10.0677	GEC_HG_K27_peak_1731
chr1	43903341	43903668	328	43903554	13	7.74439	4.79171	5.39031	GEC_HG_K27_peak_1732
chr1	43929643	43930042	400	43929693	21	6.56663	3.20331	4.26376	GEC_HG_K27_peak_1733
chr1	43934206	43934457	252	43934346	27	6.88079	2.91	4.5619	GEC_HG_K27_peak_1734
chr1	43936587	43936964	378	43936829	29	10.2291	3.8245	7.78439	GEC_HG_K27_peak_1735
chr1	43946268	43947848	1581	43946753	257	180.49	11.8128	174.672	GEC_HG_K27_peak_1736
chr1	43969703	43970607	905	43969924	96	45.0281	6.17206	41.7734	GEC_HG_K27_peak_1737
chr1	43974613	43975758	1146	43975056	126	46.8085	4.8957	43.516	GEC_HG_K27_peak_1738
chr1	43979599	43980403	805	43979841	81	18.1514	3.08165	15.4826	GEC_HG_K27_peak_1739
chr1	43980752	43981214	463	43980891	50	8.96896	2.5394	6.5674	GEC_HG_K27_peak_1740
chr1	43991102	43992284	1183	43991608	64	32.5357	6.45214	29.5413	GEC_HG_K27_peak_1741
chr1	43994971	43995201	231	43995054	26	5.54109	2.5575	3.29096	GEC_HG_K27_peak_1742
chr1	44005606	44006091	486	44005877	21	9.38442	4.36623	6.96858	GEC_HG_K27_peak_1743
chr1	44006989	44007520	532	44007475	17	6.30054	3.45948	4.00975	GEC_HG_K27_peak_1744
chr1	44029810	44031832	2023	44030499	76	36.3639	6.15017	33.2897	GEC_HG_K27_peak_1745
chr1	44036105	44036773	669	44036653	21	8.71736	4.07532	6.32559	GEC_HG_K27_peak_1746
chr1	44047870	44048129	260	44048056	20	8.42046	4.0682	6.03959	GEC_HG_K27_peak_1747
chr1	44049090	44050061	972	44049540	14	5.2168	3.25587	2.98421	GEC_HG_K27_peak_1748
chr1	44169277	44169590	314	44169433	8	5.75441	4.37547	3.48929	GEC_HG_K27_peak_1749
chr1	44171559	44171894	336	44171594	7	4.81867	3.88931	2.60848	GEC_HG_K27_peak_1750
chr1	44213318	44213959	642	44213667	29	17.9355	6.83176	15.2721	GEC_HG_K27_peak_1751
chr1	44217936	44218140	205	44217943	15	4.65654	2.89229	2.46405	GEC_HG_K27_peak_1752
chr1	44327653	44328483	831	44328023	49	33.6416	9.05523	30.6241	GEC_HG_K27_peak_1753
chr1	44354702	44355511	810	44355275	69	50.0468	10.5884	46.6861	GEC_HG_K27_peak_1754
chr1	44405072	44406517	1446	44406338	22	12.6818	5.74893	10.1606	GEC_HG_K27_peak_1755
chr1	44501420	44501637	218	44501605	5	3.10259	2.91698	1.05289	GEC_HG_K27_peak_1756
chr1	44587907	44588132	226	44587945	8	4.94646	3.85283	2.72885	GEC_HG_K27_peak_1757
chr1	44595110	44595390	281	44595222	9	4.55354	3.47149	2.36808	GEC_HG_K27_peak_1758
chr1	44631485	44632860	1376	44632281	80	47.9711	8.25078	44.6544	GEC_HG_K27_peak_1759
chr1	44644474	44644841	368	44644641	11	5.02837	3.50338	2.80605	GEC_HG_K27_peak_1760
chr1	44652814	44653085	272	44653045	19	9.06639	4.50183	6.66141	GEC_HG_K27_peak_1761
chr1	44655347	44655746	400	44655641	26	15.197	6.1775	12.6049	GEC_HG_K27_peak_1762
chr1	44673873	44674927	1055	44674372	233	185.743	14.6404	179.835	GEC_HG_K27_peak_1763
chr1	44707022	44707715	694	44707258	31	17.2028	6.13806	14.5579	GEC_HG_K27_peak_1764
chr1	44708032	44708532	501	44708137	23	10.3228	4.50584	7.87488	GEC_HG_K27_peak_1765
chr1	44714928	44715218	291	44715089	25	15.6587	6.60052	13.0543	GEC_HG_K27_peak_1766
chr1	44721576	44722379	804	44722201	61	29.4211	6.01927	26.494	GEC_HG_K27_peak_1767
chr1	44730527	44731510	984	44731195	113	53.865	6.39266	50.4238	GEC_HG_K27_peak_1768
chr1	44739418	44740480	1063	44739683	92	54.3744	8.24722	50.9226	GEC_HG_K27_peak_1769
chr1	44775035	44776934	1900	44775605	150	81.8348	7.77728	77.8244	GEC_HG_K27_peak_1770
chr1	44783947	44784953	1007	44784693	45	20.6426	5.40405	17.9137	GEC_HG_K27_peak_1771
chr1	44786254	44786465	212	44786305	26	7.2886	3.09716	4.95268	GEC_HG_K27_peak_1772
chr1	44793598	44793978	381	44793784	63	35.9963	7.44675	32.9295	GEC_HG_K27_peak_1773
chr1	44799772	44801016	1245	44799985	221	107.833	6.89451	103.304	GEC_HG_K27_peak_1774
chr1	44806812	44808316	1505	44807751	248	109.136	6.11512	104.581	GEC_HG_K27_peak_1775
chr1	44813624	44813986	363	44813927	27	7.19597	3.00632	4.86396	GEC_HG_K27_peak_1776
chr1	44819358	44820862	1505	44820229	107	61.978	8.17019	58.3673	GEC_HG_K27_peak_1777
chr1	44828370	44828670	301	44828480	17	3.81617	2.39839	1.69958	GEC_HG_K27_peak_1778
chr1	44842693	44843545	853	44843406	24	14.0615	6.03192	11.5008	GEC_HG_K27_peak_1779
chr1	44986179	44986890	712	44986653	60	47.2822	11.6547	43.9798	GEC_HG_K27_peak_1780
chr1	45010740	45013012	2273	45011280	64	24.8867	4.80153	22.0605	GEC_HG_K27_peak_1781
chr1	45018767	45019220	454	45019018	16	8.76245	4.83264	6.36908	GEC_HG_K27_peak_1782
chr1	45180098	45180448	351	45180319	8	5.75441	4.37547	3.48929	GEC_HG_K27_peak_1783
chr1	45206099	45206894	796	45206465	32	22.5432	8.29106	19.7698	GEC_HG_K27_peak_1784
chr1	45303379	45304382	1004	45304102	96	61.8668	9.37981	58.2583	GEC_HG_K27_peak_1785
chr1	45332899	45333485	587	45332902	12	5.36883	3.57038	3.12775	GEC_HG_K27_peak_1786
chr1	45339672	45341161	1490	45340039	88	52.9591	8.40574	49.537	GEC_HG_K27_peak_1787
chr1	45490680	45491629	950	45491328	107	74.05	10.6015	70.1947	GEC_HG_K27_peak_1788
chr1	45499582	45500487	906	45500208	62	40.8306	8.99808	37.6642	GEC_HG_K27_peak_1789
chr1	45508402	45508877	476	45508652	18	7.42941	3.86544	5.08784	GEC_HG_K27_peak_1790
chr1	45512684	45512964	281	45512805	17	6.85377	3.71638	4.53599	GEC_HG_K27_peak_1791
chr1	45521229	45522986	1758	45521987	208	112.126	7.82725	107.507	GEC_HG_K27_peak_1792
chr1	45550466	45551316	851	45550999	87	61.8446	10.7133	58.2364	GEC_HG_K27_peak_1793
chr1	45570131	45570559	429	45570313	20	13.4689	6.58534	10.9248	GEC_HG_K27_peak_1794
chr1	45583377	45585129	1753	45584690	109	54.9621	6.82519	51.4979	GEC_HG_K27_peak_1795
chr1	45677075	45677318	244	45677159	9	5.04493	3.7818	2.82172	GEC_HG_K27_peak_1796
chr1	45686124	45687515	1392	45686552	159	78.6198	6.873	74.6735	GEC_HG_K27_peak_1797
chr1	45688117	45688445	329	45688244	73	17.2983	3.17876	14.651	GEC_HG_K27_peak_1798
chr1	45749992	45751059	1068	45750714	161	124.606	13.4013	119.75	GEC_HG_K27_peak_1799
chr1	45802705	45803865	1161	45803648	50	25.5735	6.23221	22.7317	GEC_HG_K27_peak_1800
chr1	45804086	45804370	285	45804254	28	9.19822	3.57071	6.78879	GEC_HG_K27_peak_1801
chr1	45922391	45922604	214	45922516	9	6.73487	4.86163	4.42211	GEC_HG_K27_peak_1802
chr1	46131763	46133463	1701	46132898	203	151.966	12.9381	146.637	GEC_HG_K27_peak_1803
chr1	46171856	46172128	273	46171967	14	6.41533	3.87883	4.11929	GEC_HG_K27_peak_1804
chr1	46183078	46184193	1116	46183500	74	36.5634	6.36668	33.4853	GEC_HG_K27_peak_1805
chr1	46197799	46198921	1123	46198664	76	34.7648	5.83866	31.7237	GEC_HG_K27_peak_1806
chr1	46203046	46204444	1399	46203306	70	33.5778	6.10165	30.5616	GEC_HG_K27_peak_1807
chr1	46223585	46223928	344	46223656	21	15.4213	7.42537	12.8232	GEC_HG_K27_peak_1808
chr1	46238773	46239357	585	46239149	15	10.5747	6.07449	8.11885	GEC_HG_K27_peak_1809
chr1	46246983	46248474	1492	46247361	116	72.5573	9.19413	68.7318	GEC_HG_K27_peak_1810
chr1	46301536	46303926	2391	46302856	255	98.795	5.31006	94.4451	GEC_HG_K27_peak_1811
chr1	46319306	46319708	403	46319702	7	4.02116	3.36551	1.87245	GEC_HG_K27_peak_1812
chr1	46333396	46333933	538	46333727	14	8.95716	5.32114	6.55598	GEC_HG_K27_peak_1813
chr1	46339776	46341200	1425	46340677	109	67.797	9.05348	64.0669	GEC_HG_K27_peak_1814
chr1	46348013	46348529	517	46348291	53	40.7946	10.8949	37.629	GEC_HG_K27_peak_1815
chr1	46401937	46402405	469	46402273	19	9.26501	4.59755	6.85334	GEC_HG_K27_peak_1816
chr1	46406102	46406446	345	46406284	23	9.73277	4.25931	7.305	GEC_HG_K27_peak_1817
chr1	46413545	46414021	477	46413680	17	8.07435	4.31092	5.70627	GEC_HG_K27_peak_1818
chr1	46442227	46443100	874	46442567	24	13.2304	5.64034	10.6933	GEC_HG_K27_peak_1819
chr1	46452811	46453565	755	46452832	10	4.72339	3.44947	2.52667	GEC_HG_K27_peak_1820
chr1	46474262	46474489	228	46474376	11	4.27218	3.07042	2.10581	GEC_HG_K27_peak_1821
chr1	46477575	46477840	266	46477678	14	5.99429	3.65541	3.71769	GEC_HG_K27_peak_1822
chr1	46528013	46528250	238	46528222	14	5.17371	3.23423	2.94355	GEC_HG_K27_peak_1823
chr1	46548001	46548248	248	46548025	11	3.70848	2.75853	1.60133	GEC_HG_K27_peak_1824
chr1	46549836	46550057	222	46549983	12	4.77552	3.24107	2.5755	GEC_HG_K27_peak_1825
chr1	46603711	46604481	771	46604277	91	71.7535	12.7472	67.9443	GEC_HG_K27_peak_1826
chr1	46611623	46612149	527	46611986	39	18.5075	5.44913	15.8297	GEC_HG_K27_peak_1827
chr1	46616240	46617212	973	46616622	37	15.7434	4.80658	13.1367	GEC_HG_K27_peak_1828
chr1	46667668	46668326	659	46668045	17	10.2635	5.46836	7.8175	GEC_HG_K27_peak_1829
chr1	46718338	46719454	1117	46719160	86	63.9236	11.4666	60.2728	GEC_HG_K27_peak_1830
chr1	46725028	46725520	493	46725376	23	18.3143	8.51382	15.6415	GEC_HG_K27_peak_1831
chr1	47001275	47001516	242	47001306	7	4.81867	3.88931	2.60848	GEC_HG_K27_peak_1832
chr1	47107896	47108427	532	47107998	24	18.1262	8.12781	15.458	GEC_HG_K27_peak_1833
chr1	47179229	47179651	423	47179468	50	17.3422	4.15883	14.6937	GEC_HG_K27_peak_1834
chr1	47181242	47183336	2095	47182404	49	14.6167	3.63553	12.0405	GEC_HG_K27_peak_1835
chr1	47189741	47190854	1114	47190507	109	39.5454	4.72936	36.4061	GEC_HG_K27_peak_1836
chr1	47191370	47192064	695	47191632	90	28.0744	4.04102	25.177	GEC_HG_K27_peak_1837
chr1	47263037	47263287	251	47263258	5	3.10259	2.91698	1.05289	GEC_HG_K27_peak_1838
chr1	47313143	47314545	1403	47314238	145	96.6312	10.3603	92.3232	GEC_HG_K27_peak_1839
chr1	47333390	47334962	1573	47334683	64	37.8619	7.81543	34.7573	GEC_HG_K27_peak_1840
chr1	47417214	47417600	387	47417374	8	5.52006	4.22452	3.27088	GEC_HG_K27_peak_1841
chr1	47436562	47437051	490	47436830	48	19.9247	4.91912	17.2126	GEC_HG_K27_peak_1842
chr1	47437299	47438142	844	47437792	74	42.2034	7.62365	39.0081	GEC_HG_K27_peak_1843
chr1	47650392	47650695	304	47650578	8	5.75441	4.37547	3.48929	GEC_HG_K27_peak_1844
chr1	47709471	47710117	647	47709905	24	12.7373	5.41438	10.2144	GEC_HG_K27_peak_1845
chr1	47710437	47710714	278	47710708	15	5.91799	3.49633	3.64503	GEC_HG_K27_peak_1846
chr1	47726218	47726501	284	47726451	9	4.57334	3.48392	2.3864	GEC_HG_K27_peak_1847
chr1	47757475	47757732	258	47757578	7	4.81867	3.88931	2.60848	GEC_HG_K27_peak_1848
chr1	48207035	48207442	408	48207288	5	3.10259	2.91698	1.05289	GEC_HG_K27_peak_1849
chr1	48471734	48472512	779	48472076	84	69.9587	13.7555	66.1851	GEC_HG_K27_peak_1850
chr1	50431993	50432480	488	50432153	10	7.05316	4.90314	4.72696	GEC_HG_K27_peak_1851
chr1	50603131	50603555	425	50603285	8	4.69641	3.69047	2.50141	GEC_HG_K27_peak_1852
chr1	50603790	50604193	404	50604057	11	7.359	4.92063	5.02024	GEC_HG_K27_peak_1853
chr1	50620831	50621243	413	50621171	8	5.75441	4.37547	3.48929	GEC_HG_K27_peak_1854
chr1	50873553	50873817	265	50873640	13	10.9683	6.76734	8.49983	GEC_HG_K27_peak_1855
chr1	50959396	50960749	1354	50960184	91	53.0989	8.09217	49.6737	GEC_HG_K27_peak_1856
chr1	50968104	50970317	2214	50969803	163	73.6131	6.16569	69.7666	GEC_HG_K27_peak_1857
chr1	50976467	50979145	2679	50977305	111	41.0372	4.82601	37.8664	GEC_HG_K27_peak_1858
chr1	51058937	51059181	245	51059063	8	5.58384	4.26568	3.33139	GEC_HG_K27_peak_1859
chr1	51059922	51060135	214	51060101	7	4.55832	3.71925	2.37217	GEC_HG_K27_peak_1860
chr1	51086906	51087145	240	51087037	10	7.75596	5.3478	5.39984	GEC_HG_K27_peak_1861
chr1	51235968	51237305	1338	51236327	100	50.5759	6.79069	47.204	GEC_HG_K27_peak_1862
chr1	51238086	51238362	277	51238182	42	9.57765	2.90111	7.15514	GEC_HG_K27_peak_1863
chr1	51267866	51268305	440	51268010	11	6.86035	4.60982	4.54231	GEC_HG_K27_peak_1864
chr1	51296819	51297344	526	51296984	20	10.5077	5.04181	8.0539	GEC_HG_K27_peak_1865
chr1	51303140	51303496	357	51303187	12	4.88352	3.30026	2.6696	GEC_HG_K27_peak_1866
chr1	51313462	51314018	557	51313675	15	4.85959	2.98661	2.64693	GEC_HG_K27_peak_1867
chr1	51314418	51314797	380	51314495	20	8.13457	3.94261	5.76423	GEC_HG_K27_peak_1868
chr1	51321883	51322136	254	51321954	9	4.67436	3.54743	2.48058	GEC_HG_K27_peak_1869
chr1	51329644	51330336	693	51329718	16	5.53892	3.21022	3.28886	GEC_HG_K27_peak_1870
chr1	51517940	51519476	1537	51519192	88	54.7106	8.79857	51.2518	GEC_HG_K27_peak_1871
chr1	51558436	51558888	453	51558582	17	11.451	6.13918	8.96706	GEC_HG_K27_peak_1872
chr1	51569564	51570075	512	51569901	19	12.8216	6.45909	10.2963	GEC_HG_K27_peak_1873
chr1	51583383	51583604	222	51583536	6	3.93266	3.40314	1.79076	GEC_HG_K27_peak_1874
chr1	51616964	51618050	1087	51617397	102	73.7063	11.2704	69.8578	GEC_HG_K27_peak_1875
chr1	51622538	51623159	622	51622635	26	13.0539	5.23054	10.522	GEC_HG_K27_peak_1876
chr1	51636954	51637446	493	51637259	17	13.9799	7.63844	11.4215	GEC_HG_K27_peak_1877
chr1	51729349	51730213	865	51729799	84	60.0288	10.7376	56.4582	GEC_HG_K27_peak_1878
chr1	51877400	51879299	1900	51878726	260	169.518	10.4763	163.896	GEC_HG_K27_peak_1879
chr1	51896962	51898727	1766	51897618	69	39.6173	7.60814	36.4765	GEC_HG_K27_peak_1880
chr1	51970261	51970679	419	51970557	10	6.88	4.79336	4.56118	GEC_HG_K27_peak_1881
chr1	51989536	51990133	598	51989753	28	12.0155	4.54929	9.51438	GEC_HG_K27_peak_1882
chr1	51990345	51991025	681	51990718	65	46.68	10.3037	43.3903	GEC_HG_K27_peak_1883
chr1	52002199	52002505	307	52002316	14	9.12306	5.41993	6.71607	GEC_HG_K27_peak_1884
chr1	52032372	52033930	1559	52033587	81	48.2077	8.18136	44.886	GEC_HG_K27_peak_1885
chr1	52054709	52055719	1011	52055297	113	49.4298	5.78282	46.0825	GEC_HG_K27_peak_1886
chr1	52055985	52057102	1118	52056413	120	55.2528	6.16684	51.7826	GEC_HG_K27_peak_1887
chr1	52127376	52127630	255	52127534	15	13.0491	7.58343	10.5173	GEC_HG_K27_peak_1888
chr1	52141756	52142948	1193	52142700	61	36.0264	7.73177	32.959	GEC_HG_K27_peak_1889
chr1	52357601	52357971	371	52357798	19	8.1425	4.06888	5.7719	GEC_HG_K27_peak_1890
chr1	52365140	52366580	1441	52366229	225	139.002	9.55624	133.869	GEC_HG_K27_peak_1891
chr1	52403699	52405164	1466	52404639	80	44.34	7.42672	41.0999	GEC_HG_K27_peak_1892
chr1	52552283	52553817	1535	52553407	97	55.9237	8.0251	52.4394	GEC_HG_K27_peak_1893
chr1	52631656	52632073	418	52631903	7	3.95594	3.32242	1.81215	GEC_HG_K27_peak_1894
chr1	52672782	52673199	418	52672982	9	5.91585	4.33817	3.64298	GEC_HG_K27_peak_1895
chr1	52697319	52698615	1297	52698162	74	40.2705	7.17401	37.116	GEC_HG_K27_peak_1896
chr1	52702994	52703811	818	52703176	84	56.2797	9.73883	52.788	GEC_HG_K27_peak_1897
chr1	52708206	52708457	252	52708300	17	6.83707	3.70851	4.52004	GEC_HG_K27_peak_1898
chr1	52726368	52727082	715	52726541	84	68.7426	13.3557	64.9931	GEC_HG_K27_peak_1899
chr1	52904778	52905002	225	52904911	11	7.74051	5.1598	5.38663	GEC_HG_K27_peak_1900
chr1	52920770	52921972	1203	52921715	49	32.0088	8.45712	29.0258	GEC_HG_K27_peak_1901
chr1	52927035	52928331	1297	52927255	42	29.4974	8.97322	26.5686	GEC_HG_K27_peak_1902
chr1	53047942	53048322	381	53048045	8	5.75441	4.37547	3.48929	GEC_HG_K27_peak_1903
chr1	53085738	53085993	256	53085931	13	4.95136	3.2259	2.73347	GEC_HG_K27_peak_1904
chr1	53086796	53087003	208	53086911	12	4.40134	3.03865	2.22565	GEC_HG_K27_peak_1905
chr1	53116767	53116994	228	53116809	9	3.91705	3.07639	1.79076	GEC_HG_K27_peak_1906
chr1	53145914	53146722	809	53146479	45	31.4298	9.07387	28.459	GEC_HG_K27_peak_1907
chr1	53185667	53185878	212	53185811	12	6.38582	4.15702	4.09108	GEC_HG_K27_peak_1908
chr1	53196670	53197661	992	53196794	75	58.8453	12.1775	55.2993	GEC_HG_K27_peak_1909
chr1	53220198	53220939	742	53220577	92	70.4032	12.1586	66.6205	GEC_HG_K27_peak_1910
chr1	53229549	53229861	313	53229662	7	4.81867	3.88931	2.60848	GEC_HG_K27_peak_1911
chr1	53237953	53238950	998	53238322	47	34.5588	9.86848	31.522	GEC_HG_K27_peak_1912
chr1	53304537	53304844	308	53304789	11	4.14538	2.99944	1.9878	GEC_HG_K27_peak_1913
chr1	53325727	53327763	2037	53326297	226	130.129	8.62081	125.166	GEC_HG_K27_peak_1914
chr1	53328211	53328417	207	53328312	50	5.66341	1.99203	3.40698	GEC_HG_K27_peak_1915
chr1	53340110	53340319	210	53340128	9	5.6546	4.17082	3.39863	GEC_HG_K27_peak_1916
chr1	53377497	53377704	208	53377564	10	5.15556	3.71268	2.92636	GEC_HG_K27_peak_1917
chr1	53444700	53444943	244	53444767	13	11.0312	6.80628	8.56037	GEC_HG_K27_peak_1918
chr1	53461640	53461915	276	53461795	6	3.6398	3.20836	1.53853	GEC_HG_K27_peak_1919
chr1	53509394	53509603	210	53509537	12	4.55471	3.12112	2.3692	GEC_HG_K27_peak_1920
chr1	53525537	53525941	405	53525761	19	7.90577	3.96122	5.54397	GEC_HG_K27_peak_1921
chr1	53541912	53542450	539	53542098	47	26.5082	6.92685	23.6457	GEC_HG_K27_peak_1922
chr1	53594745	53595020	276	53594847	8	3.0332	2.62754	1.02695	GEC_HG_K27_peak_1923
chr1	53606280	53606492	213	53606289	7	4.08813	3.40973	1.93458	GEC_HG_K27_peak_1924
chr1	53618584	53618818	235	53618592	7	3.93457	3.3083	1.79221	GEC_HG_K27_peak_1925
chr1	53638731	53639086	356	53638880	10	4.76041	3.47184	2.56119	GEC_HG_K27_peak_1926
chr1	53640798	53641090	293	53640806	11	5.55193	3.81219	3.30121	GEC_HG_K27_peak_1927
chr1	53672329	53672648	320	53672372	9	4.51432	3.4469	2.33108	GEC_HG_K27_peak_1928
chr1	53676320	53676565	246	53676521	12	7.14676	4.61165	4.8167	GEC_HG_K27_peak_1929
chr1	53684780	53685342	563	53684908	14	6.02932	3.67381	3.75105	GEC_HG_K27_peak_1930
chr1	53710358	53710646	289	53710493	10	7.19753	4.99466	4.8654	GEC_HG_K27_peak_1931
chr1	53718998	53719240	243	53719070	7	4.81867	3.88931	2.60848	GEC_HG_K27_peak_1932
chr1	53739020	53739587	568	53739360	42	34.7066	11.2995	31.6667	GEC_HG_K27_peak_1933
chr1	53821585	53821793	209	53821689	7	4.81867	3.88931	2.60848	GEC_HG_K27_peak_1934
chr1	53837144	53838688	1545	53838344	126	95.3419	12.5171	91.0599	GEC_HG_K27_peak_1935
chr1	53860986	53861208	223	53861103	7	4.30028	3.54966	2.13173	GEC_HG_K27_peak_1936
chr1	53889422	53889946	525	53889723	39	30.148	10.0239	27.2049	GEC_HG_K27_peak_1937
chr1	53945410	53946729	1320	53945922	211	129.298	9.40138	124.352	GEC_HG_K27_peak_1938
chr1	53957163	53957545	383	53957380	14	9.40009	5.58586	6.98374	GEC_HG_K27_peak_1939
chr1	54052278	54053887	1610	54053315	112	64.6209	8.16747	60.956	GEC_HG_K27_peak_1940
chr1	54069955	54070298	344	54070076	11	8.81425	5.83396	6.41808	GEC_HG_K27_peak_1941
chr1	54121742	54122309	568	54121807	19	10.2858	5.10395	7.8392	GEC_HG_K27_peak_1942
chr1	54159754	54160229	476	54160197	7	3.91338	3.2943	1.78846	GEC_HG_K27_peak_1943
chr1	54178538	54178754	217	54178713	8	3.75054	3.08039	1.63958	GEC_HG_K27_peak_1944
chr1	54181842	54182135	294	54181893	10	5.90232	4.17621	3.63007	GEC_HG_K27_peak_1945
chr1	54199589	54201027	1439	54200222	82	54.4196	9.566	50.9668	GEC_HG_K27_peak_1946
chr1	54228944	54229831	888	54229026	10	6.46359	4.52966	4.16539	GEC_HG_K27_peak_1947
chr1	54253612	54253952	341	54253814	15	7.62378	4.38195	5.27462	GEC_HG_K27_peak_1948
chr1	54406431	54407053	623	54406500	23	10.6586	4.64937	8.19992	GEC_HG_K27_peak_1949
chr1	54407412	54407626	215	54407464	16	5.56603	3.22273	3.31469	GEC_HG_K27_peak_1950
chr1	54459835	54460060	226	54459876	9	5.18691	3.87209	2.95599	GEC_HG_K27_peak_1951
chr1	54488303	54489752	1450	54488565	35	17.0196	5.46247	14.3795	GEC_HG_K27_peak_1952
chr1	54499590	54500182	593	54499811	20	14.4135	7.11252	11.843	GEC_HG_K27_peak_1953
chr1	54501208	54501513	306	54501377	9	4.41845	3.38691	2.24196	GEC_HG_K27_peak_1954
chr1	54507362	54507603	242	54507528	7	3.71095	3.16055	1.60331	GEC_HG_K27_peak_1955
chr1	54541969	54542977	1009	54542493	46	30.8741	8.64057	27.9152	GEC_HG_K27_peak_1956
chr1	54565113	54565369	257	54565249	6	3.93266	3.40314	1.79076	GEC_HG_K27_peak_1957
chr1	54603602	54603893	292	54603608	9	4.67436	3.54743	2.48058	GEC_HG_K27_peak_1958
chr1	54652748	54653149	402	54653035	7	4.75516	3.84794	2.55633	GEC_HG_K27_peak_1959
chr1	54672143	54672468	326	54672436	8	4.44429	3.52698	2.26591	GEC_HG_K27_peak_1960
chr1	54715541	54716484	944	54716031	72	52.4239	10.7417	49.0131	GEC_HG_K27_peak_1961
chr1	54764086	54765053	968	54764710	107	77.3034	11.3454	73.3836	GEC_HG_K27_peak_1962
chr1	54810550	54810864	315	54810622	16	8.73656	4.81856	6.34402	GEC_HG_K27_peak_1963
chr1	54819378	54819617	240	54819508	7	4.81867	3.88931	2.60848	GEC_HG_K27_peak_1964
chr1	54853888	54854105	218	54854019	16	6.19292	3.51738	3.90717	GEC_HG_K27_peak_1965
chr1	54857888	54858374	487	54857959	22	10.1014	4.54615	7.66082	GEC_HG_K27_peak_1966
chr1	54885785	54888024	2240	54887560	68	30.6921	5.66941	27.7371	GEC_HG_K27_peak_1967
chr1	54904325	54904929	605	54904677	21	16.9815	8.31996	14.3423	GEC_HG_K27_peak_1968
chr1	54935018	54935312	295	54935207	7	4.81867	3.88931	2.60848	GEC_HG_K27_peak_1969
chr1	54950217	54950753	537	54950443	13	7.52271	4.66057	5.1774	GEC_HG_K27_peak_1970
chr1	54973223	54973584	362	54973543	10	6.00787	4.24242	3.73057	GEC_HG_K27_peak_1971
chr1	54980849	54981076	228	54981015	10	4.9324	3.57624	2.71551	GEC_HG_K27_peak_1972
chr1	55015937	55016164	228	55015986	8	3.92596	3.19268	1.79076	GEC_HG_K27_peak_1973
chr1	55021842	55022476	635	55022166	26	20.8366	9.05017	18.103	GEC_HG_K27_peak_1974
chr1	55071611	55071992	382	55071730	10	7.54338	5.2136	5.19734	GEC_HG_K27_peak_1975
chr1	55213622	55215891	2270	55215338	128	59.8448	6.31335	56.2778	GEC_HG_K27_peak_1976
chr1	55310565	55310904	340	55310856	10	5.90232	4.17621	3.63007	GEC_HG_K27_peak_1977
chr1	55428982	55429786	805	55429330	93	72.9911	12.6988	69.1569	GEC_HG_K27_peak_1978
chr1	56525885	56526089	205	56525998	8	5.75441	4.37547	3.48929	GEC_HG_K27_peak_1979
chr1	56578289	56579676	1388	56578811	31	17.2621	6.16235	14.6158	GEC_HG_K27_peak_1980
chr1	56644932	56646253	1322	56645773	36	26.448	9.10791	23.5868	GEC_HG_K27_peak_1981
chr1	56688566	56689146	581	56688710	19	15.9962	8.30605	13.3825	GEC_HG_K27_peak_1982
chr1	58545916	58546946	1031	58546626	146	113.924	13.4401	109.268	GEC_HG_K27_peak_1983
chr1	58584387	58585080	694	58584514	16	8.63419	4.76306	6.24534	GEC_HG_K27_peak_1984
chr1	58618366	58618803	438	58618517	25	21.8782	9.94867	19.1202	GEC_HG_K27_peak_1985
chr1	58698916	58700327	1412	58700060	107	74.7285	10.7534	70.8592	GEC_HG_K27_peak_1986
chr1	58727263	58727848	586	58727533	24	17.551	7.81451	14.8971	GEC_HG_K27_peak_1987
chr1	58755092	58756016	925	58755630	75	59.9521	12.5494	56.3829	GEC_HG_K27_peak_1988
chr1	58782379	58785248	2870	58784231	343	139.806	5.66948	134.66	GEC_HG_K27_peak_1989
chr1	58815278	58816798	1521	58815597	94	50.9784	7.37009	47.5982	GEC_HG_K27_peak_1990
chr1	58828828	58829047	220	58828947	7	4.81867	3.88931	2.60848	GEC_HG_K27_peak_1991
chr1	58848610	58849628	1019	58849058	126	93.813	12.1839	89.5615	GEC_HG_K27_peak_1992
chr1	58857990	58858731	742	58858537	25	16.7816	7.16098	14.1473	GEC_HG_K27_peak_1993
chr1	58881453	58881891	439	58881647	33	15.7816	5.291	13.1739	GEC_HG_K27_peak_1994
chr1	58883067	58883808	742	58883337	43	24.0001	6.70773	21.1936	GEC_HG_K27_peak_1995
chr1	58896740	58896959	220	58896831	8	4.79387	3.75374	2.59251	GEC_HG_K27_peak_1996
chr1	58903507	58904328	822	58903870	102	72.7297	11.0346	68.9006	GEC_HG_K27_peak_1997
chr1	58911819	58912091	273	58911869	8	5.13505	3.97524	2.90688	GEC_HG_K27_peak_1998
[truncated: 42,232 more rows]

## Sheet: Supplementary Table 10
Supplementray Table 10. KEGG pathways from H3K18la CUT&Tag data
Pathway_id	Pathway_name	Pathway_class	Annotated	Significant	SymbolList	Expected	classic_fisher	FDR
hsa00190	Oxidative phosphorylation	Energy metabolism	120	113	NDUFS1,NDUFS2,NDUFS3,NDUFS4,NDUFS5,NDUFS6,NDUFS7,NDUFS8,NDUFV1,NDUFV2,NDUFV3,NDUFA1,NDUFA2,NDUFA3,NDUFA4,NDUFA4L2,NDUFA5,NDUFA6,NDUFA7,NDUFA8,NDUFA9,NDUFA10,NDUFAB1,NDUFA11,NDUFA12,NDUFA13,NDUFB1,NDUFB2,NDUFB3,NDUFB4,NDUFB5,NDUFB6,NDUFB7,NDUFB8,NDUFB9,NDUFB10,NDUFB11,NDUFC1,NDUFC2,NDUFC2-KCTD14,SDHA,SDHB,SDHC,SDHD,UQCRFS1,CYC1,UQCRC1,UQCRC2,UQCRH,UQCRB,UQCRQ,UQCR10,UQCR11,COX10,COX4I2,COX4I1,COX5…	92.9096435479414	5.26575404324678e-07	7.58747287140558e-06
hsa04115	p53 signaling pathway	Cell growth and death	68	66	ATM,CHEK2,ATR,CHEK1,GORAB,CDKN2A,MDM2,MDM4,TP53,CDKN1A,CCND1,CCND2,CCND3,CDK4,CDK6,CCNE1,CCNE2,CDK2,SFN,RPRM,CCNB1,CCNB2,CDK1,GADD45A,GADD45B,GADD45G,GTSE1,FAS,PIDD1,CASP8,BID,BAX,PMAIP1,BBC3,TP53AIP1,TP53I3,EI24,SHISA5,PERP,ZMAT3,SIAH1,CYCS,APAF1,CASP9,CASP3,IGFBP3,SERPINE1,ADGRB1,CD82,THBS1,DDB2,RRM2B,RRM2,SESN1,SESN3,SESN2,PTEN,TSC2,STEAP3,RFWD2,RCHY1,CCNG1,CCNG2,PPM1D,TP73,TNFRSF10B	52.6487980105001	5.55517231418146e-06	4.63418321998822e-05
hsa04910	Insulin signaling pathway	Endocrine system	138	128	INSR,IRS1,IRS2,PIK3R1,PIK3R2,PIK3R3,PIK3CA,PIK3CD,PIK3CB,PDPK1,AKT1,AKT2,AKT3,GSK3B,GYS2,GYS1,PPP1CA,PPP1CB,PPP1CC,PPP1R3A,PPP1R3C,PPP1R3D,PPP1R3B,PPP1R3E,PPP1R3F,PHKG1,PHKG2,PHKB,PHKA2,PHKA1,CALM2,CALM3,CALM1,PYGL,PYGM,PYGB,PDE3B,PRKACA,PRKACB,PRKAR1A,PRKAR2A,PRKAR2B,PRKAR1B,LIPE,PRKCZ,PRKCI,SLC2A4,FLOT2,FLOT1,SH2B2,SORBS1,CBLC,CBL,CBLB,CRK,CRKL,RAPGEF1,RHOQ,EXOC7,TRIP10,SREBF1,ACACA,ACACB,FASN,…	106.846090080133	1.14099986796227e-06	1.39513576298648e-05
hsa04068	FoxO signaling pathway	Signal transduction	131	121	TGFB1,TGFB2,TGFB3,TGFBR1,TGFBR2,SMAD4,SMAD2,SMAD3,STK11,PRKAA1,PRKAA2,PRKAB1,PRKAB2,PRKAG1,PRKAG3,PRKAG2,NLK,SKP2,MDM2,SETD7,CREBBP,EP300,SIRT1,USP7,SLC2A4,MAPK8,MAPK10,MAPK9,STK4,IGF1R,INSR,IRS1,IRS2,PIK3CA,PIK3CD,PIK3CB,PIK3R1,PIK3R2,PIK3R3,PDPK1,CHUK,IKBKB,PTEN,AKT1,AKT2,AKT3,SGK1,SGK2,SGK3,C8orf44-SGK3,FOXO1,FOXO3,FOXO4,FOXO6,GRM1,HOMER1,HOMER2,HOMER3,AGAP2,CSNK1E,IL6,STAT3,EGFR,GRB2,SOS1,SOS…	101.426360873169	4.17429328697593e-06	3.8919146234452e-05
hsa04668	TNF signaling pathway	Signal transduction	108	99	TNF,TNFRSF1A,BAG4,TRADD,TRAF2,TRAF5,RIPK1,BIRC2,BIRC3,MAP3K7,TAB1,TAB2,TAB3,MAP2K4,MAP2K7,MAPK8,MAPK10,MAPK9,JUN,ITCH,CFLAR,MAP2K3,MAP2K6,MAPK11,MAPK12,MAPK13,MAPK14,CEBPB,MAP3K5,MAP3K14,IKBKG,IKBKB,CHUK,NFKBIA,RELA,NFKB1,MAP3K8,MAP2K1,MAPK1,MAPK3,RPS6KA5,RPS6KA4,CREB1,CREB3,CREB3L1,CREB3L2,CREB3L4,ATF2,ATF4,CREB5,ATF6B,MLKL,PGAM5,DNM1L,FADD,CASP8,CASP7,CASP3,CCL5,CCL20,CXCL1,CXCL2,CXCL3,CX3CL1,C…	83.6186791931473	7.65441748720882e-05	0.000466625066047153
hsa04350	TGF-beta signaling pathway	Signal transduction	84	74	CHRD,NOG,NBL1,MINOS1-NBL1,THBS1,LEFTY1,FST,BMP5,BMP6,BMP7,BMP8B,BMP8A,GDF5,GDF7,LTBP1,TGFB1,TGFB2,TGFB3,INHBA,INHBE,BMPR2,AMHR2,TGFBR2,ACVR2A,ACVR2B,BMPR1A,BMPR1B,ACVR1,TGFBR1,ACVR1B,ACVR1C,BAMBI,SMAD1,SMAD5,SMAD9,SMAD2,SMAD3,SMAD4,SMAD6,SMAD7,SMURF1,SMURF2,ZFYVE9,ZFYVE16,ID1,ID2,ID3,ID4,RBL1,E2F4,E2F5,TFDP1,CREBBP,EP300,SP1,TGIF1,TGIF2,MYC,CDKN2B,PITX2,RBX1,CUL1,SKP1,MAPK1,MAPK3,TNF,RHOA,ROCK1,P…	65.036750483559	0.00953939522324481	0.0282615727641926
hsa04010	MAPK signaling pathway	Signal transduction	294	259	CACNA1A,CACNA1B,CACNA1C,CACNA1D,CACNA1G,CACNA1H,CACNA1I,CACNA1S,CACNA2D1,CACNA2D2,CACNA2D3,CACNA2D4,CACNB1,CACNB3,CACNB4,CACNG2,CACNG4,CACNG6,CACNG7,CACNG8,PRKACA,PRKACB,PRKCA,PRKCG,GNA12,GNG12,PPP3CA,PPP3CB,PPP3CC,PPP3R1,RASGRF1,RASGRF2,RASGRP1,RASGRP2,RASGRP3,RASGRP4,RAPGEF2,NF1,RASA1,RASA2,RAP1A,RAP1B,TGFA,FGF1,FGF2,FGF3,FGF4,FGF6,FGF8,FGF9,FGF10,FGF11,FGF12,FGF14,FGF5,FGF18,FGF19,FGF20,FGF22,…	227.628626692456	1.38318109255049e-06	1.62395706051298e-05
hsa04152	AMPK signaling pathway	Signal transduction	120	108	MAP3K7,STK11,CAB39,CAB39L,STRADA,STRADB,LEPR,CAMKK2,ADIPOR1,ADIPOR2,PRKAA1,PRKAA2,PRKAB1,PRKAB2,PRKAG1,PRKAG3,PRKAG2,PFKFB1,PFKFB2,PFKFB3,PFKFB4,FBP1,FBP2,PFKM,PFKP,PFKL,HNF4A,G6PC,G6PC3,PCK2,CRTC2,CREB1,CREB3,CREB3L1,CREB3L2,CREB3L4,CREB5,PPARGC1A,ELAVL1,CCND1,CCNA2,CCNA1,EEF2K,EEF2,FOXO1,FOXO3,SIRT1,SLC2A4,GYS2,GYS1,LIPE,HMGCR,SREBF1,FASN,ACACA,SCD,SCD5,ACACB,MLYCD,CPT1A,CPT1C,PPP2CA,PPP2CB,PPP…	92.9096435479414	0.000262227336252809	0.00140891636596848
[truncated: 5 more rows]

## Sheet: Supplementary Table 11
Supplementray Table 11. KEGG pathways from H3K27la CUT&Tag data
[truncated: 13 more rows]

[truncated: 4 more sheets: Supplementary Table 12, Supplementary Table 13, Supplementary Table 14, Supplementary Table 15]
